# Supplementary material for: Identification of key genes increasing susceptibility to atrial fibrillation in nonalcoholic fatty liver disease and the potential mechanisms: mitochondrial dysfunction and systemic inflammation
Source: Front Pharmacol. 2024 Mar 14;15:1360974. doi: 10.3389/fphar.2024.1360974 (PMC10972919; doi:10.3389/fphar.2024.1360974)
Supplement: Supplementary file 1 [file Table2.XLSX]

## Sheet: GO
S2.1 GO terms enrichment analysis of AF- and NAFLD-related co DEGs
ONTOLOGY	ID	Description	GeneRatio	BgRatio	pvalue	p.adjust	qvalue	geneID	Count
BP	GO:0009612	response to mechanical stimulus	5/28	215/18614	1.55314e-05	0.0193987	0.013357	PTGS2/TNFSF14/BTG2/FOS/BAG3	5
BP	GO:0007612	learning	4/28	152/18614	7.51192e-05	0.0367792	0.0253244	NOG/PTGS2/BTG2/FOS	4
BP	GO:0090184	positive regulation of kidney development	2/28	11/18614	0.000119011	0.0367792	0.0253244	NOG/MYC	2
BP	GO:0045600	positive regulation of fat cell differentiation	3/28	71/18614	0.000162689	0.0367792	0.0253244	PTGS2/ZBTB16/ZFP36	3
BP	GO:0060213	positive regulation of nuclear-transcribed mRNA poly(A) tail shortening	2/28	13/18614	0.000168465	0.0367792	0.0253244	BTG2/ZFP36	2
BP	GO:0071260	cellular response to mechanical stimulus	3/28	73/18614	0.000176682	0.0367792	0.0253244	PTGS2/TNFSF14/BAG3	3
BP	GO:0060211	regulation of nuclear-transcribed mRNA poly(A) tail shortening	2/28	15/18614	0.000226359	0.0398212	0.0274189	BTG2/ZFP36	2
BP	GO:0045637	regulation of myeloid cell differentiation	4/28	214/18614	0.000280071	0.0398212	0.0274189	MYC/ZBTB16/ZFP36/FOS	4
BP	GO:0008306	associative learning	3/28	86/18614	0.000286942	0.0398212	0.0274189	NOG/BTG2/FOS	3
BP	GO:0045638	negative regulation of myeloid cell differentiation	3/28	95/18614	0.000384593	0.0456307	0.0314191	MYC/ZBTB16/ZFP36	3
BP	GO:0001823	mesonephros development	3/28	102/18614	0.000473731	0.0456307	0.0314191	NOG/MYC/ZBTB16	3
BP	GO:0045444	fat cell differentiation	4/28	246/18614	0.000474907	0.0456307	0.0314191	PTGS2/ZBTB16/ZFP36/RETREG1	4
BP	GO:0019233	sensory perception of pain	3/28	103/18614	0.000487452	0.0456307	0.0314191	PTGS2/RETREG1/PROK2	3
BP	GO:0009314	response to radiation	5/28	452/18614	0.000511473	0.0456307	0.0314191	NOG/PTGS2/MYC/THBD/FOS	5
BP	GO:0034612	response to tumor necrosis factor	4/28	257/18614	0.000559922	0.0466228	0.0321022	PTGS2/CCL8/ZFP36/FOS	4
BP	GO:0007611	learning or memory	4/28	276/18614	0.000731507	0.0571033	0.0393185	NOG/PTGS2/BTG2/FOS	4
BP	GO:0046683	response to organophosphorus	3/28	129/18614	0.000938486	0.06114	0.042098	PTGS2/THBD/FOS	3
BP	GO:0045987	positive regulation of smooth muscle contraction	2/28	31/18614	0.000987635	0.06114	0.042098	PTGS2/PROK2	2
BP	GO:0090183	regulation of kidney development	2/28	33/18614	0.00111936	0.06114	0.042098	NOG/MYC	2
BP	GO:0000289	nuclear-transcribed mRNA poly(A) tail shortening	2/28	34/18614	0.00118822	0.06114	0.042098	BTG2/ZFP36	2
BP	GO:0050890	cognition	4/28	317/18614	0.0012237	0.06114	0.042098	NOG/PTGS2/BTG2/FOS	4
BP	GO:0051384	response to glucocorticoid	3/28	142/18614	0.00123819	0.06114	0.042098	PTGS2/ZFP36/FOS	3
BP	GO:0014074	response to purine-containing compound	3/28	143/18614	0.00126346	0.06114	0.042098	PTGS2/THBD/FOS	3
BP	GO:0043414	macromolecule methylation	4/28	320/18614	0.00126698	0.06114	0.042098	MYC/DYDC2/BTG2/FOS	4
BP	GO:0009416	response to light stimulus	4/28	323/18614	0.00131133	0.06114	0.042098	NOG/PTGS2/MYC/FOS	4
BP	GO:0045598	regulation of fat cell differentiation	3/28	146/18614	0.00134119	0.06114	0.042098	PTGS2/ZBTB16/ZFP36	3
BP	GO:0071496	cellular response to external stimulus	4/28	327/18614	0.00137214	0.06114	0.042098	PTGS2/TNFSF14/FOS/BAG3	4
BP	GO:1901214	regulation of neuron death	4/28	327/18614	0.00137214	0.06114	0.042098	BTG2/KIR3DL2/FOS/RETREG1	4
BP	GO:0071456	cellular response to hypoxia	3/28	149/18614	0.00142189	0.06114	0.042098	PTGS2/MYC/FOS	3
BP	GO:0042307	positive regulation of protein import into nucleus	2/28	39/18614	0.00156219	0.06114	0.042098	PTGS2/BAG3	2
BP	GO:0071214	cellular response to abiotic stimulus	4/28	339/18614	0.00156644	0.06114	0.042098	PTGS2/TNFSF14/MYC/BAG3	4
BP	GO:0104004	cellular response to environmental stimulus	4/28	339/18614	0.00156644	0.06114	0.042098	PTGS2/TNFSF14/MYC/BAG3	4
BP	GO:0036294	cellular response to decreased oxygen levels	3/28	157/18614	0.00165184	0.0613648	0.0422528	PTGS2/MYC/FOS	3
BP	GO:0032496	response to lipopolysaccharide	4/28	345/18614	0.00167046	0.0613648	0.0422528	PTGS2/ZFP36/THBD/FOS	4
BP	GO:0071364	cellular response to epidermal growth factor stimulus	2/28	43/18614	0.00189666	0.0672023	0.0462722	ZFP36/FOS	2
BP	GO:0031960	response to corticosteroid	3/28	166/18614	0.00193698	0.0672023	0.0462722	PTGS2/ZFP36/FOS	3
BP	GO:0032259	methylation	4/28	365/18614	0.00205204	0.06807	0.0468696	MYC/DYDC2/BTG2/FOS	4
BP	GO:0002237	response to molecule of bacterial origin	4/28	366/18614	0.00207257	0.06807	0.0468696	PTGS2/ZFP36/THBD/FOS	4
BP	GO:0071453	cellular response to oxygen levels	3/28	172/18614	0.00214312	0.06807	0.0468696	PTGS2/MYC/FOS	3
BP	GO:0070997	neuron death	4/28	373/18614	0.00222033	0.06807	0.0468696	BTG2/KIR3DL2/FOS/RETREG1	4
BP	GO:0070849	response to epidermal growth factor	2/28	47/18614	0.00226211	0.06807	0.0468696	ZFP36/FOS	2
BP	GO:0002673	regulation of acute inflammatory response	2/28	48/18614	0.00235827	0.06807	0.0468696	PTGS2/PLA2G2D	2
BP	GO:0032309	icosanoid secretion	2/28	48/18614	0.00235827	0.06807	0.0468696	PTGS2/PLA2G2D	2
BP	GO:2001233	regulation of apoptotic signaling pathway	4/28	381/18614	0.00239798	0.06807	0.0468696	NOG/PTGS2/MYC/MAL	4
BP	GO:0045933	positive regulation of muscle contraction	2/28	49/18614	0.00245634	0.0681771	0.0469434	PTGS2/PROK2	2
BP	GO:0009266	response to temperature stimulus	3/28	183/18614	0.00255553	0.0693882	0.0477773	PTGS2/FOS/BAG3	3
BP	GO:1902895	positive regulation of miRNA transcription	2/28	51/18614	0.00265818	0.0703041	0.048408	MYC/FOS	2
BP	GO:0007565	female pregnancy	3/28	187/18614	0.00271684	0.0703041	0.048408	PTGS2/THBD/FOS	3
BP	GO:0061138	morphogenesis of a branching epithelium	3/28	188/18614	0.00275813	0.0703041	0.048408	NOG/MYC/SOCS3	3
MF	GO:0016004	phospholipase activator activity	2/27	22/18369	0.000471978	0.0254706	0.0184461	ARHGAP6/CCL8	2
MF	GO:0001221	transcription coregulator binding	3/27	111/18369	0.000565128	0.0254706	0.0184461	MYC/ZBTB16/FOS	3
MF	GO:0060229	lipase activator activity	2/27	25/18369	0.000611294	0.0254706	0.0184461	ARHGAP6/CCL8	2
MF	GO:0001046	core promoter sequence-specific DNA binding	2/27	43/18369	0.00181024	0.05657	0.0409686	MYC/FOS	2

## Sheet: KEGG
S2.2 KEGG pathways enrichment analysis of AF- and NAFLD-related co DEGs
ID	Description	GeneRatio	BgRatio	pvalue	p.adjust	qvalue	geneID	Count
hsa05167	Kaposi sarcoma-associated herpesvirus infection	4/17	194/8463	0.000504113	0.038085	0.0304383	PTGS2/MYC/ZFP36/FOS	4
hsa04061	Viral protein interaction with cytokine and cytokine receptor	3/17	100/8463	0.000965179	0.038085	0.0304383	TNFSF14/CCL8/CCL4L2	3
hsa04064	NF-kappa B signaling pathway	3/17	104/8463	0.00108158	0.038085	0.0304383	PTGS2/TNFSF14/CCL4L2	3
hsa04668	TNF signaling pathway	3/17	114/8463	0.00141055	0.038085	0.0304383	PTGS2/SOCS3/FOS	3
