# Supplementary material for: Identification of key genes increasing susceptibility to atrial fibrillation in nonalcoholic fatty liver disease and the potential mechanisms: mitochondrial dysfunction and systemic inflammation
Source: Front Pharmacol. 2024 Mar 14;15:1360974. doi: 10.3389/fphar.2024.1360974 (PMC10972919; doi:10.3389/fphar.2024.1360974)
Supplement: Supplementary file 2 [file Table4.XLSX]

## Sheet: Average value
Group	DGAT1	AMOT	PDE11A	TMEM98	TYMS	FOS	PTGS2	SOCS3	ZFP36	TLR2	BTG2
0	0.42329	0.462952	0.146838	0.190131	0.064755	2.23662	1.96771	1.46686	1.18342	0.224902	1.14285
0	0.3688	0.526865	0.372685	0.279754	0.120557	0.670959	3.22265	1.21625	0.6997	1.27996	0.617691
0	0.281984	0.354722	0.371377	0.257826	0.0988848	1.77698	2.26648	0.760056	1.06822	1.525	1.1661
0	0.460405	0.192271	0.287729	0.477937	0.203022	0.767062	1.82669	0.790928	1.03434	1.74604	0.908032
0	0.273245	0.642826	0.45621	0.546221	0.143989	1.73306	2.35759	0.781063	0.987729	1.40275	1.14052
1	0.449659	1.37647	0.605015	0.60286	0.214724	0.52089	0.701171	0.367093	0.886274	0.722371	0.714198
1	1.08246	1.39858	0.813993	0.697116	0.30837	0.136682	1.41071	0.622722	0.099126	0.494734	0.154151
1	0.49862	1.31678	0.358646	0.503479	0.330638	0.131966	1.59508	0.481853	0.110012	0.357949	0.111369
1	1.05265	1.57148	0.793109	0.778805	0.338532	0.250712	1.77333	0.672771	0.192293	0.357949	0.254153
1	1.0369	1.90206	1.09284	0.801168	0.734543	0.138527	1.77572	0.541865	0.163224	0.582882	0.205732
2	1.44894	2.02159	1.46521	0.746534	1.04589	0.565294	2.00282	0.72455	0.240252	0.64589	0.358919
2	2.06227	0.92741	1.81524	0.815882	0.825339	0.92938	1.11528	0.797707	0.492877	0.966133	0.466346
2	1.78867	1.81486	1.46458	1.42884	0.963714	0.72647	0.693881	0.567471	0.248173	0.938519	0.631674
2	1.16449	1.72627	0.841913	1.37449	0.754434	0.769212	0.72617	0.889094	0.389837	0.40681	0.208717
2	0.490701	0.850483	2.54548	0.745509	1.19084	0.665595	1.8109	0.954412	0.453796	0.530043	0.213601
3	0.762286	2.8073	2.24833	0.745509	2.11152	0.753101	0.33831	0.839768	0.470806	0.999316	0.32903
3	0.985251	1.43733	1.81524	1.05924	0.427455	0.482339	0.448561	1.08396	0.596481	1.14959	0.691594
3	1.26107	2.40511	1.98314	1.75916	1.13509	0.474116	0.72714	0.549185	0.622796	1.16787	0.63024
3	1.06338	3.73412	2.54083	1.82867	1.42897	0.480518	1.28051	0.369819	0.759115	1.34829	0.720694
3	1.04296	4.14515	2.56631	1.59687	1.06643	0.529914	0.966912	0.170876	0.26259	0.862276	0.25052
0=control
1=AF
2=NAFLD
3=AF+NAFLD

## Sheet: Values for 3 complex holes
Group	DGAT1	AMOT	PDE11A	TMEM98	TYMS	FOS	PTGS2	SOCS3	ZFP36	TLR2	BTG2
0	0.360732	0.450822	0.14119	0.222504	0.0463659	2.1899	2.12858	1.66184	1.38129	0.279233	1.15188
0	0.331776	0.397111	0.136687	0.163402	0.0972207	2.07082	1.88461	1.52609	1.23995	0.215494	1.19543
0	0.577363	0.540923	0.162638	0.184487	0.0506784	2.44914	1.88994	1.21266	0.929	0.179979	1.08124
0	0.422498	0.513823	0.36194	0.300482	0.116694	0.878148	2.4651	1.1767	0.993622	1.50205	0.842948
0	0.314625	0.494781	0.40434	0.159051	0.138422	0.546365	2.68635	1.19331	0.581826	0.981265	0.524843
0	0.369278	0.571991	0.351777	0.379728	0.106555	0.588364	4.51649	1.27874	0.523654	1.35657	0.485281
0	0.284821	0.374915	0.330414	0.232693	0.0940239	1.94225	2.46498	0.941878	0.978316	1.40469	1.04902
0	0.261717	0.37796	0.40616	0.250516	0.0954476	1.4612	1.70851	0.692219	0.965896	1.39693	1.16747
0	0.299414	0.311291	0.377557	0.290269	0.107183	1.92749	2.62595	0.646071	1.26046	1.77338	1.28181
0	0.361155	0.28349	0.287048	0.463663	0.222223	0.587173	2.07204	0.684167	0.922355	1.62369	0.73385
0	0.537116	0.159456	0.302958	0.414948	0.173019	0.990221	1.83332	1.05459	0.964514	1.60362	0.976433
0	0.482943	0.133868	0.27318	0.555199	0.213823	0.723793	1.57473	0.634026	1.21616	2.01079	1.01381
0	0.319756	0.629546	0.49832	0.47043	0.153064	1.69064	2.844	0.943642	0.796035	1.88309	1.26522
0	0.203674	0.711584	0.451624	0.504318	0.145715	2.06505	2.3914	0.768441	1.09815	1.23696	1.12121
0	0.296304	0.587348	0.418686	0.663913	0.133187	1.44349	1.83736	0.631106	1.069	1.0882	1.03513
1	0.506072	1.58603	0.512922	0.615615	0.189043	0.588627	0.524749	0.549066	0.806732	0.598727	0.651687
1	0.377758	1.21808	0.684621	0.472908	0.222223	0.541446	0.753	0.12101	0.92396	0.71814	0.685308
1	0.465146	1.3253	0.617502	0.720058	0.232908	0.432597	0.825766	0.431204	0.928131	0.850246	0.805598
1	1.27428	1.15116	0.884331	0.706652	0.193397	0.164934	1.13594	0.733535	0.120733	0.522805	0.16626
1	0.99131	1.59132	0.831569	0.669149	0.41327	0.127646	1.75465	0.476088	0.0840109	0.405494	0.133247
1	0.981803	1.45327	0.726079	0.715547	0.318445	0.117466	1.34154	0.658543	0.092634	0.555905	0.162945
1	0.471274	1.03009	0.387129	0.536721	0.327361	0.148744	1.33938	0.446843	0.132121	0.394587	0.11376
1	0.439373	1.82325	0.351082	0.456619	0.422424	0.0865709	1.63169	0.420439	0.11164	0.320576	0.0992775
1	0.585213	1.09701	0.337726	0.517096	0.24213	0.160585	1.81418	0.578277	0.0862727	0.358685	0.12107
1	1.03731	1.25303	0.859901	0.495767	0.357785	0.179926	1.98573	0.854639	0.188416	0.572312	0.246671
1	1.37529	1.86299	0.754266	0.928781	0.225062	0.334495	1.52238	0.527468	0.207156	0.494106	0.219816
1	0.745335	1.59842	0.765161	0.911867	0.432749	0.237714	1.81187	0.636206	0.181308	0.638601	0.295971
1	1.41296	1.65635	1.1139	0.756277	0.542007	0.132666	1.60155	0.691418	0.146596	0.590827	0.173009
1	0.776092	2.08124	1.01347	0.913173	0.954368	0.175966	1.84648	0.484264	0.12642	0.435525	0.192657
1	0.921643	1.96861	1.15116	0.734053	0.707253	0.10695	1.87912	0.449913	0.216657	0.722294	0.25153
2	0.997989	2.31718	1.37409	0.824824	1.30623	0.471945	1.86906	0.639675	0.183462	0.671753	0.365615
2	1.85586	2.00693	1.74067	0.562328	0.955501	0.55973	2.00403	0.610251	0.262634	0.571716	0.313466
2	1.49297	1.74067	1.28088	0.85245	0.875935	0.664208	2.13537	0.923725	0.27466	0.694202	0.397675
2	2.48901	0.931988	1.99385	0.468196	0.778202	0.77893	1.25703	0.693215	0.510788	1.0212	0.544468
2	1.9136	0.910005	1.59132	1.29012	1.00115	1.04063	1.16936	0.674619	0.468102	0.989566	0.564779
2	1.78421	0.940239	1.86055	0.689329	0.69666	0.968585	0.919455	1.02529	0.499742	0.88763	0.289791
2	1.83178	1.82034	1.65635	1.44551	0.753859	0.556271	0.675084	0.486515	0.266727	0.902453	0.684228
2	1.85508	1.99385	1.10699	1.40972	1.30905	0.668345	0.626904	0.633457	0.254246	1.00654	0.582636
2	1.67916	1.63041	1.63041	1.43129	0.828233	0.954795	0.779655	0.582441	0.223545	0.906559	0.628157
2	1.35288	1.74201	0.940239	1.34574	0.850556	0.544626	0.703662	0.990296	0.251063	0.298176	0.141304
2	1.17771	1.61645	0.765161	1.25619	0.623898	1.14556	0.734172	0.808342	0.489626	0.474413	0.223399
2	0.962868	1.82034	0.820338	1.52154	0.788847	0.617453	0.740676	0.868643	0.428821	0.447842	0.261446
2	0.4843	0.961987	2.87311	0.629836	1.25618	0.837013	2.0774	1.02516	0.427574	0.514661	0.196219
2	0.52506	0.973009	2.65635	0.796222	1.11725	0.501787	1.76063	0.831469	0.547286	0.480578	0.237001
2	0.462743	0.616453	2.10699	0.81047	1.19908	0.657983	1.59466	1.00661	0.386529	0.594891	0.207584
3	0.606849	2.89952	2.2337	0.708793	1.7721	0.793024	0.273561	0.85149	0.461107	0.999115	0.40242
3	0.751166	2.53062	2.21133	0.563121	2.42461	0.839531	0.259765	0.720928	0.431394	0.842348	0.312475
3	0.928843	2.99174	2.29995	0.951622	2.13783	0.626748	0.481604	0.946885	0.519918	1.15648	0.272196
3	1.24365	1.62105	1.99385	1.2604	0.313384	0.485734	0.514854	1.07542	0.618613	1.07966	0.659222
3	0.937942	1.31686	1.59132	0.907068	0.453939	0.422451	0.436691	1.07874	0.633241	1.18968	0.752109
3	0.774163	1.37409	1.86055	1.01026	0.515044	0.538834	0.394137	1.09773	0.537589	1.17943	0.663451
3	1.52137	2.33407	2.10699	1.70723	0.989559	0.475278	0.990044	0.582873	0.628522	1.1049	0.647317
3	1.15691	2.5813	1.63041	1.57349	0.939743	0.433041	0.63247	0.560919	0.720773	1.21972	0.626133
3	1.10494	2.29995	2.21203	1.99677	1.47598	0.514028	0.558906	0.503764	0.519093	1.17899	0.617271
3	1.05803	4.13783	2.29995	1.66851	1.19519	0.476115	1.30831	0.369405	0.801302	1.39886	0.856043
3	1.00716	3.19142	2.68515	1.78846	1.00036	0.4336	0.993657	0.406981	0.696619	1.10738	0.547706
3	1.12494	3.87311	2.63737	2.02903	2.09135	0.531837	1.53957	0.333071	0.779425	1.53863	0.758331
3	1.16049	4.09135	2.62929	1.87236	1.11769	0.441869	0.92105	0.146058	0.209115	0.821876	0.198032
3	0.940164	4.25171	2.26422	1.5388	1.21423	0.5303	1.03353	0.172972	0.264346	0.810191	0.253674
3	1.02822	4.09239	2.80542	1.37945	0.86737	0.617572	0.94616	0.193597	0.314309	0.954761	0.299853
0=control
1=AF
2=NAFLD
3=AF+NAFLD

## Sheet: Statistical results
Gene	AF vs Control	NAFLD vs Control	AF+NAFLD vs Control	NAFLD vs AF	AF+NAFLD vs AF	AF+NAFLD vs NAFLD
DGAT1	0	0	0	0.004	0.074	0.036
AMOT	0	0	0	0.78	0	0
PDE11A	0	0	0	0	0	0.003
TMEM98	0	0	0	0.003	0	0.023
TYMS	0	0	0	0	0	0.122
FOS	0	0.001	0	0	0	0.007
PTGS2	0	0	0	0.348	0	0.007
SOCS3	0	0.036	0.003	0.001	0.512	0.076
ZFP36	0	0	0	0.396	0.012	0.004
TLR2	0	0.003	0.426	0.044	0	0
BTG2	0	0	0	0.252	0.007	0.049
(1) AF vs Control，NAFLD vs Control，AF+NAFLD vs Control；*p＜0.05，**p＜0.01，***p＜0.001.
(2) NAFLD vs AF， AF+NAFLD vs AF；#p＜0.05，##p＜0.01，###p＜0.001.
(3) AF+NAFLD vs NAFLD.&p＜0.05，&&p＜0.01，&&&p＜0.001.
