# Supplementary material for: Identification of key genes increasing susceptibility to atrial fibrillation in nonalcoholic fatty liver disease and the potential mechanisms: mitochondrial dysfunction and systemic inflammation
Source: Front Pharmacol. 2024 Mar 14;15:1360974. doi: 10.3389/fphar.2024.1360974 (PMC10972919; doi:10.3389/fphar.2024.1360974)
Supplement: Supplementary file 4 [file Table1.XLSX]

## Sheet: G1all
S1.1 Expression level of genes in GSE75092 (AF-related array)
Gene.Symbol	GSM1942520_Control	GSM1942521_Control	GSM1942522_Control	GSM1942517_Case	GSM1942518_Case	GSM1942519_Case
RHOXF1	6.86766	6.76675	6.80865	2.87415	2.90189	2.93476
KCNA5	6.19645	5.93435	5.721	2.87415	2.42921	2.42302
IL12B	7.11453	7.25694	7.06657	4.63818	4.83209	4.58692
REP15	8.27492	7.93836	7.90418	4.0466	3.82759	2.94563
SULT1C2	6.41849	6.49904	6.36981	4.29688	4.32188	4.21996
CEP164P1	5.04106	5.11853	5.19993	2.87415	2.42921	2.4428
TOPORS	6.99986	7.22198	6.74013	4.41923	4.49895	4.19519
TAF2	5.74278	5.77062	5.59624	2.87415	2.42921	3.11348
RPL10L	6.76424	6.7278	6.57866	2.87415	3.60621	3.69805
SLC5A11	5.92623	6.38465	5.55476	2.87415	2.42921	2.38335
CLEC2A	2.74479	2.63889	2.38335	4.80854	5.13717	4.94477
CREM	10.0978	10.2345	10.3075	12.4208	12.1805	12.3141
IL1RAP	8.64876	8.42656	8.506	11.0757	10.7257	11.3195
DPYD-AS1	4.91202	5.08254	5.35939	2.87415	2.42921	2.5336
HS3ST1	8.3566	8.21357	7.82885	5.8467	5.82552	5.60018
SPRY4-AS1	7.47113	7.59963	7.02217	5.04294	4.73656	4.92748
TRIM71	2.74479	2.63827	2.73291	4.69961	4.55829	4.45464
LIX1-AS1	7.73494	7.82125	7.5355	4.97874	5.44746	4.70936
TLR2	7.50799	7.32401	7.74725	5.21774	4.66432	5.18289
CRLF1	6.55556	6.84497	6.65405	3.57892	3.73565	4.38803
GGPS1	7.84356	7.87004	7.90174	6.03298	6.05349	6.23604
MAGIX	7.11384	7.25901	7.15174	5.35774	5.5265	5.39805
IER3	7.81313	7.7297	7.44495	9.79163	9.88503	9.54269
FAM209A	9.18547	9.17827	9.21004	11.1399	10.9229	10.8713
ZSCAN32	4.62399	4.89287	5.01532	2.87415	2.42921	2.38335
SLC2A10	4.92748	4.9768	4.60818	2.87415	2.42921	2.38335
NOG	9.79614	9.8552	8.89463	5.47861	5.46635	6.31222
EPCAM	10.115	10.3754	9.20161	6.72475	6.29287	6.37599
SIPA1L1	11.1438	11.0172	11.2234	13.4299	13.5001	12.9366
PTGS2	9.90551	9.87891	10.2362	8.00845	7.96903	8.30574
ZNF971P	4.5218	4.3641	4.56222	2.87415	2.42921	2.62654
PEX5	4.72312	4.17278	4.22785	6.35416	6.66447	6.40936
TNFSF14	7.14673	7.38333	7.17483	4.64156	3.69535	4.69228
ENTPD2	2.74479	3.12507	3.24897	5.46682	6.02605	5.24519
HORMAD2	4.7262	4.86363	4.37931	2.87415	2.84199	2.6783
NHLRC1	7.82744	7.89238	7.42867	5.42925	5.4556	5.91046
MAMDC2-AS1	6.04566	5.96566	6.16582	4.58846	4.56558	4.31663
ARHGAP6	8.07628	8.37422	8.21183	6.22306	6.39881	5.6971
OR1A1	4.61608	4.29452	4.5928	2.87415	2.6761	2.38335
ENKD1	4.6473	4.44931	4.26403	2.87415	2.88494	2.84877
XRCC1	4.18227	4.46291	4.40127	2.87415	2.84789	2.7838
XPNPEP2	7.48842	7.68205	7.43092	5.7009	5.38894	4.89331
TCEANC2	6.91787	6.84575	6.45491	4.71497	4.76993	5.08478
COL25A1	5.89472	5.89973	5.7698	2.87415	3.66637	3.77821
PRR14L	5.9759	5.5793	5.61276	7.56008	7.39938	7.30717
MYC	10.1144	10.2059	9.63824	7.62686	7.41117	8.08652
CCL20	7.15174	6.75809	6.10124	9.7002	9.3165	10.2067
CX3CR1	7.21938	6.9384	7.09881	5.4537	5.31884	5.66287
TXK	8.83445	8.77723	8.81786	7.22882	7.13644	7.48618
TBILA	4.99184	5.07657	4.58709	2.87415	3.00852	3.24909
CADM2	4.47833	4.30809	4.45236	2.87415	2.94485	3.08312
KDELR1	7.78797	7.72744	7.51496	6.28723	6.04566	5.99572
ZNF2	4.397	4.9019	4.71381	2.87415	2.96236	2.53267
PRAMEF6	6.33982	6.51875	6.39989	4.55214	4.80174	4.10124
ERMN	5.68911	5.41161	6.04889	7.67583	7.60493	8.09853
TGM1	6.61273	6.70495	6.40328	4.88224	4.5247	4.11052
USP40	6.65088	6.6175	6.20179	4.66343	4.64513	4.9499
THOC2	4.83737	4.79876	4.55684	2.87415	2.63861	3.23039
ZNF280A	6.54571	6.79282	7.38741	4.90473	4.62786	4.51947
CLEC12B	6.62101	6.10433	6.89477	8.76368	8.85358	9.48353
POTEA	4.41193	4.22524	4.15705	2.87415	2.42921	2.47212
FZD2	8.05354	7.98053	8.77723	6.14628	5.67709	6.06854
AQP10	13.0548	13.067	12.6913	14.806	14.7867	14.4146
RNF157-AS1	8.69524	8.70432	7.68783	5.62165	4.945	5.65501
RNF139-AS1	7.60607	7.65238	7.74365	9.21562	8.9257	9.1651
FAM163B	4.33297	5.02228	4.61906	2.87415	2.42921	2.64895
KRTAP10-6	5.70643	5.76832	5.80293	4.14339	4.2336	4.49895
ALDH3A2	10.5544	10.6474	10.6389	8.72152	8.73339	7.92027
OR10AB1P	4.88364	4.87327	4.87116	3.54221	2.99269	3.1279
C20orf78	7.8875	8.06645	7.92086	6.5643	6.27294	6.00063
GIMAP8	6.91507	6.83619	6.58914	5.20665	5.03873	5.40072
TTC9C	7.60518	7.54598	7.8245	6.04683	5.25728	5.65622
TPP1	4.08694	4.44553	4.43075	2.87415	2.42921	2.59366
LMNTD2	7.43696	7.71822	7.535	5.66562	5.1605	4.57061
TEAD2	2.74479	2.6148	2.44074	3.99385	3.95887	3.98186
GDPGP1	7.55494	7.34951	7.41224	6.12069	5.82129	6.06683
AMOT	3.63449	3.1641	3.16165	4.8642	4.92876	5.07414
FOXR1	5.30509	5.41357	5.32928	6.94935	7.46016	6.84122
HERC2P4	7.51099	7.72659	7.48699	6.13616	6.06628	6.31484
YTHDC1	9.0787	9.18094	8.97464	7.65572	7.59903	7.85534
PLEKHM2	5.78251	5.69683	5.62522	4.25657	4.14445	4.48414
APOC3	3.96936	3.98502	3.95121	5.3195	5.33346	5.13281
SLC16A2	5.48144	5.88342	5.65253	4.3165	4.09149	4.00135
SP3	7.28375	7.05924	7.48528	9.78186	9.6674	8.93441
DENND2D	10.6028	10.5187	10.3873	9.24968	9.2025	9.21182
BTF3	10.3208	10.2789	9.91422	8.71185	8.26684	8.5518
SIX4	3.86571	3.40121	3.38941	5.26112	5.10086	5.0712
FAM86GP	2.74479	2.64955	3.14343	4.49865	4.46572	4.29434
TMEM222	6.26654	6.2431	6.38356	5.07471	5.07947	4.99334
TMEM140	11.3195	11.2548	11.4491	9.90792	10.0899	10.0926
OR8B12	8.63911	8.77449	8.63363	6.84675	7.04577	6.20407
SAMSN1	9.57939	9.48687	9.50425	11.8846	11.5088	11.0218
SPESP1	7.57282	7.4392	6.46059	3.57292	3.78992	4.64341
SQSTM1	10.552	10.5634	10.6805	12.1924	12.4239	11.8727
FGFBP1	4.35672	4.24023	4.75278	6.34188	6.31183	5.90914
NSUN2	7.02749	6.77553	6.84862	5.16142	4.85695	5.51147
ST6GAL2	11.0997	11.1377	11.5328	13.3101	13.5259	12.7938
MYSM1	2.74479	2.69342	2.62386	4.23646	3.88245	4.01482
AATBC	5.26423	4.81147	4.49224	2.87415	2.79069	3.1587
C8orf74	4.67068	5.09387	4.53016	2.87415	2.74937	3.25466
BTBD9	6.05025	6.12012	5.74326	4.04272	4.25141	4.59382
TACSTD2	8.06775	7.91623	8.04884	9.38714	9.21226	9.22234
XPC	7.28423	7.36298	6.8699	5.74995	5.32655	5.35903
SV2A	2.74479	2.51251	3.2218	4.95124	5.28885	4.56873
USP1	9.41817	9.4204	9.01798	7.39545	7.49525	7.90118
PPP2R3A	5.90011	6.05724	6.19572	4.52078	4.52377	4.85166
RAB21	8.88881	8.63202	8.92816	10.0545	10.1957	10.1083
TYMS	8.11532	8.44871	7.95231	10.3356	10.8905	9.90551
BAHD1	6.35309	6.56241	6.26169	4.93603	5.1956	4.88936
LARS	4.93102	4.88891	4.24833	2.87415	2.42921	2.91003
CSNK1A1	8.34381	8.28409	9.10022	10.6671	10.4785	10.4492
CCL8	5.02262	4.57963	4.26381	2.87415	2.42921	2.83477
POU1F1	5.09521	5.58976	5.25404	3.5591	3.94807	3.74185
RAPGEF3	7.00085	7.11202	7.07498	5.95655	5.67937	5.81006
BMP4	7.96129	8.14895	7.89874	6.32234	6.64468	5.93264
CDCA2	4.1931	4.6427	4.45941	2.87415	2.42921	2.97343
COL27A1	7.80679	8.06904	7.85534	6.7137	6.65238	6.47899
FAM43A	8.46467	8.50424	8.79557	7.03473	7.23041	7.34543
CCDC18-AS1	12.0071	12.056	12.0083	13.3811	13.0944	13.3485
KRTAP22-1	5.46328	5.71942	5.43466	3.59063	3.9864	4.20119
TIMM29	3.98286	4.34823	4.09239	2.87415	2.59564	2.38335
CDK16	6.64701	6.75274	6.5413	4.83969	4.22027	5.12122
PITPNM3	5.55777	5.78553	5.70777	7.31675	7.64242	6.96568
EXOSC5	7.67364	7.53583	7.67532	6.27606	6.19916	6.53649
GNPDA1	6.5291	6.47124	6.36296	5.20846	4.64868	5.04183
STAMBP	5.41539	5.41683	5.52991	4.33179	4.02351	4.24951
SGSH	7.02217	7.27621	6.97379	5.56608	5.79615	5.87937
ZNF584	4.57949	4.58061	4.24768	5.87359	6.45729	5.97411
AXL	7.80552	7.99777	7.6592	6.56205	6.53101	6.22743
NEUROG3	5.49639	5.95848	5.87786	7.67916	8.13799	7.30388
DNAH17-AS1	8.88097	9.1403	8.89429	10.6196	11.0256	10.3091
OTOF	6.83073	6.90917	6.4928	5.36615	5.26734	4.86008
MYO9B	10.5449	10.9591	10.3828	8.96819	8.88754	9.25306
DROSHA	3.858	3.96866	4.09258	2.87415	2.70992	2.65898
SULT1C3	5.59984	5.68593	5.43645	4.19775	4.29941	4.46114
NCMAP-DT	8.37782	8.30424	7.64548	5.90111	5.71755	6.43738
SPACA3	6.58777	7.08299	6.62453	4.58191	5.2776	4.9962
FURIN	4.20225	3.98764	4.2226	5.38089	5.82669	6.05385
KCNK7	8.05267	8.05387	8.39828	9.65053	9.85065	9.40182
LIMK2	6.41721	6.35148	6.91952	8.14757	7.96188	8.18753
PXT1	2.74479	3.25868	2.38335	4.68229	4.55795	4.5632
HEXA-AS1	5.04534	5.10319	5.74226	7.17083	7.40689	6.88722
ACTR3	11.5393	11.2401	11.3518	9.96953	10.212	9.77682
MOBP	5.2599	5.18118	5.174	3.91805	3.16463	3.14626
CDH11	6.27761	6.2094	5.99555	7.2767	7.55604	7.56224
RNMT	7.95047	7.99266	8.15822	9.40133	9.49147	9.12262
GABPB1	9.53407	9.41167	9.38029	10.8763	10.748	10.5074
CDHR3	3.97643	3.70057	3.13557	5.29715	5.40044	5.68732
ANKRD37	10.4212	10.2046	10.2995	11.4844	11.6948	11.4242
MAFB	4.07127	4.03858	4.08115	2.87415	3.00068	2.65783
CRNDE	3.90323	3.6216	4.30182	5.75167	5.37276	5.71314
LAMP5	5.91723	5.61346	5.28183	3.73821	3.70609	4.20312
FGF17	2.74479	2.83477	2.60875	4.00692	4.71788	4.28541
A2M	4.94098	4.89456	5.05205	3.86532	3.87593	3.80813
EEF1AKNMT	7.0396	6.89675	6.98483	5.89336	5.89067	5.77598
CCL4L2	14.0669	14.2288	14.1641	12.0274	12.0792	12.8565
RGS3	8.2996	8.46363	8.25213	6.93162	7.1923	6.65261
ZBTB40-IT1	3.9139	4.1359	3.87476	2.87415	2.74169	2.75414
MAP6	5.38263	5.54654	5.49526	6.71006	6.89477	6.53461
SLC66A1L	3.20546	4.00114	3.16484	5.19754	5.88755	5.69254
HOXA1	7.48795	7.27102	7.33468	8.68104	8.79913	8.42656
SUPT4H1	9.18825	9.20298	9.34365	10.9102	10.8876	10.3562
ZNF331	10.307	10.3108	10.2423	13.0017	13.1145	11.8832
HSPD1P6	3.37377	4.26559	3.27164	5.78487	5.61276	5.60825
ARMCX2	8.46879	8.15259	7.62713	6.48045	6.28799	6.29457
HTR5BP	6.47883	6.26438	6.18668	7.44979	7.45285	7.56269
VPS9D1	9.72309	9.59891	10.3407	11.5653	11.6288	11.4345
LRRC63	6.80405	6.78203	6.7689	2.87415	4.40846	4.36207
ACP1	10.7878	10.6599	10.469	9.44678	9.35474	9.52412
C15orf48	7.63579	7.55426	7.12511	9.51566	9.3247	8.79442
FAM120B	4.38803	4.58657	4.04766	2.87415	2.42921	2.93932
RNASEL	8.10263	7.71157	8.20246	6.72635	6.64301	6.66983
NKIRAS2	7.88194	7.83485	7.77287	6.77065	6.70892	6.79221
USP27X-AS1	5.9707	5.64481	5.75839	4.57865	4.5733	4.68312
MST1R	8.90183	9.04917	9.23836	10.2208	10.3001	10.2052
RNF186	5.62621	5.52696	5.91845	4.34266	4.49615	4.06438
C1RL-AS1	6.52163	6.51609	7.41396	9.01667	9.12785	8.57861
JMY	7.98439	7.95887	7.80113	9.44421	9.07155	9.05942
LRP4-AS1	3.21326	2.85017	3.73056	5.26787	5.06748	4.88056
WNT2B	12.6237	12.9235	11.7074	9.61347	9.62812	10.3606
EBLN2	11.5714	11.4435	12.0335	13.2349	13.2812	12.9885
CRPPA	3.17494	3.71545	3.748	5.18273	4.89779	5.03649
PDSS2	4.49224	4.31696	3.91681	2.87415	2.607	2.88254
SYT2	5.55869	5.62297	5.61706	4.48366	4.61924	4.46228
ZNF318	6.5552	6.59815	6.11621	4.96176	4.81842	5.18662
GLYAT	5.82172	6.03702	5.83653	4.68332	4.73745	4.86328
TMEM132B	4.32785	4.94175	4.28254	2.87415	2.99462	2.46941
CACNG1	5.82519	5.82586	5.33785	6.96009	7.05974	7.02851
ATXN7	10.7175	10.5907	10.882	11.9961	12.227	11.823
SLC35G3	5.10993	4.85904	4.97118	3.89542	3.38094	3.59845
CHCHD4	7.91843	7.91875	8.11532	6.93925	6.70474	6.85474
PLPP6	10.0696	10.0324	9.8952	8.94976	8.92427	8.8871
TSEN2	6.66463	6.66051	6.7002	5.6938	5.45162	5.57399
MTOR-AS1	5.81842	5.91723	5.55492	7.73249	8.24626	7.20848
MS4A4A	7.5659	7.7531	7.58917	5.91233	5.72638	6.47626
ANKRD18B	2.74479	2.40833	2.47489	3.7128	3.73905	3.68021
FBXO39	4.22042	4.2895	3.85672	2.87415	2.73366	2.38335
NCSTN	7.40221	7.44805	7.83853	5.825	5.99772	6.36263
KCND2	4.81386	4.64456	4.35948	2.87415	3.23266	2.38335
FAM118A	5.66462	4.93431	6.19477	8.17082	7.64604	7.85754
METRNL	5.15517	5.02735	5.62505	6.56644	6.72635	6.77373
OOSP4B	5.51468	5.44565	5.20294	4.34068	4.07489	3.98714
WBP2	6.78484	6.62602	6.74553	5.65357	5.72021	5.58603
GNAI3	10.6299	10.3385	10.5378	11.648	11.7044	11.5495
SHANK2-AS2	6.27996	6.68503	6.62101	7.88194	8.08519	7.67087
GNG2	7.78972	7.56463	7.60722	8.99304	9.09235	8.66498
WRB-SH3BGR	6.5248	6.5559	7.05789	5.45512	5.03162	5.1884
DHX40	7.286	7.01748	7.21911	5.81411	5.65435	6.13166
DLEU1	2.74479	2.5906	3.1909	4.99676	4.56382	5.77822
XACT	12.9603	13.0356	13.12	14.359	14.5171	14.0342
TDRD7	5.36164	5.33743	5.60643	3.38118	4.01702	4.1047
GJB6	6.62825	6.34509	6.26321	8.25947	8.27722	7.59201
MSN	9.96465	10.1249	10.7024	12.23	12.482	11.7391
HP	8.45837	8.43861	8.11981	10.5324	10.5324	9.64519
PRH2	3.83366	4.07958	3.85171	2.87415	2.7161	2.48206
ARG1	8.45568	8.50284	8.64101	9.79614	9.731	9.49902
AQP5	5.62165	5.50763	5.65913	6.76599	7.07205	6.63119
INTS14	4.87247	4.8101	5.4498	2.87415	2.72525	3.58957
MTMR2	4.96802	5.15382	4.8279	6.01398	6.19089	6.26591
GIMAP7	11.5801	11.7784	11.2561	9.89406	9.8269	10.3504
KIF20B	5.38911	4.91401	4.74739	6.52651	6.38819	6.38591
DNAAF2	6.90958	6.97011	7.18155	5.17895	5.33148	5.89933
CAD	4.03489	3.84536	3.74518	2.87415	2.64858	2.59332
C1GALT1C1L	4.74385	5.00517	4.66041	2.87415	3.58713	2.75035
SH3D21	4.48876	4.65026	4.41223	2.87415	3.2455	3.42263
STAG3L3	10.6897	10.6921	10.6921	12.1554	11.7504	12.4489
HVCN1	11.0591	11.0371	11.2901	9.60735	9.68079	10.1069
ULBP2	6.36846	6.30402	6.56796	7.53473	7.44233	7.50696
FCAMR	7.02699	7.05223	6.90897	7.93889	8.23717	8.14016
HOXD10	4.62987	4.52078	4.0483	2.87415	3.09406	2.53332
TNFRSF9	5.30726	5.26276	5.13027	3.71488	4.22757	3.67018
KHDRBS1	9.10495	9.14118	9.05871	7.8063	7.77605	8.17171
FNDC5	3.82759	3.77013	3.88454	2.87415	2.78253	2.62678
VPS54	8.0137	8.27005	8.26387	9.19459	9.6433	9.65053
NPPA	9.63888	9.36306	9.59842	10.5942	10.6864	10.5886
ZCCHC2	4.69684	4.57045	3.92808	2.87415	2.88884	2.7491
PRAC1	5.04599	5.14765	4.91448	4.06635	3.73314	3.65885
ANG	5.13794	5.46825	5.83394	6.80018	7.09742	6.95564
FOXO3	3.98604	4.51462	4.39992	5.5093	5.83711	5.62297
ENOPH1	7.38896	7.24272	7.36181	6.17765	6.18327	6.40465
MICB	8.82274	8.95198	9.04137	7.98905	7.69555	7.64426
TRBV5-4	8.69913	8.60379	8.77209	7.68255	7.41463	7.13603
KRT4	8.03841	8.32936	7.77466	5.84028	5.977	6.72821
FAM209B	8.90652	8.6755	8.84622	9.8473	9.88654	10.1806
BACE1	8.90882	9.21139	9.67711	7.73746	7.57912	7.87309
KCNQ3	5.74837	6.01819	5.72783	4.26905	4.78495	4.51258
RALGAPA1	5.58731	5.66319	5.19065	6.7333	6.73503	6.64701
ARID4A	10.3139	10.0394	9.95148	9.07907	8.71903	8.78552
BIRC7	5.6469	6.03184	5.65208	6.97129	7.43752	7.02589
TFCP2	8.56484	8.51578	8.68023	7.10498	6.85385	7.55169
ARL14EP	6.93881	6.47105	6.89141	5.64041	5.41013	5.47144
ACSL1	8.72187	8.71863	9.19217	7.71669	7.54573	7.57629
KCNE4	9.50268	9.60495	9.04873	7.52797	7.48388	6.3641
LSG1	6.67856	6.48028	6.52517	5.2685	5.38263	5.62872
ZAR1	6.30168	6.51357	6.22035	4.90361	5.34924	5.09701
FLOT2	6.2787	5.99855	6.62691	4.59834	4.53809	5.08879
SYTL1	8.89313	8.89313	8.3278	7.27148	6.93421	7.41224
ANKRD7	4.47108	5.10239	4.93663	6.52969	6.41053	6.06095
NFKBIE	7.80223	7.69387	8.00251	8.98862	9.00875	8.80882
DYDC2	3.89257	4.28582	4.79456	2.87415	2.42921	2.38335
PPP4R3A	7.63504	7.58559	7.32813	5.18554	4.26925	5.81617
ALG1L7P	10.7713	10.7617	10.5634	9.6433	9.56764	9.74841
KRTAP16-1	2.74479	2.78754	3.00539	4.00793	4.21204	3.82535
MAP1A	5.74439	5.70614	5.07282	2.87415	2.61444	3.89975
FIGN	4.44872	4.67552	4.71164	2.87415	3.42711	2.48558
CAPN7	7.32079	7.05566	6.98032	5.68789	5.7482	6.1223
OR6P1	4.04988	4.5969	4.04845	2.87415	2.93396	2.95903
ST20-MTHFS	7.29287	7.08374	7.41889	8.55063	8.42146	8.25737
SLC7A6OS	4.00692	3.92558	4.14259	2.87415	3.09524	2.74637
ZNF267	9.73439	9.468	9.4619	10.6426	10.6512	10.5558
MUC6	5.79647	5.9783	5.74667	4.70672	4.69275	4.90903
RUNX2-AS1	5.01133	5.28514	4.488	3.40782	2.42921	2.38335
PLAT	7.10048	7.50417	7.22695	8.96927	9.46748	8.53327
CMPK2	10.5634	10.6109	9.28744	7.93338	7.75605	7.2242
IGFBP7	13.4738	13.4237	13.7468	12.403	11.9649	12.4179
MFSD4A	7.30516	7.39353	7.10519	8.6357	8.7299	8.23525
SLC13A3	7.79227	7.94228	7.67659	6.66742	6.65554	6.14096
SRPK1	8.47339	8.54955	8.15655	9.65526	9.65784	9.40415
IL9R	2.74479	2.38335	3.1085	5.44315	5.61105	4.32033
TOB1	7.45051	7.27406	6.64104	5.58923	5.53259	5.01726
MGST2	11.6233	11.5005	11.3006	10.151	10.2453	10.5174
BTG2	8.61022	8.51814	8.96819	6.69477	6.95905	7.52461
BEST4	5.08044	4.98046	5.42331	6.70734	6.24293	6.45511
CEPT1	7.67147	7.53047	7.40909	6.55841	6.36168	6.5348
RHOBTB1	2.74479	2.93585	3.1313	4.28066	3.94419	4.1172
SRP54	8.53646	8.6069	8.96162	7.30765	7.37954	7.67198
FUT11	7.09111	7.13472	7.08567	6.24878	6.00085	5.99044
KLK6	6.60588	6.9539	6.6003	8.4715	9.00404	7.98835
GMCL1	8.26171	8.28699	8.05702	7.29022	7.07734	6.99808
AGRP	6.67286	6.83327	6.53046	5.64548	5.70413	5.51219
HGC6.3	7.08546	7.42721	7.01222	8.25245	8.51637	8.28873
BHLHA15	3.97979	3.80501	3.94943	4.89486	5.23472	5.54976
EML4	10.8394	10.8626	10.0575	12.2821	12.0274	12.2558
DUBR	7.21765	7.34068	7.07411	8.16131	8.39883	8.22988
GGA1	8.46601	8.61598	8.55986	7.53002	7.63947	7.31651
OR4F7P	2.74479	2.97279	2.91246	3.82217	3.86967	3.9122
FARP1-AS1	8.34675	8.40068	7.98439	9.45409	9.30597	9.71577
GPRASP2	7.16498	7.08847	6.62673	5.46732	5.51796	5.85528
ART4	4.96051	4.9792	4.48141	3.57182	2.91395	2.64831
C1QL2	4.51677	4.52672	4.70278	6.14472	6.43778	5.61901
C4orf19	6.83052	6.72494	6.47989	7.84197	7.65006	7.79005
TNFRSF12A	8.3322	8.17627	8.47196	9.25591	9.5147	9.41385
LRRN3	7.9246	7.67614	7.24154	2.87415	2.64955	5.2068
D2HGDH	5.12675	5.36869	5.68578	4.26652	3.63895	3.61469
CALB2	7.17929	7.23805	6.81034	5.6354	5.93743	5.98219
FYN	10.6704	10.7032	10.7096	9.73778	9.78753	9.78291
NEIL1	8.41586	8.76789	8.12137	7.22993	7.152	7.07306
RBMS1	8.04572	8.17109	8.03997	6.88217	6.94212	7.23235
ATP5F1A	11.6681	11.6877	11.8882	10.6158	10.8225	10.7641
EPS8L1	2.74479	3.25983	3.14637	4.14414	4.76124	4.57461
ACTG1P14	11.381	11.5132	11.088	10.3378	9.89101	9.99088
ALDH9A1	7.86033	7.64471	8.0524	6.05025	5.76363	6.70853
USP46	4.86349	4.83317	4.84315	2.87415	2.42921	3.63293
MALSU1	8.07507	7.70601	7.91294	8.96511	8.92067	9.25681
CACNA1A	9.23132	9.56817	9.91221	10.782	10.9195	10.9394
SEPSECS-AS1	6.82318	6.70323	6.68137	5.54571	4.91188	4.41592
BTG3	8.37165	8.33427	8.37739	9.95268	9.28277	9.90441
SERPINB2	5.98319	5.89149	6.68253	8.0556	7.66578	7.63066
ELFN1	7.04927	7.2167	7.04013	5.91845	5.82731	5.14495
IFIH1	12.9952	13.0565	12.3891	11.441	11.3469	11.553
XAF1	8.5704	8.64171	7.42643	5.60675	5.57849	6.37659
PNPLA7	5.28733	5.53532	5.18678	6.67457	6.87469	6.30625
RHOXF1P3	3.74965	3.82578	3.87237	2.87415	2.9351	2.84124
TMEM184C	5.81226	5.60325	5.89561	4.57239	3.97628	4.62646
WFIKKN2	7.22787	7.33414	6.85337	5.79715	5.91705	5.22912
SESN3	7.44758	7.26062	7.06936	8.77842	9.08706	8.30935
TANK	9.03239	9.14648	9.53897	10.329	10.4669	10.408
TEX36	7.61104	7.89637	7.83177	9.93081	10.5151	9.13584
PHF20L1	10.7127	10.7956	10.5337	11.5724	11.7375	11.7585
SLCO1C1	2.74479	2.51976	3.25109	4.36183	4.51925	4.06116
MTCP1	7.41093	7.22223	7.00007	6.12125	6.2179	6.07482
NANOS3	8.32529	8.24753	8.05061	6.70752	6.32309	7.16079
HIGD1A	9.94454	9.73836	9.79062	8.96856	8.5952	8.58551
PUM1	10.4412	10.4248	10.2126	9.20794	9.39531	8.85083
C9orf64	4.76823	4.39939	4.52672	3.50798	2.98339	3.41057
ASAP1-IT2	9.36776	9.38978	10.1397	10.9623	11.2706	11.3065
IQGAP1	7.81363	7.87628	8.3084	9.43821	9.06954	9.22491
COL15A1	3.85227	4.45415	3.92469	2.87415	2.77701	2.45089
DYNC1I1	2.74479	2.7246	3.11966	3.84903	4.38856	4.35009
HAL	5.89701	5.68264	5.74558	4.87654	4.45575	4.28827
HAS1	5.92297	5.7995	5.22663	6.97443	7.02281	6.94093
GPR34	6.56564	6.39208	6.88527	4.79602	4.59851	5.48761
KSR2	4.33228	4.54567	4.32625	6.02799	6.10626	5.36566
RECQL4	5.65793	6.06032	6.01527	7.24779	7.68897	7.00253
CYMP	7.13539	7.38571	7.10273	8.81244	9.21096	8.28662
MME	7.03338	6.9336	7.67386	8.8469	8.49564	8.66142
EDEM1	8.15286	7.99051	7.9696	9.046	9.00223	8.91261
CANT1	6.65925	6.77007	6.67457	5.18968	5.27156	5.8191
HEATR1	3.80122	3.80913	4.03841	2.87415	2.98487	2.71164
ARHGEF2	4.91056	5.01011	5.41525	6.13185	6.5053	6.43527
ZBTB16	10.9377	10.9614	10.5527	9.58979	9.83225	9.66117
PLA2G2D	4.02604	4.62488	3.81838	2.87415	2.60402	2.48594
ECE1	9.95673	9.96403	11.2338	12.7044	12.9415	12.3123
RESF1	9.67413	9.63461	9.59651	8.7979	8.70598	8.63314
NEK7	8.08742	7.93071	7.88558	5.45292	5.56742	6.72334
CRYZL1	9.19459	9.09391	8.94034	8.22507	7.90465	7.90947
BANF1	9.8728	9.95598	9.49846	8.75367	8.51752	8.65191
SOCS3	5.86338	5.65793	6.11864	4.85216	4.1437	4.36067
ELL2	10.5142	10.5067	10.1957	11.6668	11.4367	12.0922
CNP	3.98493	4.14805	4.59172	2.87415	3.14749	2.74169
RIPOR3	7.66153	7.81392	7.21765	5.69146	5.63058	6.4177
RSPH4A	6.10278	5.70025	5.91794	6.984	6.89099	7.23564
RSRP1	12.4068	12.3644	12.8376	13.8626	13.9313	13.5411
TOMM70	8.47866	8.40196	8.81345	7.15174	7.29915	7.60572
PDE11A	6.7405	6.92637	6.06393	7.98614	8.20667	8.04372
BMS1	7.41321	7.30184	7.32697	6.34838	5.96501	6.42507
RASSF5	6.56404	6.50645	6.86064	5.60293	5.5378	5.69361
BIRC3	9.79663	9.87826	9.75804	11.0227	10.6433	10.836
IVNS1ABP	10.0176	9.99943	10.6496	11.5614	11.8268	11.4502
PCDH9-AS4	2.74479	3.62074	2.99608	4.65257	4.48489	4.65703
SCAND2P	8.97388	9.04362	9.24182	7.65788	7.70541	8.20667
ALG13	9.24011	9.17749	9.06447	10.2734	9.99718	10.1385
ZFP36	7.35338	7.33441	7.11921	6.04797	6.16378	6.41829
KRCC1	9.6398	9.55771	9.49349	8.44475	8.54985	8.7487
FBXO21	5.47897	5.36659	5.69035	4.57707	4.39538	4.54542
MTATP8P1	6.1521	5.98498	6.24993	9.30597	9.33673	7.65813
KANTR	2.74479	2.40822	2.7357	4.40477	3.8099	3.7595
KCNS1	7.5993	8.02328	8.33066	9.5469	9.66449	9.13986
MMGT1	4.45107	3.70579	4.25289	2.87415	2.42921	2.76517
CCT5	9.27369	9.1892	9.30222	8.21012	8.18411	8.46
ZNF568	6.78226	6.62558	6.4239	5.44444	5.46115	5.72432
PCIF1	5.25665	5.12183	5.45162	4.30032	3.78363	3.51415
DEXI	10.1244	10.1057	9.98285	9.12867	8.86087	9.20111
PPP1R14B	13.0171	12.9931	13.2114	14.0122	13.9733	14.2568
CLTC	7.38767	7.40443	7.92902	8.93834	8.78311	8.67345
NEMF	8.31441	8.11392	7.60973	6.51665	6.45451	6.87263
DCK	9.7884	9.71035	9.12525	6.72599	6.51408	8.03122
NUP54	8.21046	8.07898	8.28586	7.26062	7.27543	7.29803
PRPSAP2	7.49923	7.64627	7.57431	6.58359	6.61886	6.75356
DLGAP1-AS2	5.33394	5.09566	5.08816	6.91986	6.13951	6.56583
SKIL	6.05149	5.82731	6.08686	7.24583	6.88338	6.99492
TTLL10	9.32645	9.79418	9.70779	11.52	11.8081	10.7543
COBL	5.3377	5.25728	5.51265	6.26539	6.51557	6.30187
THBD	10.0755	9.99891	10.485	7.64471	7.59077	8.8788
IFI16	12.7131	12.6079	12.1187	11.3035	11.2969	11.2837
NUDT9	7.89637	7.91649	7.68255	6.88626	6.79585	6.95793
WNT7B	5.21272	5.46495	5.50763	2.87415	3.65349	4.10788
KPRP	7.5118	7.60572	7.0204	6.18122	5.82804	6.22545
SDAD1P1	7.65788	7.5274	6.85942	6.0673	5.87838	5.68849
NFE2L1	7.85592	7.92401	7.61248	6.42762	6.02369	6.80425
MAPRE2	8.61094	8.56366	8.07984	7.11478	7.07659	7.39251
STARD4-AS1	5.48719	5.54817	5.74161	4.62646	4.71324	4.61813
PM20D2	3.24058	3.52963	2.92422	4.78948	4.58812	4.28525
DIRAS1	5.63567	6.06058	5.33909	2.87415	2.70071	4.19759
SPOCK2	9.13344	9.15321	9.30125	10.0877	10.307	10.0623
TRDV1	8.18921	8.2636	7.77993	5.74799	5.82714	6.87939
UTP3	10.7088	10.5769	10.8847	9.63165	9.63684	9.87607
ITPRIPL2	5.8116	5.79081	5.91433	6.93139	7.25558	7.90523
LPIN2	3.37253	3.00816	2.97814	4.8234	4.09911	4.79322
CREB3L2	8.40487	8.76245	8.52866	10.0891	10.5609	9.62657
AK5	7.30261	7.28551	6.34944	5.40292	5.26667	5.37901
TSPEAR-AS1	4.52078	4.82936	5.75046	2.87415	2.71223	3.40481
KIR3DL2	5.51496	5.26065	5.69019	4.42887	3.82729	4.32005
HIST1H2BE	7.93071	7.92086	7.88995	7.00759	6.62558	6.24481
GJC3	5.40831	5.14565	4.35065	2.87415	3.42657	3.27068
ASB18	5.83554	5.90957	5.8136	4.75667	5.04599	4.5548
SLC25A3	11.1872	11.3881	10.8089	9.97872	9.87891	9.39391
LUCAT1	9.897	9.7607	10.1026	11.5921	11.555	10.8575
TSPOAP1-AS1	11.9468	12.0656	11.5562	10.8005	10.6068	10.7939
RASL11B	6.58986	6.97768	6.87553	7.78888	8.25147	7.898
PAX5	6.72577	6.9707	6.48011	5.70713	5.66225	5.39329
PSMD6-AS2	9.92027	10.081	10.4059	11.3485	11.3959	11.0825
SAMD4B	9.98172	9.71128	9.85692	10.7119	10.8089	10.9931
CCDC155	5.46228	5.59836	5.63817	4.7787	4.41982	4.45138
BBS12	4.50734	3.91199	3.89526	2.87415	2.95093	2.73102
SFN	10.881	10.6579	11.447	13.2329	13.3786	12.2992
UBE4A	8.99106	9.07354	9.11957	10.3749	10.1694	9.86906
HOTAIRM1	12.9931	13.0148	13.082	14.2604	14.4847	13.8562
AMD1	9.25103	9.0769	9.05214	7.99111	8.10411	8.32217
PAK3	3.8833	3.75504	3.78572	5.09208	4.63216	4.82388
TTTY17A	3.68986	4.11321	4.00455	2.87415	2.98751	2.86791
CILP2	2.74479	2.95473	3.10613	3.82413	4.41193	4.2169
UBXN1	7.7826	7.61614	7.93665	8.96203	9.04477	8.61494
ADSSL1	5.81278	5.6686	6.13435	6.82301	7.05311	7.27981
PDCD2L	9.16855	8.92728	8.80386	7.99876	7.95334	8.03439
C5orf64	4.33065	3.70193	4.39658	2.87415	2.42921	2.86245
LAMP3	5.24045	5.15807	4.55943	3.67707	2.42921	2.72071
NFXL1	9.43731	9.53504	9.50479	7.80196	7.41662	8.48643
USP18	9.85458	9.81195	8.85629	7.26085	7.05835	8.02304
AP3D1	6.53799	6.64549	6.445	5.64141	5.14971	5.55429
EPM2AIP1	7.41117	7.44734	7.98105	9.22045	9.05732	8.65154
C7orf26	6.45963	6.12512	6.41076	5.06635	4.50227	5.28488
RAI1	3.85543	3.63942	3.58227	2.87415	2.59108	2.64425
HIGD1C	6.84422	7.06465	6.69658	5.25915	5.21591	5.94656
PRDM16-DT	6.94815	7.07659	6.57398	5.78704	5.50553	5.84626
PROX1	4.45724	3.79884	4.56461	2.87415	2.96262	2.38335
OR5B21	3.82337	3.60412	3.60025	4.49293	4.66791	4.80105
TMEM255B	5.18367	5.69065	5.3394	2.87415	3.24269	4.18398
UHMK1	3.91695	4.11492	4.23599	5.41244	6.09827	5.20323
IL2RG	11.5775	11.5077	11.6544	10.5892	10.6721	10.1409
CCIN	6.08458	5.90822	6.61925	7.66864	7.30339	7.71345
MIA3	8.73031	8.73067	8.94753	7.68055	7.63427	6.90295
NFYB	10.4492	10.5364	10.495	9.24182	9.36563	9.72578
SH3GL1P1	3.14637	2.94545	3.98622	5.11853	5.0694	4.82046
SEC62	9.0143	8.81752	8.96551	9.86438	9.9521	9.73492
DHRS13	4.11163	4.26487	5.27438	2.87415	2.7489	2.68871
AOC4P	7.34068	7.58355	8.54557	10.1688	10.4866	9.44184
ANKRD20A19P	5.87081	5.78739	6.05368	7.14878	6.92706	7.7372
CWF19L2	5.74096	5.53004	5.60735	4.47833	4.81756	4.66695
WBP4	9.56817	9.59095	9.19935	8.43825	8.51183	8.22077
RASGEF1B	5.74717	5.66364	5.85577	7.09373	6.56338	7.16831
CNPY1	4.15948	4.42031	3.60643	2.87415	2.5873	2.38335
IGIP	10.081	10.0428	9.9296	8.89463	8.96856	9.25721
JMJD7-PLA2G4B	4.21715	5.02798	5.68789	2.87415	2.93609	3.10613
FAM223A	7.85951	7.73656	8.13084	9.52505	9.61147	8.83833
SH2D2A	7.7711	7.51987	8.04339	8.86699	9.05834	9.59318
GALE	7.56269	7.3916	7.24181	5.92297	5.26616	6.29665
KRTAP6-3	7.61366	7.78078	7.67115	5.8836	6.06698	6.78438
CSK	7.50497	7.46382	7.72074	6.56796	6.42745	6.74954
MYL4	5.4864	5.09336	4.68171	3.38852	2.89994	3.82979
ZNF766	8.16986	8.1942	8.07773	7.22277	6.99056	7.3536
LSM4	9.98971	10.026	9.71128	9.02188	8.94418	8.94183
SIM1	5.12136	5.48021	5.29748	6.69628	6.95187	6.20555
CDYL	13.2188	13.5489	13.467	12.4444	12.5491	12.3098
DEK	12.2926	12.1939	11.8361	10.8985	10.6275	11.1663
DDX60	6.34261	6.28594	5.26065	3.78509	4.30014	4.28039
OVOL2	7.01436	6.94544	7.21745	6.11305	5.98187	6.23109
SMCHD1	10.0172	10.0138	9.44872	8.68405	8.68817	8.312
ELOVL5	10.5331	10.5272	10.5074	9.58658	9.43371	9.76779
CXXC4-AS1	3.88427	4.85505	4.12767	2.87415	2.42921	2.79314
IL6R-AS1	7.42505	7.25608	6.9202	6.24745	6.10537	6.01972
JMJD6	11.2144	11.124	11.7375	12.7734	12.8155	12.3772
FLI1	7.29307	6.90437	6.91884	5.92025	6.15376	5.79682
UBAP2	6.85266	6.72898	6.08014	5.40183	4.85023	4.93648
ARL5B	7.5335	7.35429	7.59825	9.01178	8.87394	8.33097
CELF4	6.68384	6.97292	6.80262	5.98938	5.75358	5.5215
GLUD1	6.58835	6.41639	6.14698	5.05324	5.50194	5.18857
RFX2	8.57286	8.44211	9.46504	10.5634	10.4329	11.2864
TRMO	7.78483	7.54111	7.94259	8.8662	8.91674	8.60966
ZNF613	6.13884	5.93384	5.97033	5.01842	4.128	4.70921
SIRT1	7.39474	7.31069	7.55098	8.41833	8.20276	8.42364
PNPLA2	5.72398	5.87163	5.30433	6.63099	7.19688	6.93253
CPEB3	4.64771	4.57029	4.62707	2.87415	2.97976	3.74385
DCANP1	9.18008	9.11133	9.29875	7.90118	7.59677	8.3451
MLLT3	5.95968	5.95606	5.46587	4.60426	4.81467	4.38386
IL1A	4.55383	4.6993	4.66807	6.18182	5.89609	5.4698
GABARAPL1	7.8502	7.59392	7.72049	8.9391	8.92103	8.49952
SDAD1	9.10663	9.02863	8.40424	7.67477	7.58222	7.51579
PRR7-AS1	11.8386	12.0164	11.7533	13.3717	13.622	12.7641
AMIGO1	6.19107	5.8922	5.50586	4.56532	4.62631	4.79429
OR5C1	7.37681	7.60973	7.62546	8.38348	9.02908	8.74421
PIM2	7.71563	7.99018	7.56613	6.84023	6.63489	6.31866
SOAT2	6.43265	6.78438	6.25924	5.14511	5.48209	5.44409
PGA5	9.34536	9.28827	9.08297	10.4412	10.3984	10.0196
EDRF1-DT	7.42643	7.32282	6.98759	5.80893	5.86604	6.36573
DNAJC3	8.62206	8.57074	9.02622	10.2766	9.72309	10.5762
NCOA3	6.55969	6.66703	6.50897	7.80552	8.01907	7.3735
NAALADL1	6.8297	6.96462	7.4925	8.61669	9.00015	8.20483
SEPTIN12	8.14593	8.14438	8.81036	9.94973	10.2698	9.50106
LIMS3	10.4639	10.542	10.0012	11.5623	11.3216	11.4726
HP1BP3	8.2098	8.04919	7.97506	8.97161	8.92224	8.94976
ZBTB38	11.2789	11.2255	10.1138	8.62964	8.52223	9.316
OAS3	6.00656	5.5929	4.39342	2.87415	2.76517	3.41022
FAM153CP	9.97872	10.0069	9.85406	10.7972	10.9815	10.74
FOS	12.2238	12.0125	12.3951	10.9506	11.152	11.3607
UBR1	7.62625	7.57487	7.80746	8.64061	8.84178	8.46163
TASOR	7.16126	7.07019	7.13288	6.12246	5.85493	6.34908
TRAV22	7.18178	7.22467	7.22346	6.40677	5.92276	5.66196
AP3S1	14.4811	14.9156	14.6903	13.8107	13.6651	13.6567
MMP16	6.26752	6.37599	6.57058	5.35712	4.97238	4.32785
WHAMM	6.19498	5.53676	5.082	2.87415	3.71711	3.99251
P3H2-AS1	10.5135	10.748	10.0932	11.8859	12.0575	11.4535
CLUAP1	7.73697	7.58697	7.39763	6.42561	6.17558	6.74133
TAF4	12.6881	12.7734	11.9034	11.2291	10.8181	10.7633
TRIM23	7.5554	7.53821	7.28139	6.00351	5.72818	6.57902
SUPT16H	7.61817	7.55054	7.21722	5.73978	5.80131	6.55239
TMEM98	6.24501	6.86821	6.59026	8.17817	8.54095	7.62093
ELN	10.1754	10.3924	10.1299	11.1215	11.3195	11.0522
TGFBR3L	2.74479	2.88595	2.7941	4.45164	4.54453	3.66086
TNKS	8.10826	8.06964	8.15341	8.90723	8.96471	8.90882
C12orf40	5.1649	5.02142	4.83375	6.12408	5.84427	6.41639
FAM117A	5.79224	6.18461	7.33124	8.46836	9.15102	8.45142
IDH1	8.88141	8.73419	8.86	8.08324	7.91623	7.86064
SLED1	7.42099	7.47763	7.94913	8.85595	9.10865	8.57398
RPSAP52	5.13079	3.74207	4.87585	2.87415	2.42921	2.38335
LMAN1L	4.85934	5.05532	4.92427	5.81376	6.02918	5.73454
ZNF804A	5.049	5.0001	4.67778	6.47899	6.93514	5.90576
LEMD2	3.7921	3.6775	5.49864	7.12257	7.4677	6.58359
CSNK2A3	5.45994	5.39948	5.11724	3.7865	3.25788	4.31442
MKKS	9.65253	9.6326	9.50164	8.27271	8.03267	8.79157
IHH	10.5337	10.6196	10.477	11.6383	11.9638	11.3369
MAL	12.1853	12.2206	11.6326	10.8857	10.936	10.8609
RLN1	6.73406	6.58777	5.7904	4.46021	4.68229	5.09754
PAX3	4.93852	5.05998	5.11691	4.31579	3.92223	3.92891
PPIL1	4.51602	4.4143	5.14799	3.40521	2.99882	3.52106
C3orf20	3.8622	4.00282	2.99528	5.29777	5.11604	5.98251
RARS2	7.38386	7.28998	7.65027	6.63176	6.36943	6.21316
WIPI2	10.76	10.793	10.9259	11.7154	11.5701	11.8081
BAG3	11.1745	11.3596	11.1473	9.8286	9.92071	10.458
SETBP1	7.63226	7.4052	7.53868	8.33716	8.39106	8.38118
ADM5	7.73809	7.28931	7.51389	8.5583	8.3675	8.66422
STKLD1	4.40833	4.91777	4.61709	5.57081	6.11743	5.80482
MAB21L2	8.82395	8.9926	8.94458	7.84488	7.77491	6.98254
ST3GAL1P1	8.85708	8.72552	8.59673	7.87233	7.92059	7.69466
HLTF	2.74479	2.60232	3.50517	4.91041	4.43875	4.26305
CLPB	2.74479	2.60773	2.88467	3.65349	3.75002	3.52737
TAS2R38	4.23941	4.88951	4.40972	2.87415	3.51858	2.78999
RBBP6	10.8036	10.8543	10.836	9.97069	9.89818	10.1125
XPO1	6.76247	6.581	6.75458	4.31404	4.88575	5.63876
UTS2R	2.74479	3.00373	2.72352	3.60257	3.86769	4.04005
KLHL24	9.09561	9.21397	9.21433	10.1237	10.2646	9.89406
FXN	10.2684	10.4086	10.1561	8.66836	8.51011	9.42135
SPEM1	7.78405	8.05354	7.45006	6.65968	6.79097	6.55296
PPFIBP2	5.25236	5.69286	5.7482	7.16766	7.46298	6.53778
PHF14	10.9369	11.014	10.0282	9.10346	9.19893	9.17085
SUN2	9.42638	9.40519	9.32301	10.5513	10.1211	10.3177
HTR7P1	3.81361	4.13775	4.271	2.87415	3.15851	3.11555
HPGDS	5.74028	5.44315	5.77916	4.87233	4.55558	4.54015
HLX	7.24154	7.17871	7.98164	6.23811	6.16992	5.90356
LYL1	7.79573	7.74041	7.79038	6.71738	6.83557	7.07579
NRROS	3.714	4.06635	4.11262	4.79045	5.1455	5.0389
TPTE2	2.74479	2.71494	2.75344	3.5827	4.41497	3.95423
GIPC3	2.74479	2.40653	3.09716	4.23957	4.69829	3.82836
PRSS21	7.91649	7.79437	7.32463	6.34817	6.42139	5.50823
PTBP2	4.48787	4.96624	4.16928	5.60689	5.96122	5.98351
INKA1	13.9733	14.0531	14.2398	15.4998	15.5543	14.8703
NIN	12.3345	12.486	12.5154	13.4707	13.2914	13.2048
NUP210L	3.11363	3.11296	2.76204	4.27361	3.83928	4.01114
ZFHX4-AS1	3.95223	4.34653	4.79828	2.87415	2.79805	3.27453
TMEM131	5.68242	5.73242	5.37867	4.69684	4.5674	4.74824
MED21	9.52755	9.4433	9.55552	10.2345	10.3816	10.3675
VAMP3	8.96086	8.91757	9.2549	7.60415	7.5864	8.23927
IGSF9B	7.50845	7.34924	7.44704	8.74561	8.70184	8.15981
CTSK	7.4178	7.27811	8.16561	8.94622	8.90413	9.1833
ANGPTL2	5.33271	5.21913	5.76132	3.81129	4.20757	2.96896
TCERG1L-AS1	5.07776	5.13983	5.08171	6.93273	7.2055	6.02532
AGPAT4	8.24449	8.21214	8.75036	9.59095	9.32645	9.72523
HBG1	9.26752	9.30302	8.83049	14.5015	14.5358	11.3358
NODAL	9.67014	9.7824	9.01025	11.1473	11.4956	10.6165
OR2C1	2.74479	2.92349	3.08328	3.68516	3.97939	3.92172
MYOZ2	2.74479	3.19679	2.76545	4.11133	4.74942	3.95841
PLCXD1	3.21189	2.63466	2.76996	4.19944	4.79109	3.94676
VPS37B	10.7988	10.9335	10.4936	9.50803	9.59194	9.92709
PPP6C	10.5344	10.5651	10.2979	9.62908	9.6473	9.40988
CYP4X1	7.22049	7.15738	7.24078	8.10826	8.26806	7.91065
COPG1	7.41169	7.3583	6.79652	6.1429	6.07923	5.79562
TMEM44-AS1	8.81786	8.52057	8.99794	9.89053	9.61651	9.94225
NOTCH4	11.812	12.0922	12.0862	13.7468	14.1277	12.9583
CCND3	10.1224	10.2836	10.0891	9.455	9.13108	9.17583
SOWAHD	10.0521	9.94857	10.7753	9.10381	8.8421	8.76068
BTK	6.75222	6.73386	6.56156	5.70143	5.90965	5.86718
OCM2	7.58834	7.67774	7.34389	6.40446	5.96566	6.66488
ADAMTS12	2.74479	2.58564	2.90174	3.50939	3.7739	3.6925
VSIG10	4.75781	4.34807	5.17412	6.20125	5.94744	5.94074
ST6GALNAC4	4.12931	4.12464	4.43887	5.51899	5.29261	5.02408
CLEC9A	7.40689	7.22443	6.61219	5.57414	5.39388	6.00656
ANOS1	4.38049	4.38724	4.38943	2.87415	2.96295	3.6357
ZFC3H1	8.99157	8.87394	8.1872	7.27621	6.83888	7.50622
RETREG1	9.21004	8.88625	8.31477	7.34311	7.24824	7.66391
B3GAT3	8.20728	8.05001	8.18254	8.88796	9.17917	8.98573
MX1	8.25947	8.33618	7.09522	5.66891	5.07314	6.26738
DNM1	6.84279	7.05378	6.44118	5.78572	5.6197	5.23874
GPR35	7.09131	7.32106	7.87722	8.95853	8.55401	8.66332
TMEM139	7.02529	7.02193	6.72953	6.12714	5.79124	6.00572
APBB1IP	8.66793	8.60009	8.38522	7.81236	7.52039	7.56194
EIF4E	7.40093	7.55698	7.72497	6.81205	6.44165	6.53588
ZSWIM8-AS1	11.1199	11.2808	11.7361	12.6256	12.3073	12.6404
PROK2	9.77583	9.74278	8.16164	6.40072	6.29218	7.30109
FGFR3	5.60459	5.86569	6.11729	7.03655	7.33371	6.74697
HS3ST2	4.44412	4.77315	4.77328	5.66274	6.00218	5.50307
FAM114A2	5.3232	5.24718	5.16863	3.92091	4.19237	4.51009
TTN-AS1	7.42938	7.5338	8.07416	9.18869	8.9872	8.64975
GCAT	6.35033	6.51102	6.10913	5.35046	5.51077	5.32151
SNTB1	7.44832	7.34214	7.50595	6.60824	6.6682	6.32639
PARP16	7.72659	7.7194	7.76669	6.91811	7.03105	6.77193
GAS8	8.48473	8.59477	8.41873	7.66786	7.73981	7.67456
OR6N1	3.6113	4.18699	3.62092	2.87415	2.42921	2.52202
IMPA1P1	6.9928	6.9323	6.7842	6.06283	6.03934	6.14662
RCE1	5.70255	5.68078	6.51771	3.82926	4.46033	4.66312
PCSK6	6.22578	6.24621	6.04663	6.8841	7.13539	7.28468
TRAF7	6.06985	5.93485	6.24537	4.9157	4.33049	5.16219
IFI6	10.4007	10.4744	8.34214	6.97049	7.02889	6.27189
ZNF316	9.15991	9.13584	9.51051	10.2126	10.1063	10.233
KCNMB2	6.38912	6.55556	6.32309	7.18218	7.5271	7.27926
CNOT7	11.1959	11.1688	10.5921	9.87176	9.9755	9.8213
FBXO36	4.79602	4.03889	3.84766	2.87415	2.66146	2.95024
MSL3P1	5.00503	4.73443	5.41112	3.67923	3.90747	2.97837
LPCAT1	5.05014	4.47611	4.97537	6.49338	6.1367	5.78385
CEP41	6.39116	6.39331	5.67406	4.53809	4.45007	5.12041
U2SURP	7.71797	7.74417	7.84076	6.82561	6.59912	7.06701
PDE3B	6.40072	6.32567	6.22708	5.47531	5.45962	5.59818
AHCYL1	8.02475	7.97665	7.9585	7.27007	7.11854	6.8372
KEAP1	7.08892	7.35617	7.1007	6.2825	6.43499	6.18995
AGER	12.715	12.6913	12.5518	9.53897	9.25219	11.3171
UFL1	5.481	5.09628	4.53171	2.87415	2.95426	3.87337
PREP	5.22063	5.04326	4.865	4.10358	4.24848	4.14916
OGDH	6.14968	6.11305	6.65469	7.48447	7.24321	7.83458
FARSA	6.34225	6.43093	6.40072	5.54945	5.52942	5.70223
ALG12	4.69404	4.12767	4.48152	2.87415	2.88726	3.56585
MAP3K14-AS1	4.07742	4.27967	4.0318	5.10288	5.40153	4.883
FAM86B3P	5.8136	6.09626	7.11993	8.7689	8.52902	7.8178
RTN4IP1	7.72605	7.58007	7.77167	6.92314	6.88135	6.89202
PCDH1	7.31991	7.49574	6.56485	5.85124	5.80608	5.66242
PITPNB	8.42146	8.40583	8.89684	9.52649	9.72925	9.51566
CBR1	8.22752	8.24151	8.52547	7.59677	7.33223	7.3393
SCAT8	4.94267	5.12166	4.52532	3.81164	2.76846	3.37931
TMEM189-UBE2V1	5.8568	5.75494	6.05763	6.97806	7.23302	6.63934
MGAT2	10.814	10.8288	11.0342	9.93255	10.0165	10.1764
ITSN2	9.21357	9.20913	8.45077	7.80141	7.32944	7.69693
NLRP3P1	4.00929	4.11083	4.21085	4.96131	5.24998	4.85233
GNL3	7.77759	7.61164	7.42721	6.64068	6.77629	6.79
MAMDC2	4.64109	4.6104	3.54537	2.87415	2.42921	2.52852
BNC2-AS1	2.74479	3.19822	3.19293	3.85995	4.3887	4.42679
DGAT1	2.74479	3.49948	3.09563	4.24357	4.93387	4.34379
ZNF334	4.17154	4.05428	4.33391	4.89456	5.16476	5.14321
TTC9	5.53209	5.51008	5.08059	3.40356	3.73044	4.45326
MOSPD1	6.68614	6.64526	6.5422	5.88036	5.56563	5.20122
MAP3K8	10.1272	10.0247	10.652	11.2697	11.3085	11.5328
ZNF624	4.38515	4.39506	4.77684	3.67258	3.08312	2.79028
TNKS2-AS1	4.64354	4.95482	5.22697	5.86317	6.1881	5.94693
CIITA	10.5731	10.5585	11.372	12.1429	12.2959	12.0015
HMGCR	7.37853	7.14878	6.93662	6.06114	5.63876	6.29493
ANKEF1	5.37867	5.21666	5.1429	3.6734	4.11552	4.44642
DEPDC7	6.11195	6.21734	6.09483	5.1127	4.57159	3.79053
RUVBL1	6.72599	6.52181	6.315	5.74439	5.08186	5.05415
PSMG3-AS1	5.00085	4.97251	4.70954	3.83096	4.13673	4.02261
BLOC1S5	6.99221	6.82737	6.43961	5.50307	5.20846	5.87786
IFIT2	10.6967	10.7782	8.70395	7.25538	6.7524	7.61844

## Sheet: G1data
S1.2 Fold change of genes in GSE75092 (AF-related array)
Gene.Symbol	logFC	AveExpr	t	P.Value	adj.P.Val	B	Disease	Label
RHOXF1	-3.91075	4.85898	-25.0143	8.86233e-08	0.00141053	7.01369	Down	RHOXF1_Down
KCNA5	-3.37514	4.26303	-15.2859	2.163e-06	0.0114844	5.21085	Down	KCNA5_Down
IL12B	-2.46029	5.91587	-14.4215	3.14311e-06	0.0114844	4.94351	Down	IL12B_Down
REP15	-4.43255	5.82288	-13.9501	3.88871e-06	0.0114844	4.78625	Down	REP15_Down
SULT1C2	-2.14954	5.35434	-13.5492	4.68559e-06	0.0114844	4.64563	Down	SULT1C2_Down
CEP164P1	-2.53779	3.85095	-13.0236	6.03087e-06	0.0114844	4.45102	Down	CEP164P1_Down
TOPORS	-2.6162	5.67923	-12.9961	6.11251e-06	0.0114844	4.44052	Down	TOPORS_Down
TAF2	-2.8976	4.25441	-12.9699	6.19157e-06	0.0114844	4.43047	Down	TAF2_Down
RPL10L	-3.29743	5.04152	-12.7445	6.92258e-06	0.0114844	4.34269	Down	RPL10L_Down
SLC5A11	-3.39298	4.25872	-12.5088	7.79526e-06	0.0114844	4.2483	Down	SLC5A11_Down
CLEC2A	2.37448	3.77625	12.4733	7.93722e-06	0.0114844	4.23387	Up	CLEC2A_Up
CREM	2.09185	11.2592	12.2922	8.70936e-06	0.0115515	4.15924	Up	CREM_Up
IL1RAP	2.51319	9.7837	11.9371	1.04878e-05	0.0127528	4.00805	Up	IL1RAP_Up
DPYD-AS1	-2.50566	3.86515	-11.8109	1.12176e-05	0.0127528	3.95272	Down	DPYD-AS1_Down
HS3ST1	-2.37554	6.94524	-11.5112	1.31965e-05	0.0138854	3.81783	Down	HS3ST1_Down
SPRY4-AS1	-2.46198	6.13332	-11.3344	1.45497e-05	0.0138854	3.73593	Down	SPRY4-AS1_Down
TRIM71	1.86552	3.63809	11.2525	1.52301e-05	0.0138854	3.69737	Up	TRIM71_Up
LIX1-AS1	-2.65204	6.37121	-11.1758	1.59007e-05	0.0138854	3.66089	Down	LIX1-AS1_Down
TLR2	-2.50477	6.27403	-10.9538	1.80404e-05	0.0138854	3.55332	Down	TLR2_Down
CRLF1	-2.78399	5.29286	-10.8882	1.87348e-05	0.0138854	3.52095	Down	CRLF1_Down
GGPS1	-1.76428	6.98964	-10.8509	1.91423e-05	0.0138854	3.50246	Down	GGPS1_Down
MAGIX	-1.74743	6.30114	-10.7435	2.0376e-05	0.0138854	3.44863	Down	MAGIX_Down
IER3	2.07719	8.70119	10.7103	2.07751e-05	0.0138854	3.43187	Up	IER3_Up
FAM209A	1.78678	10.0846	10.697	2.0938e-05	0.0138854	3.42511	Up	FAM209A_Up
ZSCAN32	-2.28183	3.70315	-10.5572	2.27373e-05	0.0141674	3.35356	Down	ZSCAN32_Down
SLC2A10	-2.27525	3.69986	-10.5274	2.31435e-05	0.0141674	3.33814	Down	SLC2A10_Down
NOG	-3.76293	7.63386	-10.4385	2.44057e-05	0.0143867	3.29177	Down	NOG_Down
EPCAM	-3.43281	8.18094	-10.2918	2.66638e-05	0.0151564	3.21414	Down	EPCAM_Down
SIPA1L1	2.16078	12.2085	10.1853	2.84525e-05	0.0156155	3.15687	Up	SIPA1L1_Up
PTGS2	-1.91246	9.05063	-9.73308	3.77509e-05	0.0196608	2.90466	Down	PTGS2_Down
ZNF971P	-1.8394	3.563	-9.69299	3.87309e-05	0.0196608	2.88158	Down	ZNF971P_Down
PEX5	2.10141	5.42529	9.60459	4.0996e-05	0.0196608	2.83026	Up	PEX5_Up
TNFSF14	-2.8919	5.78901	-9.59099	4.13578e-05	0.0196608	2.82232	Down	TNFSF14_Down
ENTPD2	2.53974	4.30948	9.56718	4.19998e-05	0.0196608	2.80837	Up	ENTPD2_Up
HORMAD2	-1.85823	3.72726	-9.46132	4.49963e-05	0.0204617	2.74583	Down	HORMAD2_Down
NHLRC1	-2.11773	6.6573	-9.3497	4.84235e-05	0.0214086	2.67893	Down	NHLRC1_Down
MAMDC2-AS1	-1.56883	5.27464	-8.99933	6.12815e-05	0.0233958	2.46242	Down	MAMDC2-AS1_Down
ARHGAP6	-2.11445	7.16355	-8.99844	6.13189e-05	0.0233958	2.46185	Down	ARHGAP6_Down
OR1A1	-1.8566	3.57283	-8.99749	6.13584e-05	0.0233958	2.46126	Down	OR1A1_Down
ENKD1	-1.58426	3.66142	-8.96339	6.2808e-05	0.0233958	2.43963	Down	ENKD1_Down
XRCC1	-1.51354	3.59205	-8.95367	6.32284e-05	0.0233958	2.43345	Down	XRCC1_Down
XPNPEP2	-2.20608	6.43076	-8.94683	6.35258e-05	0.0233958	2.4291	Down	XPNPEP2_Down
TCEANC2	-1.88295	5.79803	-8.94127	6.3769e-05	0.0233958	2.42556	Down	TCEANC2_Down
COL25A1	-2.41517	4.64716	-8.8793	6.65523e-05	0.0233958	2.3859	Down	COL25A1_Down
PRR14L	1.69956	6.57243	8.85469	6.76959e-05	0.0233958	2.37005	Up	PRR14L_Up
MYC	-2.278	8.84718	-8.82646	6.90351e-05	0.0233958	2.35182	Down	MYC_Down
CCL20	3.07076	8.20574	8.82536	6.90879e-05	0.0233958	2.35111	Up	CCL20_Up
CX3CR1	-1.60706	6.282	-8.73646	7.35116e-05	0.0234125	2.29322	Down	CX3CR1_Down
TXK	-1.52603	8.04683	-8.72967	7.38628e-05	0.0234125	2.28877	Down	TXK_Down
TBILA	-1.84124	3.96454	-8.69081	7.59081e-05	0.0234125	2.26322	Down	TBILA_Down
CADM2	-1.44555	3.69015	-8.68163	7.64007e-05	0.0234125	2.25717	Down	CADM2_Down
KDELR1	-1.56726	6.89316	-8.65189	7.80221e-05	0.0234125	2.2375	Down	KDELR1_Down
ZNF2	-1.88117	3.73032	-8.64667	7.83104e-05	0.0234125	2.23405	Down	ZNF2_Down
PRAMEF6	-1.93444	5.45226	-8.57256	8.2542e-05	0.0234125	2.18466	Down	PRAMEF6_Down
ERMN	2.07656	6.75482	8.56312	8.30994e-05	0.0234125	2.17833	Up	ERMN_Up
TGM1	-2.06783	5.53974	-8.53103	8.50262e-05	0.0234125	2.15677	Down	TGM1_Down
USP40	-1.73724	5.62144	-8.4453	9.043e-05	0.0234125	2.0987	Down	USP40_Down
THOC2	-1.81661	3.82269	-8.43559	9.10664e-05	0.0234125	2.09208	Down	THOC2_Down
ZNF280A	-2.22463	5.79633	-8.43257	9.12657e-05	0.0234125	2.09001	Down	ZNF280A_Down
CLEC12B	2.49356	7.78682	8.43128	9.13506e-05	0.0234125	2.08914	Up	CLEC12B_Up
POTEA	-1.67291	3.42828	-8.42277	9.19144e-05	0.0234125	2.08332	Down	POTEA_Down
FZD2	-2.30646	7.1172	-8.37852	9.49117e-05	0.0234125	2.05299	Down	FZD2_Down
AQP10	1.73144	13.8034	8.369	9.55703e-05	0.0234125	2.04644	Up	AQP10_Up
RNF157-AS1	-2.95525	6.88484	-8.34902	9.69713e-05	0.0234125	2.03267	Down	RNF157-AS1_Down
RNF139-AS1	1.43477	8.38475	8.34203	9.74665e-05	0.0234125	2.02784	Up	RNF139-AS1_Up
FAM163B	-2.00733	3.65444	-8.33359	9.80687e-05	0.0234125	2.02201	Down	FAM163B_Down
KRTAP10-6	-1.46725	5.0256	-8.31565	9.93627e-05	0.0234125	2.00958	Down	KRTAP10-6_Down
ALDH3A2	-2.15517	9.53598	-8.25103	0.000104188	0.0234125	1.96457	Down	ALDH3A2_Down
OR10AB1P	-1.65509	4.04848	-8.24104	0.000104958	0.0234125	1.95757	Down	OR10AB1P_Down
C20orf78	-1.67898	7.11878	-8.22718	0.000106035	0.0234125	1.94786	Down	C20orf78_Down
GIMAP8	-1.56477	5.99775	-8.22116	0.000106508	0.0234125	1.94363	Down	GIMAP8_Down
TTC9C	-2.00511	6.656	-8.2112	0.000107295	0.0234125	1.93663	Down	TTC9C_Down
TPP1	-1.68874	3.47671	-8.21008	0.000107383	0.0234125	1.93584	Down	TPP1_Down
LMNTD2	-2.43115	6.34782	-8.16588	0.000110958	0.0236205	1.90466	Down	LMNTD2_Down
TEAD2	1.37809	3.28915	8.16168	0.000111305	0.0236205	1.90168	Up	TEAD2_Up
GDPGP1	-1.43596	6.72092	-8.13828	0.000113259	0.0237189	1.88509	Down	GDPGP1_Down
AMOT	1.63562	4.13789	8.07004	0.000119186	0.0246359	1.83638	Up	AMOT_Up
FOXR1	1.73426	6.21644	8.04193	0.00012173	0.024819	1.81618	Up	FOXR1_Up
HERC2P4	-1.40243	6.87364	-8.0192	0.000123832	0.024819	1.79979	Down	HERC2P4_Down
YTHDC1	-1.37474	8.39073	-7.9963	0.000125991	0.024819	1.78323	Down	YTHDC1_Down
PLEKHM2	-1.40647	4.99829	-7.98134	0.000127425	0.024819	1.77238	Down	PLEKHM2_Down
APOC3	1.2934	4.61523	7.97027	0.000128498	0.024819	1.76434	Up	APOC3_Up
SLC16A2	-1.53601	4.90445	-7.95297	0.000130196	0.024819	1.75174	Down	SLC16A2_Down
SP3	2.18513	8.36866	7.94153	0.000131333	0.024819	1.7434	Up	SP3_Up
DENND2D	-1.28161	9.86214	-7.91049	0.000134473	0.024819	1.7207	Down	DENND2D_Down
BTF3	-1.66114	9.34073	-7.90694	0.000134838	0.024819	1.71809	Down	BTF3_Down
SIX4	1.59228	4.34825	7.88491	0.000137127	0.024819	1.70191	Up	SIX4_Up
FAM86GP	1.57365	3.63275	7.86218	0.000139534	0.024819	1.68517	Up	FAM86GP_Up
TMEM222	-1.24856	5.67345	-7.84089	0.000141832	0.024819	1.66943	Down	TMEM222_Down
TMEM140	-1.311	10.6856	-7.83684	0.000142275	0.024819	1.66643	Down	TMEM140_Down
OR8B12	-1.98355	7.69064	-7.82953	0.000143077	0.024819	1.66102	Down	OR8B12_Down
SAMSN1	1.94827	10.4976	7.81848	0.000144299	0.024819	1.65282	Up	SAMSN1_Up
SPESP1	-3.15545	5.57981	-7.81199	0.000145022	0.024819	1.648	Down	SPESP1_Down
SQSTM1	1.56435	11.3808	7.79658	0.000146756	0.0248486	1.63654	Up	SQSTM1_Up
FGFBP1	1.7377	5.31876	7.759	0.000151085	0.0251339	1.60848	Up	FGFBP1_Up
NSUN2	-1.70727	6.03025	-7.72511	0.000155113	0.0251339	1.58305	Down	NSUN2_Down
ST6GAL2	1.95322	12.2333	7.7204	0.000155683	0.0251339	1.5795	Up	ST6GAL2_Up
MYSM1	1.35722	3.36597	7.71396	0.000156465	0.0251339	1.57466	Up	MYSM1_Up
AATBC	-1.9148	3.89858	-7.7076	0.000157243	0.0251339	1.56987	Down	AATBC_Down
C8orf74	-1.80551	3.86215	-7.68635	0.000159872	0.0251339	1.55382	Down	C8orf74_Down
BTBD9	-1.67522	5.1336	-7.68366	0.000160207	0.0251339	1.55179	Down	BTBD9_Down
TACSTD2	1.26297	8.64243	7.67676	0.000161074	0.0251339	1.54656	Up	TACSTD2_Up
XPC	-1.69386	6.32544	-7.63894	0.000165918	0.0255652	1.51786	Down	XPC_Down
SV2A	2.10991	3.88132	7.63028	0.000167051	0.0255652	1.51126	Up	SV2A_Up
USP1	-1.68822	8.44141	-7.61753	0.000168734	0.0255768	1.50154	Down	USP1_Down
PPP2R3A	-1.41895	5.34154	-7.533	0.000180393	0.0268822	1.43663	Down	PPP2R3A_Down
RAB21	1.30315	9.46791	7.52404	0.000181682	0.0268822	1.4297	Up	RAB21_Up
TYMS	2.20511	9.27467	7.51777	0.00018259	0.0268822	1.42485	Up	TYMS_Up
BAHD1	-1.3854	5.6997	-7.50742	0.000184101	0.0268822	1.41683	Down	BAHD1_Down
LARS	-1.95163	3.71361	-7.4913	0.000186482	0.0269822	1.40432	Down	LARS_Down
CSNK1A1	1.95558	9.55383	7.47492	0.000188936	0.0270568	1.39158	Up	CSNK1A1_Up
CCL8	-1.90932	3.66737	-7.46529	0.000190397	0.0270568	1.38408	Down	CCL8_Down
POU1F1	-1.56333	4.53134	-7.42767	0.000196226	0.0273774	1.35467	Down	POU1F1_Down
RAPGEF3	-1.24729	6.43897	-7.41763	0.000197816	0.0273774	1.34679	Down	RAPGEF3_Down
BMP4	-1.70311	7.15144	-7.40544	0.000199766	0.0273774	1.33721	Down	BMP4_Down
CDCA2	-1.67281	3.59533	-7.40186	0.000200344	0.0273774	1.33439	Down	CDCA2_Down
COL27A1	-1.29537	7.26271	-7.39623	0.000201254	0.0273774	1.32997	Down	COL27A1_Down
FAM43A	-1.38464	7.89584	-7.36581	0.000206258	0.0275761	1.30597	Down	FAM43A_Down
CCDC18-AS1	1.25089	12.6492	7.36089	0.00020708	0.0275761	1.30207	Up	CCDC18-AS1_Up
KRTAP22-1	-1.61304	4.7326	-7.35324	0.000208368	0.0275761	1.29601	Down	KRTAP22-1_Down
TIMM29	-1.52345	3.37944	-7.33735	0.000211069	0.0275761	1.28341	Down	TIMM29_Down
CDK16	-1.91996	5.68704	-7.30992	0.000215826	0.0275761	1.2616	Down	CDK16_Down
PITPNM3	1.62459	6.49599	7.29262	0.000218889	0.0275761	1.24779	Up	PITPNM3_Up
EXOSC5	-1.29103	6.98275	-7.29065	0.00021924	0.0275761	1.24622	Down	EXOSC5_Down
GNPDA1	-1.48811	5.71038	-7.27056	0.000222865	0.0275761	1.23015	Down	GNPDA1_Down
STAMBP	-1.25244	4.82782	-7.25937	0.000224914	0.0275761	1.22117	Down	STAMBP_Down
SGSH	-1.34352	6.41896	-7.24328	0.000227899	0.0275761	1.20824	Down	SGSH_Down
ZNF584	1.6324	5.28546	7.23604	0.000229255	0.0275761	1.20242	Up	ZNF584_Up
AXL	-1.38066	7.1305	-7.22801	0.000230771	0.0275761	1.19595	Down	AXL_Down
NEUROG3	1.92943	6.74229	7.22191	0.000231932	0.0275761	1.19102	Up	NEUROG3_Up
DNAH17-AS1	1.67958	9.81164	7.21603	0.000233055	0.0275761	1.18628	Up	DNAH17-AS1_Up
OTOF	-1.57971	5.95438	-7.19523	0.000237079	0.0275761	1.16946	Down	OTOF_Down
MYO9B	-1.5927	9.83261	-7.18994	0.000238115	0.0275761	1.16518	Down	MYO9B_Down
DROSHA	-1.22539	3.36038	-7.18572	0.000238946	0.0275761	1.16176	Down	DROSHA_Down
SULT1C3	-1.25464	4.94675	-7.17749	0.000240575	0.0275761	1.15508	Down	SULT1C3_Down
NCMAP-DT	-2.0905	7.06393	-7.17241	0.000241586	0.0275761	1.15095	Down	NCMAP-DT_Down
SPACA3	-1.8132	5.8585	-7.1717	0.000241729	0.0275761	1.15037	Down	SPACA3_Down
FURIN	1.61631	4.94565	7.16551	0.000242967	0.0275761	1.14535	Up	FURIN_Up
KCNK7	1.46606	8.9013	7.15405	0.000245284	0.0275761	1.13601	Up	KCNK7_Up
LIMK2	1.53626	7.33087	7.14683	0.000246756	0.0275761	1.13013	Up	LIMK2_Up
PXT1	1.80554	3.69838	7.14322	0.000247494	0.0275761	1.12719	Up	PXT1_Up
HEXA-AS1	1.85805	6.22595	7.14094	0.000247961	0.0275761	1.12533	Up	HEXA-AS1_Up
ACTR3	-1.39097	10.6816	-7.13693	0.000248789	0.0275761	1.12205	Down	ACTR3_Down
MOBP	-1.79538	4.30734	-7.12813	0.000250613	0.0275761	1.11486	Down	MOBP_Down
CDH11	1.30414	6.81292	7.12518	0.000251228	0.0275761	1.11245	Up	CDH11_Up
RNMT	1.30469	8.68613	7.1115	0.0002541	0.0277003	1.10125	Up	RNMT_Up
GABPB1	1.26857	10.0763	7.07312	0.000262364	0.028254	1.06971	Up	GABPB1_Up
CDHR3	1.85745	4.53292	7.06185	0.000264846	0.028254	1.06042	Up	CDHR3_Up
ANKRD37	1.22602	10.9215	7.05449	0.000266482	0.028254	1.05435	Up	ANKRD37_Up
MAFB	-1.21945	3.45394	-7.05	0.000267486	0.028254	1.05064	Down	MAFB_Down
CRNDE	1.67031	4.77737	7.04747	0.000268054	0.028254	1.04854	Up	CRNDE_Up
LAMP5	-1.7217	4.74332	-7.03891	0.000269984	0.0282702	1.04146	Down	LAMP5_Down
FGF17	1.6073	3.53309	7.02648	0.000272817	0.0283801	1.03116	Up	FGF17_Up
A2M	-1.11274	4.40616	-6.9915	0.000280967	0.028629	1.00208	Down	A2M_Down
EEF1AKNMT	-1.12039	6.41353	-6.98937	0.000281472	0.028629	1.0003	Down	EEF1AKNMT_Down
CCL4L2	-1.83228	13.2372	-6.98876	0.000281617	0.028629	0.999792	Down	CCL4L2_Down
RGS3	-1.41294	7.63198	-6.98072	0.000283534	0.028629	0.993087	Down	RGS3_Down
ZBTB40-IT1	-1.18486	3.38242	-6.97793	0.000284203	0.028629	0.990755	Down	ZBTB40-IT1_Down
MAP6	1.23834	6.09398	6.95274	0.000290323	0.028794	0.969684	Up	MAP6_Up
SLC66A1L	2.13539	4.52484	6.95258	0.000290362	0.028794	0.969549	Up	SLC66A1L_Up
HOXA1	1.27103	8.00006	6.93525	0.00029466	0.028794	0.955007	Up	HOXA1_Up
SUPT4H1	1.47304	9.98148	6.93518	0.000294679	0.028794	0.954945	Up	SUPT4H1_Up
ZNF331	2.37979	11.4766	6.93435	0.000294887	0.028794	0.954246	Up	ZNF331_Up
HSPD1P6	2.03163	4.65281	6.91654	0.000299382	0.0288528	0.939265	Up	HSPD1P6_Up
ARMCX2	-1.7285	7.21859	-6.90156	0.000303225	0.0288528	0.926629	Down	ARMCX2_Down
HTR5BP	1.17848	6.8992	6.89581	0.000304714	0.0288528	0.921776	Up	HTR5BP_Up
VPS9D1	1.65528	10.7152	6.89307	0.000305426	0.0288528	0.919462	Up	VPS9D1_Up
LRRC63	-2.90344	5.33328	-6.88321	0.000308006	0.0288528	0.911123	Down	LRRC63_Down
ACP1	-1.19704	10.0404	-6.86571	0.000312648	0.0288528	0.89629	Down	ACP1_Down
C15orf48	1.77321	8.32499	6.8391	0.000319858	0.0288528	0.87367	Up	C15orf48_Up
FAM120B	-1.59319	3.54416	-6.83309	0.000321512	0.0288528	0.868547	Down	FAM120B_Down
RNASEL	-1.32582	7.34264	-6.82626	0.000323403	0.0288528	0.862726	Down	RNASEL_Down
NKIRAS2	-1.07263	7.29357	-6.82222	0.000324527	0.0288528	0.85928	Down	NKIRAS2_Down
USP27X-AS1	-1.17961	5.20149	-6.80493	0.000329394	0.0288528	0.844496	Down	USP27X-AS1_Down
MST1R	1.17892	9.65258	6.80441	0.000329542	0.0288528	0.84405	Up	MST1R_Up
RNF186	-1.38947	4.9958	-6.79523	0.000332157	0.0288528	0.836195	Down	RNF186_Down
C1RL-AS1	2.09048	7.86247	6.78813	0.0003342	0.0288528	0.830101	Up	C1RL-AS1_Up
JMY	1.27693	8.55326	6.7857	0.000334901	0.0288528	0.828017	Up	JMY_Up
LRP4-AS1	1.80731	4.16832	6.78566	0.000334913	0.0288528	0.827981	Up	LRP4-AS1_Up
WNT2B	-2.5508	11.1428	-6.77177	0.000338955	0.0288528	0.816055	Down	WNT2B_Down
EBLN2	1.4854	12.4255	6.7629	0.000341568	0.0288528	0.808419	Up	EBLN2_Up
CRPPA	1.49287	4.29257	6.75741	0.000343195	0.0288528	0.803692	Up	CRPPA_Up
PDSS2	-1.45411	3.51495	-6.75716	0.00034327	0.0288528	0.803473	Down	PDSS2_Down
SYT2	-1.07785	5.06065	-6.75534	0.000343811	0.0288528	0.801908	Down	SYT2_Down
ZNF318	-1.43425	5.70606	-6.75353	0.000344351	0.0288528	0.800346	Down	ZNF318_Down
GLYAT	-1.13707	5.32989	-6.74879	0.000345769	0.0288528	0.796258	Down	GLYAT_Down
TMEM132B	-1.73799	3.64839	-6.74029	0.000348327	0.0288528	0.788922	Down	TMEM132B_Down
CACNG1	1.35315	6.33954	6.74027	0.000348333	0.0288528	0.788904	Up	CACNG1_Up
ATXN7	1.28533	11.3727	6.74022	0.000348348	0.0288528	0.788862	Up	ATXN7_Up
SLC35G3	-1.35511	4.30249	-6.73951	0.000348561	0.0288528	0.788253	Down	SLC35G3_Down
CHCHD4	-1.15126	7.40854	-6.73716	0.000349275	0.0288528	0.786217	Down	CHCHD4_Down
PLPP6	-1.07867	9.45971	-6.73594	0.000349646	0.0288528	0.785161	Down	PLPP6_Down
TSEN2	-1.10198	6.12413	-6.73143	0.000351016	0.0288528	0.781267	Down	TSEN2_Down
MTOR-AS1	1.96555	6.7463	6.72924	0.000351686	0.0288528	0.779368	Up	MTOR-AS1_Up
MS4A4A	-1.59774	6.83719	-6.70998	0.000357628	0.0291394	0.762686	Down	MS4A4A_Down
ANKRD18B	1.16801	3.12668	6.70609	0.000358841	0.0291394	0.759312	Up	ANKRD18B_Up
FBXO39	-1.45849	3.39297	-6.6848	0.00036557	0.0295351	0.7408	Down	FBXO39_Down
NCSTN	-1.50115	6.81236	-6.67249	0.000369523	0.0297037	0.730077	Down	NCSTN_Down
KCND2	-1.77591	3.71801	-6.6559	0.000374929	0.0299429	0.715594	Down	KCND2_Down
FAM118A	2.29356	6.74468	6.65186	0.000376261	0.0299429	0.712057	Up	FAM118A_Up
METRNL	1.41965	5.97901	6.60705	0.000391376	0.0306557	0.672743	Up	METRNL_Up
OOSP4B	-1.25352	4.761	-6.60497	0.000392096	0.0306557	0.670909	Down	OOSP4B_Down
WBP2	-1.06553	6.18603	-6.60413	0.000392386	0.0306557	0.670169	Down	WBP2_Down
GNAI3	1.13191	11.068	6.59376	0.000395993	0.0306557	0.661028	Up	GNAI3_Up
SHANK2-AS2	1.35067	7.204	6.58938	0.000397527	0.0306557	0.657166	Up	SHANK2-AS2_Up
GNG2	1.26293	8.28532	6.58789	0.000398052	0.0306557	0.655847	Up	GNG2_Up
WRB-SH3BGR	-1.48782	5.96896	-6.57994	0.000400856	0.0306557	0.648831	Down	WRB-SH3BGR_Down
DHX40	-1.30749	6.52045	-6.56751	0.000405292	0.0306557	0.637831	Down	DHX40_Down
DLEU1	2.27084	3.97752	6.55384	0.000410229	0.0306557	0.625723	Up	DLEU1_Up
XACT	1.26483	13.671	6.54931	0.00041188	0.0306557	0.621706	Up	XACT_Up
TDRD7	-1.60087	4.63473	-6.54832	0.000412244	0.0306557	0.620822	Down	TDRD7_Down
GJB6	1.63072	7.22754	6.5476	0.000412506	0.0306557	0.620186	Up	GJB6_Up
MSN	1.8864	11.2072	6.54449	0.000413648	0.0306557	0.61742	Up	MSN_Up
HP	1.89772	9.28779	6.54261	0.000414339	0.0306557	0.615751	Up	HP_Up
PRH2	-1.23088	3.30621	-6.54092	0.000414959	0.0306557	0.614256	Down	PRH2_Down
ARG1	1.14221	9.10428	6.53503	0.000417138	0.0306557	0.609015	Up	ARG1_Up
AQP5	1.22694	6.20961	6.52825	0.000419661	0.0306557	0.60298	Up	AQP5_Up
INTS14	-1.98113	4.05356	-6.52764	0.000419888	0.0306557	0.602439	Down	INTS14_Down
MTMR2	1.17368	5.57009	6.50736	0.00042754	0.0309577	0.58436	Up	MTMR2_Up
GIMAP7	-1.51442	10.781	-6.50397	0.000428835	0.0309577	0.581333	Down	GIMAP7_Down
KIF20B	1.4167	5.72519	6.5013	0.00042986	0.0309577	0.578941	Up	KIF20B_Up
DNAAF2	-1.55049	6.24517	-6.49297	0.000433066	0.0310481	0.571499	Down	DNAAF2_Down
CAD	-1.16979	3.29025	-6.47935	0.000438373	0.0310969	0.559297	Down	CAD_Down
C1GALT1C1L	-1.7326	3.93684	-6.47698	0.000439302	0.0310969	0.557175	Down	C1GALT1C1L_Down
SH3D21	-1.33633	3.84892	-6.4762	0.000439609	0.0310969	0.556475	Down	SH3D21_Down
STAG3L3	1.42694	11.4048	6.47068	0.000441787	0.0311128	0.551521	Up	STAG3L3_Up
HVCN1	-1.33042	10.4636	-6.45887	0.000446489	0.0311715	0.540909	Down	HVCN1_Down
ULBP2	1.08119	6.95408	6.45875	0.000446538	0.0311715	0.540799	Up	ULBP2_Up
FCAMR	1.10934	7.55073	6.44754	0.000451051	0.0313179	0.530716	Up	FCAMR_Up
HOXD10	-1.56581	3.61675	-6.43407	0.000456546	0.0313179	0.518572	Down	HOXD10_Down
TNFRSF9	-1.36256	4.55215	-6.43311	0.000456939	0.0313179	0.517707	Down	TNFRSF9_Down
KHDRBS1	-1.18359	8.50982	-6.42886	0.000458689	0.0313179	0.513872	Down	KHDRBS1_Down
FNDC5	-1.06627	3.29429	-6.42246	0.000461342	0.0313179	0.508086	Down	FNDC5_Down
VPS54	1.3136	8.83934	6.41993	0.000462396	0.0313179	0.505796	Up	VPS54_Up
NPPA	1.08961	10.0783	6.41669	0.000463744	0.0313179	0.502875	Up	NPPA_Up
ZCCHC2	-1.56109	3.61791	-6.40982	0.000466626	0.0313179	0.496657	Down	ZCCHC2_Down
PRAC1	-1.2166	4.42774	-6.40912	0.000466922	0.0313179	0.496019	Down	PRAC1_Down
ANG	1.47104	6.21556	6.40582	0.000468313	0.0313179	0.493034	Up	ANG_Up
FOXO3	1.35627	4.97833	6.39455	0.000473107	0.0314565	0.482808	Up	FOXO3_Up
ENOPH1	-1.07597	6.79318	-6.39009	0.000475018	0.0314565	0.47876	Down	ENOPH1_Down
MICB	-1.16241	8.35749	-6.38107	0.000478908	0.0314565	0.470568	Down	MICB_Down
TRBV5-4	-1.2806	8.05137	-6.37999	0.000479377	0.0314565	0.469586	Down	TRBV5-4_Down
KRT4	-1.86565	7.11465	-6.37794	0.000480267	0.0314565	0.467722	Down	KRT4_Down
FAM209B	1.16208	9.39045	6.36269	0.000486951	0.0317636	0.453834	Up	FAM209B_Up
BACE1	-1.53588	8.49783	-6.35415	0.000490739	0.03188	0.446047	Down	BACE1_Down
KCNQ3	-1.30927	5.17683	-6.34893	0.000493074	0.0319015	0.441274	Down	KCNQ3_Down
RALGAPA1	1.22473	6.09275	6.34316	0.000495666	0.0319394	0.436003	Up	RALGAPA1_Up
ARID4A	-1.24039	9.4814	-6.33029	0.000501504	0.0321447	0.424229	Down	ARID4A_Down
BIRC7	1.36796	6.46092	6.32725	0.000502893	0.0321447	0.421448	Up	BIRC7_Up
TFCP2	-1.41678	7.87856	-6.30718	0.000512186	0.0326078	0.403026	Down	TFCP2_Down
ARL14EP	-1.25977	6.13721	-6.29662	0.000517148	0.032781	0.393322	Down	ARL14EP_Down
ACSL1	-1.26466	8.24523	-6.28878	0.000520873	0.032781	0.386098	Down	ACSL1_Down
KCNE4	-2.26014	8.25539	-6.28041	0.00052488	0.032781	0.378381	Down	KCNE4_Down
LSG1	-1.13472	5.99398	-6.26726	0.000531242	0.032781	0.366247	Down	LSG1_Down
ZAR1	-1.22858	5.73091	-6.26329	0.000533183	0.032781	0.362573	Down	ZAR1_Down
FLOT2	-1.55965	5.52156	-6.25111	0.000539183	0.032781	0.3513	Down	FLOT2_Down
SYTL1	-1.49871	7.95533	-6.24986	0.000539803	0.032781	0.350142	Down	SYTL1_Down
ANKRD7	1.49702	5.58521	6.24718	0.000541135	0.032781	0.347659	Up	ANKRD7_Up
NFKBIE	1.10253	8.38413	6.24688	0.000541285	0.032781	0.347379	Up	NFKBIE_Up
DYDC2	-1.76208	3.44327	-6.2303	0.000549607	0.032781	0.332	Down	DYDC2_Down
PPP4R3A	-2.42593	6.30329	-6.22937	0.000550079	0.032781	0.331135	Down	PPP4R3A_Down
ALG1L7P	-1.04567	10.176	-6.22807	0.000550741	0.032781	0.329923	Down	ALG1L7P_Down
KRTAP16-1	1.1692	3.43051	6.2265	0.000551536	0.032781	0.328467	Up	KRTAP16-1_Up
MAP1A	-2.37834	4.31862	-6.22473	0.000552437	0.032781	0.326822	Down	MAP1A_Down
FIGN	-1.68302	3.77045	-6.2229	0.000553369	0.032781	0.325121	Down	FIGN_Down
CAPN7	-1.26613	6.48586	-6.22157	0.000554052	0.032781	0.323878	Down	CAPN7_Down
OR6P1	-1.30936	3.57706	-6.21698	0.000556404	0.032781	0.319607	Down	OR6P1_Down
ST20-MTHFS	1.14465	7.83749	6.21634	0.000556733	0.032781	0.31901	Up	ST20-MTHFS_Up
SLC7A6OS	-1.11978	3.46514	-6.21408	0.000557894	0.032781	0.316909	Down	SLC7A6OS_Down
ZNF267	1.06178	10.0857	6.21384	0.000558019	0.032781	0.316683	Up	ZNF267_Up
MUC6	-1.07098	5.30499	-6.21357	0.000558158	0.032781	0.316432	Down	MUC6_Down
RUNX2-AS1	-2.18803	3.83414	-6.19627	0.000567153	0.0331868	0.300304	Down	RUNX2-AS1_Down
PLAT	1.71281	8.1336	6.18952	0.000570707	0.0332003	0.294002	Up	PLAT_Up
CMPK2	-2.51603	8.89589	-6.18753	0.00057176	0.0332003	0.29214	Down	CMPK2_Down
IGFBP7	-1.28615	12.905	-6.18399	0.000573642	0.0332003	0.288825	Down	IGFBP7_Down
MFSD4A	1.26565	7.90079	6.16761	0.000582421	0.0335863	0.273493	Up	MFSD4A_Up
SLC13A3	-1.31574	7.14584	-6.16087	0.000586082	0.0336754	0.267166	Down	SLC13A3_Down
SRPK1	1.17925	8.98279	6.14537	0.000594591	0.033951	0.252608	Up	SRPK1_Up
IL9R	2.3793	3.93519	6.14356	0.000595596	0.033951	0.250902	Up	IL9R_Up
TOB1	-1.74217	6.25078	-6.14053	0.000597279	0.033951	0.248051	Down	TOB1_Down
MGST2	-1.17022	10.8897	-6.13115	0.000602523	0.0340694	0.239219	Down	MGST2_Down
BTG2	-1.63937	7.87916	-6.12916	0.000603641	0.0340694	0.237345	Down	BTG2_Down
BEST4	1.30705	5.81493	6.12156	0.000607936	0.0341424	0.23018	Up	BEST4_Up
CEPT1	-1.05205	7.01099	-6.11906	0.00060936	0.0341424	0.227815	Down	CEPT1_Down
RHOBTB1	1.1767	3.52567	6.11553	0.000611371	0.0341424	0.224485	Up	RHOBTB1_Up
SRP54	-1.2486	8.07736	-6.10873	0.000615271	0.0342401	0.218056	Down	SRP54_Down
FUT11	-1.02381	6.59193	-6.09561	0.000622868	0.0345421	0.205647	Down	FUT11_Down
KLK6	1.76794	7.60399	6.09029	0.000625981	0.0345942	0.200605	Up	KLK6_Up
GMCL1	-1.08003	7.66189	-6.07826	0.000633087	0.0348272	0.189186	Down	GMCL1_Down
AGRP	-1.05826	6.14973	-6.07576	0.000634574	0.0348272	0.186813	Down	AGRP_Down
HGC6.3	1.17755	7.76374	6.05629	0.000646293	0.0352347	0.168295	Up	HGC6.3_Up
BHLHA15	1.31504	4.56893	6.05246	0.000648626	0.0352347	0.164648	Up	BHLHA15_Up
EML4	1.60193	11.3875	6.04586	0.000652669	0.0352347	0.158356	Up	EML4_Up
DUBR	1.05253	7.73708	6.04046	0.000656	0.0352347	0.153202	Up	DUBR_Up
GGA1	-1.05195	8.02131	-6.03764	0.000657749	0.0352347	0.150505	Down	GGA1_Down
OR4F7P	0.991332	3.37235	6.03635	0.000658549	0.0352347	0.149274	Up	OR4F7P_Up
FARP1-AS1	1.248	8.86794	6.03104	0.000661855	0.0352347	0.144203	Up	FARP1-AS1_Up
GPRASP2	-1.34654	6.28679	-6.02831	0.000663568	0.0352347	0.141585	Down	GPRASP2_Down
ART4	-1.76235	3.92587	-6.02415	0.000666181	0.0352347	0.137605	Down	ART4_Down
C1QL2	1.48508	5.32463	6.02394	0.000666314	0.0352347	0.137403	Up	C1QL2_Up
C4orf19	1.08224	7.21957	6.02388	0.00066635	0.0352347	0.137347	Up	C4orf19_Up
TNFRSF12A	1.06801	8.86082	6.00741	0.000676808	0.0356691	0.12157	Up	TNFRSF12A_Up
LRRN3	-4.03726	5.59546	-5.99398	0.000685476	0.0360067	0.108673	Down	LRRN3_Down
D2HGDH	-1.55368	4.6169	-5.99029	0.000687879	0.0360102	0.105126	Down	D2HGDH_Down
CALB2	-1.22422	6.46378	-5.98694	0.000690068	0.0360102	0.101905	Down	CALB2_Down
FYN	-0.925007	10.2319	-5.97357	0.000698887	0.036287	0.0890292	Down	FYN_Down
NEIL1	-1.28338	7.79335	-5.972	0.000699931	0.036287	0.0875154	Down	NEIL1_Down
RBMS1	-1.06671	7.55224	-5.96828	0.000702413	0.0362974	0.0839244	Down	RBMS1_Down
ATP5F1A	-1.0139	11.241	-5.95005	0.000714713	0.0364545	0.0663158	Down	ATP5F1A_Down
EPS8L1	1.443	3.77183	5.94972	0.000714936	0.0364545	0.065998	Up	EPS8L1_Up
ACTG1P14	-1.25418	10.7003	-5.94928	0.000715236	0.0364545	0.0655724	Down	ACTG1P14_Down
ALDH9A1	-1.67834	7.01331	-5.94689	0.000716868	0.0364545	0.0632602	Down	ALDH9A1_Down
USP46	-1.86784	3.91268	-5.94409	0.000718788	0.0364545	0.0605458	Down	USP46_Down
MALSU1	1.14952	8.47277	5.94349	0.000719195	0.0364545	0.0599718	Up	MALSU1_Up
CACNA1A	1.30974	10.2254	5.93643	0.000724059	0.0365765	0.0531312	Up	CACNA1A_Up
SEPSECS-AS1	-1.77809	5.84688	-5.93334	0.000726198	0.0365765	0.0501374	Down	SEPSECS-AS1_Down
BTG3	1.35218	9.03719	5.92441	0.000732428	0.0367384	0.041467	Up	BTG3_Up
SERPINB2	1.59828	6.98488	5.92062	0.000735087	0.0367384	0.0377874	Up	SERPINB2_Up
ELFN1	-1.47179	6.36614	-5.91582	0.000738471	0.0367384	0.0331248	Down	ELFN1_Down
IFIH1	-1.36662	12.1303	-5.91219	0.000741038	0.0367384	0.0296014	Down	IFIH1_Down
XAF1	-2.3589	7.03339	-5.90935	0.00074306	0.0367384	0.0268331	Down	XAF1_Down
PNPLA7	1.28203	5.97749	5.90906	0.000743263	0.0367384	0.0265564	Up	PNPLA7_Up
RHOXF1P3	-0.932435	3.34971	-5.90057	0.000749343	0.0369243	0.0182829	Down	RHOXF1P3_Down
TMEM184C	-1.37867	5.08104	-5.89663	0.000752178	0.0369323	0.0144469	Down	TMEM184C_Down
WFIKKN2	-1.49069	6.39311	-5.89391	0.000754146	0.0369323	0.0117922	Down	WFIKKN2_Down
SESN3	1.46576	7.99206	5.88644	0.000759569	0.0369603	0.00451298	Up	SESN3_Up
TANK	1.16204	9.8203	5.88471	0.000760838	0.0369603	0.00281754	Up	TANK_Up
TEX36	2.08084	8.82015	5.8798	0.000764434	0.0369603	-0.00197445	Up	TEX36_Up
PHF20L1	1.00879	11.1851	5.87717	0.000766374	0.0369603	-0.00454982	Up	PHF20L1_Up
SLCO1C1	1.47553	3.57631	5.87459	0.000768275	0.0369603	-0.00706725	Up	SLCO1C1_Up
MTCP1	-1.07309	6.67453	-5.87408	0.000768652	0.0369603	-0.00756565	Down	MTCP1_Down
NANOS3	-1.47734	7.46914	-5.86861	0.000772708	0.0370434	-0.0129147	Down	NANOS3_Down
HIGD1A	-1.10809	9.27047	-5.86352	0.000776505	0.0371137	-0.0178971	Down	HIGD1A_Down
PUM1	-1.20819	9.75545	-5.85999	0.000779152	0.0371287	-0.0213566	Down	PUM1_Down
C9orf64	-1.26413	3.93271	-5.85642	0.000781841	0.0371456	-0.0248592	Down	C9orf64_Down
ASAP1-IT2	1.54742	10.4061	5.84618	0.000789601	0.0372878	-0.0349004	Up	ASAP1-IT2_Up
IQGAP1	1.24478	8.62183	5.84502	0.000790485	0.0372878	-0.0360391	Up	IQGAP1_Up
COL15A1	-1.37635	3.38886	-5.84067	0.000793815	0.0372878	-0.0403137	Down	COL15A1_Down
DYNC1I1	1.33287	3.52946	5.84016	0.000794205	0.0372878	-0.040813	Up	DYNC1I1_Up
HAL	-1.23489	5.15763	-5.83552	0.000797781	0.0373405	-0.0453819	Down	HAL_Down
HAS1	1.32969	6.31455	5.83031	0.000801805	0.0373405	-0.0504992	Up	HAS1_Up
GPR34	-1.65362	5.78752	-5.82801	0.000803594	0.0373405	-0.0527669	Down	GPR34_Down
KSR2	1.4319	5.11735	5.82657	0.000804712	0.0373405	-0.0541812	Up	KSR2_Up
RECQL4	1.40192	6.61213	5.81835	0.000811143	0.037383	-0.0622795	Up	RECQL4_Up
CYMP	1.56206	7.98898	5.81818	0.000811279	0.037383	-0.0624493	Up	CYMP_Up
MME	1.45437	7.9408	5.81124	0.000816753	0.037383	-0.069292	Up	MME_Up
EDEM1	0.949286	8.5123	5.80869	0.000818779	0.037383	-0.0718141	Up	EDEM1_Up
CANT1	-1.27452	6.06404	-5.80751	0.000819714	0.037383	-0.0729751	Down	CANT1_Down
HEATR1	-1.02603	3.3699	-5.80595	0.00082096	0.037383	-0.0745204	Down	HEATR1_Down
ARHGEF2	1.24551	5.73472	5.79654	0.000828489	0.037383	-0.0838122	Up	ARHGEF2_Up
ZBTB16	-1.12288	10.2558	-5.79642	0.000828587	0.037383	-0.0839332	Down	ZBTB16_Down
PLA2G2D	-1.50173	3.40557	-5.79159	0.000832489	0.037383	-0.0887153	Down	PLA2G2D_Down
ECE1	2.26789	11.5188	5.78778	0.000835576	0.037383	-0.0924835	Up	ECE1_Up
RESF1	-0.92274	9.17371	-5.78747	0.00083583	0.037383	-0.0927939	Down	RESF1_Down
NEK7	-2.05334	6.94123	-5.786	0.000837023	0.037383	-0.0942459	Down	NEK7_Down
CRYZL1	-1.06321	8.54467	-5.77667	0.000844661	0.037383	-0.103495	Down	CRYZL1_Down
BANF1	-1.13471	9.20839	-5.77598	0.000845222	0.037383	-0.104172	Down	BANF1_Down
SOCS3	-1.42781	5.16608	-5.77268	0.000847944	0.037383	-0.107445	Down	SOCS3_Down
ELL2	1.32635	11.0687	5.77187	0.000848613	0.037383	-0.108249	Up	ELL2_Up
CNP	-1.32046	3.58134	-5.77094	0.000849384	0.037383	-0.109173	Down	CNP_Down
RIPOR3	-1.65112	6.73881	-5.7673	0.000852404	0.037383	-0.112789	Down	RIPOR3_Down
RSPH4A	1.12988	6.47194	5.76712	0.000852558	0.037383	-0.112972	Up	RSPH4A_Up
RSRP1	1.24206	13.1573	5.76706	0.000852603	0.037383	-0.113026	Up	RSRP1_Up
TOMM70	-1.21249	7.95845	-5.76214	0.000856701	0.0374595	-0.11791	Down	TOMM70_Down
PDE11A	1.50191	7.32789	5.75658	0.000861362	0.0375601	-0.123438	Up	PDE11A_Up
BMS1	-1.10119	6.79675	-5.74658	0.00086982	0.0377798	-0.133393	Down	BMS1_Down
RASSF5	-1.03226	6.12758	-5.74502	0.000871148	0.0377798	-0.134947	Down	RASSF5_Down
BIRC3	1.02301	10.3225	5.73883	0.000876438	0.0379059	-0.141117	Up	BIRC3_Up
IVNS1ABP	1.39056	10.9175	5.72266	0.000890432	0.0384068	-0.157263	Up	IVNS1ABP_Up
PCDH9-AS4	1.47763	3.85935	5.71501	0.000897136	0.0384148	-0.16491	Up	PCDH9-AS4_Up
SCAND2P	-1.22979	8.47155	-5.71204	0.000899757	0.0384148	-0.167885	Down	SCAND2P_Down
ALG13	0.975666	9.64852	5.70968	0.000901838	0.0384148	-0.170241	Up	ALG13_Up
ZFP36	-1.05899	6.7395	-5.70793	0.000903389	0.0384148	-0.171993	Down	ZFP36_Down
KRCC1	-0.982564	9.07238	-5.70657	0.000904598	0.0384148	-0.173357	Down	KRCC1_Down
FBXO21	-1.00602	5.00896	-5.70363	0.000907214	0.0384148	-0.176302	Down	FBXO21_Down
MTATP8P1	2.63794	7.44797	5.7024	0.000908311	0.0384148	-0.177534	Up	MTATP8P1_Up
KANTR	1.36182	3.31048	5.69215	0.00091751	0.0384148	-0.187812	Up	KANTR_Up
KCNS1	1.466	8.71742	5.69092	0.000918629	0.0384148	-0.189055	Up	KCNS1_Up
MMGT1	-1.44707	3.41304	-5.6859	0.000923176	0.0384148	-0.194093	Down	MMGT1_Down
CCT5	-0.97029	8.76989	-5.68493	0.00092406	0.0384148	-0.195069	Down	CCT5_Down
ZNF568	-1.06728	6.07694	-5.68431	0.000924628	0.0384148	-0.195696	Down	ZNF568_Down
PCIF1	-1.41067	4.57137	-5.68396	0.000924941	0.0384148	-0.196041	Down	PCIF1_Down
DEXI	-1.00742	9.56726	-5.68233	0.000926433	0.0384148	-0.197686	Down	DEXI_Down
PPP1R14B	1.00692	13.5773	5.68092	0.000927715	0.0384148	-0.199097	Up	PPP1R14B_Up
CLTC	1.22459	8.186	5.67926	0.000929235	0.0384148	-0.200767	Up	CLTC_Up
NEMF	-1.39809	7.31364	-5.67413	0.000933949	0.0385097	-0.20593	Down	NEMF_Down
DCK	-2.4509	8.31588	-5.66902	0.000938665	0.0386041	-0.21107	Down	DCK_Down
NUP54	-0.913738	7.7349	-5.66393	0.000943396	0.0386059	-0.216201	Down	NUP54_Down
PRPSAP2	-0.921266	7.11263	-5.66375	0.00094356	0.0386059	-0.216378	Down	PRPSAP2_Down
DLGAP1-AS2	1.36915	5.85716	5.65673	0.000950135	0.0386582	-0.223467	Up	DLGAP1-AS2_Up
SKIL	1.05282	6.51496	5.65034	0.000956152	0.0386582	-0.22991	Up	SKIL_Up
TTLL10	1.75135	10.4851	5.64404	0.000962135	0.0386582	-0.236279	Up	TTLL10_Up
COBL	0.991736	5.86507	5.64347	0.000962674	0.0386582	-0.236851	Up	COBL_Up
THBD	-2.14838	9.11228	-5.64252	0.000963581	0.0386582	-0.237813	Down	THBD_Down
IFI16	-1.1852	11.8873	-5.64249	0.000963609	0.0386582	-0.237842	Down	IFI16_Down
NUDT9	-0.951787	7.35591	-5.64065	0.000965364	0.0386582	-0.2397	Down	NUDT9_Down
WNT7B	-1.84993	4.47014	-5.63819	0.000967723	0.0386582	-0.242193	Down	WNT7B_Down
KPRP	-1.30107	6.72877	-5.63396	0.000971786	0.0386582	-0.246471	Down	KPRP_Down
SDAD1P1	-1.47018	6.61314	-5.63303	0.000972685	0.0386582	-0.247415	Down	SDAD1P1_Down
NFE2L1	-1.37895	7.108	-5.62967	0.000975925	0.0386582	-0.250812	Down	NFE2L1_Down
MAPRE2	-1.22352	7.80639	-5.6296	0.000976001	0.0386582	-0.250891	Down	MAPRE2_Down
STARD4-AS1	-0.939714	5.12247	-5.62917	0.000976415	0.0386582	-0.251324	Down	STARD4-AS1_Down
PM20D2	1.3228	3.89288	5.62385	0.000981582	0.0387664	-0.256715	Up	PM20D2_Up
DIRAS1	-2.42097	4.46797	-5.61356	0.000991659	0.0390674	-0.267149	Down	DIRAS1_Down
SPOCK2	0.956362	9.67415	5.60617	0.000998976	0.0390881	-0.27466	Up	SPOCK2_Up
TRDV1	-1.92607	7.11454	-5.60264	0.00100249	0.0390881	-0.278249	Down	TRDV1_Down
UTP3	-1.00862	10.2192	-5.59416	0.00101099	0.0390881	-0.286873	Down	UTP3_Down
ITPRIPL2	1.52516	6.60149	5.59216	0.001013	0.0390881	-0.288909	Up	ITPRIPL2_Up
LPIN2	1.4523	3.84576	5.59155	0.00101362	0.0390881	-0.28953	Up	LPIN2_Up
CREB3L2	1.52687	9.32876	5.59138	0.00101379	0.0390881	-0.289699	Up	CREB3L2_Up
AK5	-1.62965	6.16436	-5.58945	0.00101575	0.0390881	-0.291673	Down	AK5_Down
TSPEAR-AS1	-2.03647	4.0153	-5.5817	0.00102362	0.0390881	-0.299569	Down	TSPEAR-AS1_Down
KIR3DL2	-1.29653	4.84034	-5.58104	0.0010243	0.0390881	-0.300245	Down	KIR3DL2_Down
HIST1H2BE	-1.28785	7.26992	-5.58033	0.00102502	0.0390881	-0.300967	Down	HIST1H2BE_Down
GJC3	-1.77774	4.07933	-5.57952	0.00102585	0.0390881	-0.301791	Down	GJC3_Down
ASB18	-1.06709	5.31936	-5.57916	0.00102622	0.0390881	-0.302158	Down	ASB18_Down
SLC25A3	-1.37757	10.4393	-5.57597	0.00102949	0.0390881	-0.305416	Down	SLC25A3_Down
LUCAT1	1.41477	10.6275	5.57541	0.00103007	0.0390881	-0.30599	Up	LUCAT1_Up
TSPOAP1-AS1	-1.12247	11.295	-5.57402	0.0010315	0.0390881	-0.307402	Down	TSPOAP1-AS1_Down
RASL11B	1.16509	7.3969	5.57057	0.00103506	0.0390881	-0.310926	Up	RASL11B_Up
PAX5	-1.13797	6.15654	-5.56994	0.00103571	0.0390881	-0.311574	Down	PAX5_Down
PSMD6-AS2	1.13991	10.7057	5.56929	0.00103639	0.0390881	-0.312241	Up	PSMD6-AS2_Up
SAMD4B	0.988018	10.344	5.56057	0.00104546	0.0393368	-0.321148	Up	SAMD4B_Up
CCDC155	-1.01631	5.05812	-5.55701	0.00104919	0.0393468	-0.324797	Down	CCDC155_Down
BBS12	-1.25283	3.47845	-5.55561	0.00105066	0.0393468	-0.32623	Down	BBS12_Down
SFN	1.9749	11.9828	5.54991	0.00105667	0.0394788	-0.332061	Up	SFN_Up
UBE4A	1.07639	9.59959	5.5446	0.00106231	0.0395967	-0.337509	Up	UBE4A_Up
HOTAIRM1	1.17046	13.6152	5.53607	0.00107144	0.0398266	-0.346257	Up	HOTAIRM1_Up
AMD1	-0.987561	8.63291	-5.53417	0.00107349	0.0398266	-0.348213	Down	AMD1_Down
PAK3	1.04135	4.3287	5.53135	0.00107653	0.0398465	-0.351107	Up	PAK3_Up
TTTY17A	-1.02601	3.42286	-5.52903	0.00107904	0.0398468	-0.353491	Down	TTTY17A_Down
CILP2	1.21577	3.5431	5.51843	0.00109059	0.0401145	-0.364392	Up	CILP2_Up
UBXN1	1.09545	8.32619	5.51463	0.00109477	0.0401145	-0.368305	Up	UBXN1_Up
ADSSL1	1.18006	6.46194	5.5143	0.00109513	0.0401145	-0.368644	Up	ADSSL1_Up
PDCD2L	-0.971067	8.48103	-5.5124	0.00109723	0.0401145	-0.3706	Down	PDCD2L_Down
C5orf64	-1.42112	3.43249	-5.51089	0.00109889	0.0401145	-0.372149	Down	C5orf64_Down
LAMP3	-2.04365	3.96416	-5.50295	0.00110772	0.0403333	-0.380342	Down	LAMP3_Down
NFXL1	-1.59071	8.69702	-5.50003	0.00111098	0.0403333	-0.383353	Down	NFXL1_Down
USP18	-2.06019	8.47751	-5.49501	0.00111662	0.0403333	-0.388531	Down	USP18_Down
AP3D1	-1.09435	5.99565	-5.49219	0.0011198	0.0403333	-0.391447	Down	AP3D1_Down
EPM2AIP1	1.36325	8.29481	5.48802	0.00112452	0.0403333	-0.395755	Up	EPM2AIP1_Up
C7orf26	-1.38067	5.6415	-5.48602	0.00112679	0.0403333	-0.397816	Down	C7orf26_Down
RAI1	-0.989215	3.19777	-5.48578	0.00112706	0.0403333	-0.398067	Down	RAI1_Down
HIGD1C	-1.39461	6.17118	-5.48356	0.0011296	0.0403333	-0.400368	Down	HIGD1C_Down
PRDM16-DT	-1.15329	6.28959	-5.4832	0.00113001	0.0403333	-0.400738	Down	PRDM16-DT_Down
PROX1	-1.53352	3.5068	-5.48301	0.00113022	0.0403333	-0.400934	Down	PROX1_Down
OR5B21	0.97805	4.16494	5.47867	0.00113519	0.04042	-0.405429	Up	OR5B21_Up
TMEM255B	-1.97097	4.41909	-5.47274	0.00114202	0.0404385	-0.411569	Down	TMEM255B_Down
UHMK1	1.48203	4.8303	5.47248	0.00114232	0.0404385	-0.411837	Up	UHMK1_Up
IL2RG	-1.11249	11.0236	-5.47104	0.00114398	0.0404385	-0.413322	Down	IL2RG_Down
CCIN	1.35781	6.88292	5.46576	0.00115011	0.0404385	-0.418803	Up	CCIN_Up
MIA3	-1.39691	8.10438	-5.46176	0.00115478	0.0404385	-0.422951	Down	MIA3_Down
NFYB	-1.04914	9.96898	-5.4608	0.0011559	0.0404385	-0.423943	Down	NFYB_Down
SH3GL1P1	1.64345	4.18107	5.4605	0.00115625	0.0404385	-0.424257	Up	SH3GL1P1_Up
SEC62	0.918025	9.39145	5.45935	0.0011576	0.0404385	-0.42545	Up	SEC62_Up
DHRS13	-1.77971	3.66044	-5.45851	0.00115858	0.0404385	-0.426317	Down	DHRS13_Down
AOC4P	2.20914	8.92784	5.45616	0.00116134	0.0404462	-0.428758	Up	AOC4P_Up
ANKRD20A19P	1.36705	6.58749	5.44822	0.00117074	0.0406483	-0.437012	Up	ANKRD20A19P_Up
CWF19L2	-0.971832	5.1402	-5.44242	0.00117765	0.0406483	-0.443043	Down	CWF19L2_Down
WBP4	-1.06254	8.92155	-5.44016	0.00118035	0.0406483	-0.445398	Down	WBP4_Down
RASGEF1B	1.18628	6.34867	5.43567	0.00118574	0.0406483	-0.450064	Up	RASGEF1B_Up
CNPY1	-1.44714	3.3385	-5.43155	0.00119072	0.0406483	-0.454357	Down	CNPY1_Down
IGIP	-0.977661	9.52896	-5.42993	0.00119269	0.0406483	-0.456051	Down	IGIP_Down
JMJD7-PLA2G4B	-2.00555	3.9749	-5.42909	0.0011937	0.0406483	-0.45692	Down	JMJD7-PLA2G4B_Down
FAM223A	1.41598	8.61696	5.41863	0.00120647	0.0406483	-0.467835	Up	FAM223A_Up
SH2D2A	1.39472	8.47548	5.41766	0.00120766	0.0406483	-0.468845	Up	SH2D2A_Up
GALE	-1.57011	6.61365	-5.41665	0.0012089	0.0406483	-0.469898	Down	GALE_Down
KRTAP6-3	-1.44354	6.96676	-5.4156	0.0012102	0.0406483	-0.470997	Down	KRTAP6-3_Down
CSK	-0.981526	7.07241	-5.41414	0.00121201	0.0406483	-0.472526	Down	CSK_Down
MYL4	-1.71441	4.22995	-5.41403	0.00121214	0.0406483	-0.47264	Down	MYL4_Down
ZNF766	-0.958288	7.66812	-5.41306	0.00121333	0.0406483	-0.473648	Down	ZNF766_Down
LSM4	-0.939691	9.43914	-5.4114	0.00121539	0.0406483	-0.475384	Down	LSM4_Down
SIM1	1.31821	5.95879	5.41051	0.0012165	0.0406483	-0.476319	Up	SIM1_Up
CDYL	-0.977129	12.923	-5.40972	0.00121747	0.0406483	-0.477142	Down	CDYL_Down
DEK	-1.21012	11.5025	-5.4064	0.0012216	0.0406483	-0.480611	Down	DEK_Down
DDX60	-1.84119	5.04247	-5.40573	0.00122243	0.0406483	-0.481311	Down	DDX60_Down
OVOL2	-0.950414	6.58388	-5.40434	0.00122417	0.0406483	-0.482769	Down	OVOL2_Down
SMCHD1	-1.26515	9.19399	-5.40228	0.00122674	0.0406483	-0.484921	Down	SMCHD1_Down
ELOVL5	-0.92656	10.0593	-5.40085	0.00122854	0.0406483	-0.48642	Down	ELOVL5_Down
CXXC4-AS1	-1.59016	3.49391	-5.39972	0.00122996	0.0406483	-0.487608	Down	CXXC4-AS1_Down
IL6R-AS1	-1.07626	6.66231	-5.3964	0.00123413	0.0406483	-0.491076	Down	IL6R-AS1_Down
JMJD6	1.29672	12.007	5.39536	0.00123545	0.0406483	-0.492174	Up	JMJD6_Up
FLI1	-1.08181	6.49785	-5.39488	0.00123605	0.0406483	-0.492673	Down	FLI1_Down
UBAP2	-1.49108	5.80838	-5.39484	0.0012361	0.0406483	-0.492714	Down	UBAP2_Down
ARL5B	1.24355	8.11712	5.39236	0.00123923	0.0406672	-0.495308	Up	ARL5B_Up
CELF4	-1.06497	6.28731	-5.387	0.00124604	0.0407266	-0.500932	Down	CELF4_Down
GLUD1	-1.13599	5.81591	-5.38691	0.00124616	0.0407266	-0.501027	Down	GLUD1_Down
RFX2	1.93425	9.7938	5.38098	0.00125373	0.0408902	-0.507243	Up	RFX2_Up
TRMO	1.04135	8.27685	5.37751	0.0012582	0.0409519	-0.510892	Up	TRMO_Up
ZNF613	-1.39579	5.31644	-5.37195	0.00126538	0.0410051	-0.516734	Down	ZNF613_Down
SIRT1	0.92944	7.88352	5.36984	0.00126812	0.0410051	-0.518951	Up	SIRT1_Up
PNPLA2	1.28682	6.27672	5.36699	0.00127182	0.0410051	-0.521944	Up	PNPLA2_Up
CPEB3	-1.41577	3.90714	-5.36507	0.00127434	0.0410051	-0.523969	Down	CPEB3_Down
DCANP1	-1.24904	8.5722	-5.36447	0.00127512	0.0410051	-0.524597	Down	DCANP1_Down
MLLT3	-1.19294	5.1974	-5.36434	0.00127529	0.0410051	-0.524737	Down	MLLT3_Down
IL1A	1.20883	5.24482	5.35796	0.00128366	0.0411564	-0.531452	Up	IL1A_Up
GABARAPL1	1.06501	8.25404	5.35335	0.00128974	0.0411564	-0.536302	Up	GABARAPL1_Up
SDAD1	-1.25557	8.21871	-5.35292	0.00129032	0.0411564	-0.536763	Down	SDAD1_Down
PRR7-AS1	1.38316	12.561	5.3529	0.00129034	0.0411564	-0.536777	Up	PRR7-AS1_Up
AMIGO1	-1.20107	5.26251	-5.34673	0.00129855	0.0412249	-0.54329	Down	AMIGO1_Down
OR5C1	1.18159	8.12813	5.34658	0.00129874	0.0412249	-0.543438	Up	OR5C1_Up
PIM2	-1.15938	7.17762	-5.34411	0.00130204	0.0412249	-0.546045	Down	PIM2_Down
SOAT2	-1.13499	5.92459	-5.34351	0.00130285	0.0412249	-0.546682	Down	SOAT2_Down
PGA5	1.04752	9.76263	5.33979	0.00130785	0.0413009	-0.550612	Up	PGA5_Up
EDRF1-DT	-1.23204	6.62959	-5.33312	0.00131685	0.0415029	-0.557655	Down	EDRF1-DT_Down
DNAJC3	1.4523	9.46583	5.33034	0.00132062	0.0415395	-0.560592	Up	DNAJC3_Up
NCOA3	1.15413	7.15563	5.32694	0.00132526	0.0415919	-0.564191	Up	NCOA3_Up
NAALADL1	1.51162	7.85141	5.32529	0.00132751	0.0415919	-0.565938	Up	NAALADL1_Up
SEPTIN12	1.53997	9.13688	5.32116	0.00133318	0.0416093	-0.570309	Up	SEPTIN12_Up
LIMS3	1.11646	10.8939	5.32107	0.0013333	0.0416093	-0.570404	Up	LIMS3_Up
HP1BP3	0.869853	8.51294	5.3161	0.00134014	0.0417386	-0.575659	Up	HP1BP3_Up
ZBTB38	-2.0501	9.84768	-5.31426	0.00134268	0.0417386	-0.577609	Down	ZBTB38_Down
OAS3	-2.31445	4.17374	-5.31093	0.00134731	0.0418008	-0.581143	Down	OAS3_Down
FAM153CP	0.893005	10.3931	5.30877	0.00135031	0.0418125	-0.58343	Up	FAM153CP_Up
FOS	-1.05598	11.6825	-5.30139	0.00136065	0.0420013	-0.591262	Down	FOS_Down
UBR1	0.978477	8.15877	5.30065	0.00136169	0.0420013	-0.592048	Up	UBR1_Up
TASOR	-1.01262	6.61513	-5.29622	0.00136794	0.0421125	-0.596755	Down	TASOR_Down
TRAV22	-1.2128	6.60357	-5.28006	0.00139101	0.0427094	-0.613938	Down	TRAV22_Down
AP3S1	-0.984852	14.2033	-5.27889	0.0013927	0.0427094	-0.615185	Down	AP3S1_Down
MMP16	-1.51891	5.64524	-5.26473	0.00141331	0.0432161	-0.630284	Down	MMP16_Down
WHAMM	-2.07666	4.56625	-5.26117	0.00141855	0.0432161	-0.63409	Down	WHAMM_Down
P3H2-AS1	1.34738	11.1253	5.26024	0.00141992	0.0432161	-0.635084	Up	P3H2-AS1_Up
CLUAP1	-1.12635	7.01068	-5.26013	0.00142008	0.0432161	-0.635198	Down	CLUAP1_Down
TAF4	-1.51816	11.6959	-5.25755	0.0014239	0.0432495	-0.637956	Down	TAF4_Down
TRIM23	-1.35476	6.78095	-5.24787	0.00143829	0.0434355	-0.648298	Down	TRIM23_Down
SUPT16H	-1.43082	6.74657	-5.24277	0.00144594	0.0434355	-0.653753	Down	SUPT16H_Down
TMEM98	1.54552	7.34059	5.24237	0.00144655	0.0434355	-0.654185	Up	TMEM98_Up
ELN	0.93182	10.6985	5.24093	0.00144872	0.0434355	-0.65573	Up	ELN_Up
TGFBR3L	1.41073	3.51364	5.23968	0.0014506	0.0434355	-0.657064	Up	TGFBR3L_Up
TNKS	0.816485	8.51868	5.23681	0.00145495	0.0434355	-0.660144	Up	TNKS_Up
C12orf40	1.12156	5.56747	5.23629	0.00145574	0.0434355	-0.660701	Up	C12orf40_Up
FAM117A	2.25423	7.56315	5.23565	0.00145671	0.0434355	-0.661387	Up	FAM117A_Up
IDH1	-0.871831	8.38928	-5.23528	0.00145727	0.0434355	-0.66178	Down	IDH1_Down
SLED1	1.23028	8.23106	5.23525	0.00145731	0.0434355	-0.661808	Up	SLED1_Up
RPSAP52	-2.02067	3.57257	-5.23149	0.00146304	0.0434831	-0.665842	Down	RPSAP52_Down
LMAN1L	0.912847	5.40273	5.23062	0.00146437	0.0434831	-0.666779	Up	LMAN1L_Up
ZNF804A	1.531	5.67446	5.22669	0.00147038	0.0435803	-0.670993	Up	ZNF804A_Up
LEMD2	2.73521	5.69035	5.22135	0.00147859	0.0436285	-0.67672	Up	LEMD2_Up
CSNK2A3	-1.53928	4.55591	-5.21939	0.00148162	0.0436285	-0.678827	Down	CSNK2A3_Down
MKKS	-1.22994	8.98062	-5.21886	0.00148244	0.0436285	-0.679397	Down	MKKS_Down
IHH	1.1029	11.0949	5.21852	0.00148297	0.0436285	-0.679764	Up	IHH_Up
MAL	-1.11867	11.4535	-5.21353	0.00149072	0.0437754	-0.685122	Down	MAL_Down
RLN1	-1.62407	5.55871	-5.21166	0.00149364	0.0437805	-0.687139	Down	RLN1_Down
PAX3	-0.982829	4.54706	-5.20248	0.00150804	0.0441213	-0.697011	Down	PAX3_Down
PPIL1	-1.38441	4.00057	-5.19823	0.00151478	0.0442371	-0.701596	Down	PPIL1_Down
C3orf20	1.84534	4.54277	5.19394	0.00152158	0.0443545	-0.70621	Up	C3orf20_Up
RARS2	-1.03659	6.92308	-5.19213	0.00152448	0.0443576	-0.708166	Down	RARS2_Down
WIPI2	0.871583	11.2621	5.18932	0.00152897	0.0443749	-0.711195	Up	WIPI2_Up
BAG3	-1.15803	10.6481	-5.18827	0.00153065	0.0443749	-0.712325	Down	BAG3_Down
SETBP1	0.84442	7.94759	5.18354	0.00153826	0.044464	-0.717431	Up	SETBP1_Up
ADM5	1.01624	8.02189	5.17925	0.0015452	0.044464	-0.722063	Up	ADM5_Up
STKLD1	1.18329	5.23937	5.1778	0.00154756	0.044464	-0.723635	Up	STKLD1_Up
MAB21L2	-1.38627	8.22724	-5.17778	0.00154759	0.044464	-0.723653	Down	MAB21L2_Down
ST3GAL1P1	-0.897252	8.27782	-5.17772	0.00154769	0.044464	-0.72372	Down	ST3GAL1P1_Down
HLTF	1.58664	3.74408	5.1727	0.00155587	0.0445678	-0.729144	Up	HLTF_Up
CLPB	0.897896	3.19468	5.17207	0.00155691	0.0445678	-0.729831	Up	CLPB_Up
TAS2R38	-1.45197	3.78689	-5.16989	0.00156047	0.0445897	-0.732185	Down	TAS2R38_Down
RBBP6	-0.837525	10.4125	-5.16707	0.0015651	0.044637	-0.735236	Down	RBBP6_Down
XPO1	-1.75317	5.82277	-5.16547	0.00156774	0.044637	-0.736967	Down	XPO1_Down
UTS2R	1.01276	3.33039	5.16232	0.00157293	0.0447049	-0.740373	Up	UTS2R_Up
KLHL24	0.919496	9.63439	5.15927	0.00157799	0.0447687	-0.743679	Up	KLHL24_Up
FXN	-1.41111	9.57216	-5.15458	0.0015858	0.0448425	-0.748766	Down	FXN_Down
SPEM1	-1.09468	7.21521	-5.15433	0.00158622	0.0448425	-0.749039	Down	SPEM1_Down
PPFIBP2	1.49167	6.3103	5.1509	0.00159196	0.0448779	-0.752756	Up	PPFIBP2_Up
PHF14	-1.50193	9.90871	-5.15021	0.00159311	0.0448779	-0.753502	Down	PHF14_Down
SUN2	0.945186	9.85745	5.14691	0.00159866	0.0449545	-0.757081	Up	SUN2_Up
HTR7P1	-1.02472	3.56176	-5.14369	0.0016041	0.0450281	-0.760582	Down	HTR7P1_Down
HPGDS	-0.998174	5.15511	-5.14187	0.00160718	0.045035	-0.762556	Down	HPGDS_Down
HLX	-1.36343	6.78558	-5.13831	0.00161322	0.0451248	-0.766419	Down	HLX_Down
LYL1	-0.89926	7.32588	-5.13454	0.00161966	0.0451527	-0.770521	Down	LYL1_Down
NRROS	1.02729	4.47797	5.13192	0.00162414	0.0451527	-0.773369	Up	NRROS_Up
TPTE2	1.24624	3.36084	5.13098	0.00162576	0.0451527	-0.774394	Up	TPTE2_Up
GIPC3	1.50591	3.50245	5.12949	0.00162832	0.0451527	-0.776014	Up	GIPC3_Up
PRSS21	-1.5859	6.88555	-5.12944	0.0016284	0.0451527	-0.776067	Down	PRSS21_Down
PTBP2	1.30941	5.19583	5.12294	0.00163963	0.0453849	-0.783145	Up	PTBP2_Up
INKA1	1.21938	14.6984	5.11797	0.00164826	0.0454148	-0.788557	Up	INKA1_Up
NIN	0.876974	12.8838	5.11778	0.00164859	0.0454148	-0.78876	Up	NIN_Up
NUP210L	1.04513	3.51877	5.11562	0.00165237	0.0454148	-0.791123	Up	NUP210L_Up
ZFHX4-AS1	-1.38344	3.67396	-5.11126	0.00166	0.0454148	-0.795868	Down	ZFHX4-AS1_Down
TMEM131	-0.927009	5.13433	-5.11004	0.00166215	0.0454148	-0.797201	Down	TMEM131_Down
MED21	0.819093	9.91834	5.1035	0.00167371	0.0454148	-0.804341	Up	MED21_Up
VAMP3	-1.2345	8.42719	-5.1022	0.00167602	0.0454148	-0.805762	Down	VAMP3_Down
IGSF9B	1.10084	7.98533	5.10028	0.00167942	0.0454148	-0.807852	Up	IGSF9B_Up
CTSK	1.39071	8.31586	5.09857	0.00168248	0.0454148	-0.809728	Up	CTSK_Up
ANGPTL2	-1.77512	4.55016	-5.09795	0.00168357	0.0454148	-0.810399	Down	ANGPTL2_Down
TCERG1L-AS1	1.62142	5.91047	5.09612	0.00168685	0.0454148	-0.8124	Up	TCERG1L-AS1_Up
AGPAT4	1.14522	8.97494	5.09607	0.00168694	0.0454148	-0.812459	Up	AGPAT4_Up
HBG1	4.32403	11.2957	5.09205	0.00169415	0.0454148	-0.816855	Up	HBG1_Up
NODAL	1.59884	10.287	5.09152	0.00169511	0.0454148	-0.817434	Up	NODAL_Up
OR2C1	0.944905	3.38964	5.09034	0.00169724	0.0454148	-0.818729	Up	OR2C1_Up
MYOZ2	1.37071	3.5877	5.08941	0.0016989	0.0454148	-0.81974	Up	MYOZ2_Up
PLCXD1	1.44026	3.5923	5.08645	0.00170425	0.0454148	-0.822979	Up	PLCXD1_Up
VPS37B	-1.06628	10.2088	-5.08523	0.00170647	0.0454148	-0.824319	Down	VPS37B_Down
PPP6C	-0.903713	10.0139	-5.08426	0.00170822	0.0454148	-0.825379	Down	PPP6C_Down
CYP4X1	0.889442	7.65094	5.08418	0.00170837	0.0454148	-0.82547	Up	CYP4X1_Up
COPG1	-1.18292	6.59738	-5.08318	0.00171018	0.0454148	-0.826559	Down	COPG1_Down
TMEM44-AS1	1.03764	9.29761	5.08158	0.00171309	0.0454148	-0.828315	Up	TMEM44-AS1_Up
NOTCH4	1.61412	12.8039	5.0812	0.00171378	0.0454148	-0.828725	Up	NOTCH4_Up
CCND3	-0.911096	9.70952	-5.08045	0.00171515	0.0454148	-0.829552	Down	CCND3_Down
SOWAHD	-1.35646	9.58043	-5.08031	0.00171541	0.0454148	-0.829705	Down	SOWAHD_Down
BTK	-0.856462	6.25431	-5.08001	0.00171595	0.0454148	-0.830035	Down	BTK_Down
OCM2	-1.19166	6.94083	-5.07902	0.00171775	0.0454148	-0.831114	Down	OCM2_Down
ADAMTS12	0.914536	3.20133	5.07257	0.00172957	0.0456516	-0.838185	Up	ADAMTS12_Up
VSIG10	1.26981	5.39491	5.07039	0.0017336	0.0456605	-0.840584	Up	VSIG10_Up
ST6GALNAC4	1.04762	4.75475	5.06865	0.0017368	0.0456605	-0.842486	Up	ST6GALNAC4_Up
CLEC9A	-1.42298	6.36968	-5.06722	0.00173946	0.0456605	-0.84406	Down	CLEC9A_Down
ANOS1	-1.22812	3.77166	-5.06345	0.00174645	0.0456605	-0.848199	Down	ANOS1_Down
ZFC3H1	-1.47713	7.94567	-5.06115	0.00175074	0.0456605	-0.850727	Down	ZFC3H1_Down
RETREG1	-1.38527	8.11105	-5.06107	0.00175088	0.0456605	-0.850811	Down	RETREG1_Down
B3GAT3	0.871009	8.58211	5.06028	0.00175236	0.0456605	-0.851678	Up	B3GAT3_Up
MX1	-2.22715	6.78338	-5.06001	0.00175286	0.0456605	-0.851976	Down	MX1_Down
DNM1	-1.2312	6.16365	-5.05822	0.00175622	0.0456731	-0.853948	Down	DNM1_Down
GPR35	1.29542	8.07757	5.05632	0.00175977	0.0456909	-0.856033	Up	GPR35_Up
TMEM139	-0.950883	6.45014	-5.0522	0.00176752	0.0458174	-0.860565	Down	TMEM139_Down
APBB1IP	-0.919514	8.09132	-5.04712	0.00177713	0.0459268	-0.866157	Down	APBB1IP_Down
EIF4E	-0.964432	7.07874	-5.04471	0.0017817	0.0459268	-0.868802	Down	EIF4E_Down
ZSWIM8-AS1	1.14545	11.9517	5.04395	0.00178315	0.0459268	-0.869645	Up	ZSWIM8-AS1_Up
PROK2	-2.56209	7.94571	-5.04388	0.00178328	0.0459268	-0.86972	Down	PROK2_Down
FGFR3	1.17655	6.4508	5.04203	0.00178681	0.0459434	-0.871761	Up	FGFR3_Up
HS3ST2	1.05915	5.19309	5.03851	0.00179355	0.046042	-0.875639	Up	HS3ST2_Up
FAM114A2	-1.03854	4.72706	-5.03522	0.00179986	0.0461264	-0.879263	Down	FAM114A2_Down
TTN-AS1	1.26277	8.3105	5.03192	0.00180622	0.0461264	-0.882901	Up	TTN-AS1_Up
GCAT	-0.929245	5.85887	-5.03076	0.00180846	0.0461264	-0.884183	Down	GCAT_Down
SNTB1	-0.897863	6.98321	-5.02913	0.00181161	0.0461264	-0.885975	Down	SNTB1_Down
PARP16	-0.83053	7.3223	-5.02819	0.00181344	0.0461264	-0.887017	Down	PARP16_Down
GAS8	-0.805331	8.09675	-5.02779	0.00181422	0.0461264	-0.887462	Down	GAS8_Down
OR6N1	-1.19794	3.20743	-5.02327	0.00182302	0.0462761	-0.892452	Down	OR6N1_Down
IMPA1P1	-0.820167	6.49301	-5.01836	0.00183263	0.0463946	-0.897878	Down	IMPA1P1_Down
RCE1	-1.64944	5.14229	-5.0179	0.00183351	0.0463946	-0.898376	Down	RCE1_Down
PCSK6	0.928518	6.63713	5.00124	0.00186658	0.0470967	-0.916819	Up	PCSK6_Up
TRAF7	-1.28056	5.44308	-5.00094	0.00186718	0.0470967	-0.917151	Down	TRAF7_Down
IFI6	-2.98198	8.24808	-4.9974	0.00187428	0.047201	-0.921068	Down	IFI6_Down
ZNF316	0.915224	9.72636	4.99502	0.00187909	0.0472475	-0.923716	Up	ZNF316_Up
KCNMB2	0.906925	6.87605	4.98933	0.00189062	0.0474623	-0.930027	Up	KCNMB2_Up
CNOT7	-1.09608	10.4376	-4.97574	0.00191846	0.0480855	-0.945119	Down	CNOT7_Down
FBXO36	-1.39891	3.52807	-4.97184	0.00192655	0.0482121	-0.949459	Down	FBXO36_Down
MSL3P1	-1.52851	4.28594	-4.96843	0.00193364	0.0482672	-0.953251	Down	MSL3P1_Down
LPCAT1	1.3041	5.48592	4.96786	0.00193481	0.0482672	-0.953879	Up	LPCAT1_Up
CEP41	-1.44999	5.42785	-4.96242	0.00194622	0.0482801	-0.959948	Down	CEP41_Down
U2SURP	-0.937052	7.29911	-4.96215	0.00194677	0.0482801	-0.960243	Down	U2SURP_Down
PDE3B	-0.806783	5.91443	-4.96205	0.00194698	0.0482801	-0.960354	Down	PDE3B_Down
AHCYL1	-0.911364	7.53095	-4.96182	0.00194746	0.0482801	-0.960608	Down	AHCYL1_Down
KEAP1	-0.879451	6.7422	-4.95916	0.00195305	0.0483258	-0.963569	Down	KEAP1_Down
AGER	-2.61662	11.3444	-4.95806	0.00195539	0.0483258	-0.964804	Down	AGER_Down
UFL1	-1.8024	4.13513	-4.95633	0.00195904	0.0483258	-0.966727	Down	UFL1_Down
PREP	-0.875889	4.60502	-4.95519	0.00196145	0.0483258	-0.967998	Down	PREP_Down
OGDH	1.21495	6.91328	4.9531	0.00196588	0.0483601	-0.970329	Up	OGDH_Up
FARSA	-0.797597	5.9925	-4.95074	0.00197089	0.0484086	-0.972959	Down	FARSA_Down
ALG12	-1.32532	3.77175	-4.94018	0.00199353	0.0488045	-0.984752	Down	ALG12_Down
MAP3K14-AS1	0.999506	4.62938	4.93838	0.00199743	0.0488045	-0.986769	Up	MAP3K14-AS1_Up
FAM86B3P	2.02864	7.35759	4.93722	0.00199993	0.0488045	-0.988064	Up	FAM86B3P_Up
RTN4IP1	-0.793758	7.29572	-4.93613	0.0020023	0.0488045	-0.989287	Down	RTN4IP1_Down
PCDH1	-1.35359	6.45004	-4.93611	0.00200235	0.0488045	-0.98931	Down	PCDH1_Down
PITPNB	1.01576	9.08259	4.9315	0.00201236	0.0489736	-0.994464	Up	PITPNB_Up
CBR1	-0.908735	7.87713	-4.92444	0.00202781	0.049253	-1.00236	Down	CBR1_Down
SCAT8	-1.54341	4.09151	-4.92343	0.00203003	0.049253	-1.0035	Down	SCAT8_Down
TMEM189-UBE2V1	1.06035	6.41996	4.91808	0.00204185	0.0493171	-1.00949	Up	TMEM189-UBE2V1_Up
MGAT2	-0.850524	10.4671	-4.91805	0.00204191	0.0493171	-1.00952	Down	MGAT2_Down
ITSN2	-1.34856	8.28354	-4.91803	0.00204197	0.0493171	-1.00955	Down	ITSN2_Down
NLRP3P1	0.91088	4.56576	4.9158	0.00204691	0.0493616	-1.01205	Up	NLRP3P1_Up
GNL3	-0.869824	7.17057	-4.91411	0.00205066	0.049377	-1.01394	Down	GNL3_Down
MAMDC2	-1.655	3.43812	-4.9114	0.00205671	0.0494479	-1.01698	Down	MAMDC2_Down
BNC2-AS1	1.17983	3.63523	4.90927	0.00206146	0.0494874	-1.01937	Up	BNC2-AS1_Up
DGAT1	1.39378	3.81019	4.9049	0.00207127	0.0496481	-1.02427	Up	DGAT1_Up
ZNF334	0.880932	4.62704	4.90247	0.00207676	0.0497048	-1.02701	Up	ZNF334_Up
TTC9	-1.51184	4.61834	-4.89905	0.00208448	0.0498148	-1.03084	Down	TTC9_Down
MOSPD1	-1.07547	6.0868	-4.89741	0.00208821	0.049829	-1.03269	Down	MOSPD1_Down
MAP3K8	1.10237	10.8191	4.89424	0.00209544	0.0498564	-1.03626	Up	MAP3K8_Up
ZNF624	-1.33702	3.85051	-4.89217	0.00210016	0.0498564	-1.03859	Down	ZNF624_Down
TNKS2-AS1	1.05762	5.47059	4.89198	0.00210058	0.0498564	-1.0388	Up	TNKS2-AS1_Up
CIITA	1.31222	11.4906	4.89141	0.00210189	0.0498564	-1.03944	Up	CIITA_Up
HMGCR	-1.15637	6.57646	-4.88651	0.00211314	0.049946	-1.04495	Down	HMGCR_Down
ANKEF1	-1.16763	4.66226	-4.88562	0.0021152	0.049946	-1.04596	Down	ANKEF1_Down
DEPDC7	-1.64977	5.31649	-4.88553	0.00211541	0.049946	-1.04606	Down	DEPDC7_Down
RUVBL1	-1.22747	5.9072	-4.88346	0.00212018	0.049946	-1.04839	Down	RUVBL1_Down
PSMG3-AS1	-0.897531	4.44553	-4.88275	0.00212182	0.049946	-1.04919	Down	PSMG3-AS1_Down
BLOC1S5	-1.22327	6.14143	-4.88143	0.00212486	0.049946	-1.05067	Down	BLOC1S5_Down
IFIT2	-2.85086	8.63417	-4.88024	0.00212763	0.049946	-1.05202	Down	IFIT2_Down

## Sheet: G2all
S1.3 Expression level of genes in GSE89632 (NAFLD-related array)
Gene.Symbol	GSM2385757_Control	GSM2385758_Control	GSM2385759_Control	GSM2385760_Control	GSM2385761_Control	GSM2385762_Control	GSM2385763_Control	GSM2385764_Control	GSM2385765_Control	GSM2385766_Control	GSM2385767_Control	GSM2385768_Control	GSM2385769_Control	GSM2385770_Control	GSM2385771_Control	GSM2385772_Control	GSM2385774_Control	GSM2385775_Control	GSM2385776_Control	GSM2385778_Control	GSM2385779_Control	GSM2385780_Control	GSM2385781_Control	GSM2385782_Control	GSM2385720_Case	GSM2385721_Case	GSM2385722_Case	GSM2385723_Case	GSM2385724_Case	GSM2385725_Case	GSM2385726_Case	GSM2385727_Case	GSM2385728_Case	GSM2385729_Case	GSM2385730_Case	GSM2385731_Case	GSM2385732_Case	GSM2385733_Case	GSM2385734_Case	GSM2385735_Case	GSM2385736_Case	GSM2385737_Case	GSM2385738_Case	GSM2385739_Case	GSM2385740_Case	GSM2385741_Case	GSM2385742_Case	GSM2385743_Case	GSM2385744_Case
FOSB	14.572	14.9911	14.1403	13.8551	14.4464	14.0275	14.729	14.3223	12.169	14.3915	14.864	12.8688	13.9779	12.362	13.888	14.3363	12.4373	13.0658	12.8518	13.1886	13.5329	11.4421	13.9019	14.4983	9.55463	9.64345	8.99766	13.0049	9.36043	9.4077	9.16094	9.53236	9.58978	9.054	9.35289	8.67832	9.15478	9.3519	8.80975	8.70489	8.69804	8.84065	9.51293	8.75079	8.98384	9.32616	8.77811	9.24984	8.80375
CSRNP1	14.4863	14.3662	13.8901	14.1757	14.2092	14.334	14.3584	14.5351	14.3558	14.444	14.3958	14.1478	14.4351	14.1633	14.2682	14.2031	13.7905	14.3086	14.0771	14.1855	14.085	14.3624	14.1551	14.0325	12.8631	12.9334	12.3085	13.0776	12.6319	12.8381	12.4401	12.6956	12.5801	12.4381	12.4342	11.7979	12.8094	11.8431	12.1912	12.2036	12.6568	12.4195	12.6153	12.4426	12.2164	12.8603	12.3167	12.2574	12.2622
MYC	14.1189	13.7978	13.7736	12.8731	14.1177	13.9231	13.908	14.3387	14.3033	14.1639	13.8186	13.7842	14.2837	13.7088	13.6968	14.0041	14.0041	13.9926	13.8749	13.9973	13.9594	14.1225	13.8992	13.6728	11.3471	12.8045	11.628	12.1544	11.5032	11.2584	11.6822	10.3981	11.6174	11.7219	11.1749	11.7141	11.5379	11.1347	11.2672	11.467	12.5614	11.2349	10.8762	11.5618	11.8038	12.1456	10.5851	12.0441	11.2212
JUNB	13.3557	13.8871	12.7791	13.559	13.308	13.6679	13.6803	13.4025	12.8157	13.1137	13.0896	13.2128	13.2399	12.9194	12.8266	12.6907	12.9277	13.333	12.9647	12.89	13.3835	12.9014	12.7237	13.4261	10.8189	11.7332	10.2737	11.601	10.469	10.9698	10.5365	10.1395	10.5521	10.7877	10.3865	9.19517	10.3385	9.37482	8.89838	9.82321	10.1718	10.7298	10.5807	10.7863	9.20302	10.6266	9.77283	10.1972	9.75221
SOCS3	13.3347	12.6509	11.1618	12.0433	13.111	13.026	13.4822	13.6292	13.3206	13.5972	12.2549	13.2761	13.895	13.0894	13.2165	12.9455	12.3296	13.3464	12.8866	12.985	13.3222	13.1879	13.2478	11.4595	10.6775	10.4142	9.87633	10.1765	9.1829	10.2449	10.1223	8.87911	10.3135	10.4271	9.10358	8.91429	9.77469	9.57416	8.92385	9.29945	9.53439	9.02358	9.59153	10.0936	9.63338	9.76514	9.45225	9.81222	9.0539
FAM107A	13.6645	13.6648	11.7228	12.5932	13.6743	13.3543	13.6164	13.1432	13.2602	13.4261	13.8728	13.3162	13.7741	13.0092	13.3433	12.6143	12.1745	13.0362	12.945	13.2932	13.0814	13.5176	13.238	11.9193	11.0724	11.6376	10.9246	11.6169	10.6888	10.7023	11.0232	11.7069	11.5264	10.4634	11.4305	10.8326	11.6698	11.4382	11.2305	10.7431	10.5453	10.6553	10.2895	10.6083	11.2256	10.3513	11.1144	10.7454	10.8188
GADD45B	14.4648	14.2718	14.0211	14.1353	14.5149	14.4784	14.346	14.6142	14.4433	14.5341	14.3436	14.5112	14.5026	14.3531	14.4496	14.536	14.2329	14.4871	14.41	14.482	14.2668	14.4472	14.2363	14.1683	12.7594	13.2548	12.9206	13.4779	12.9718	13.4349	13.1803	12.6944	12.9585	13.3546	13.1077	12.8241	12.9818	12.951	12.1095	12.8363	12.7018	13.2789	12.7644	13.2186	12.6346	12.736	12.5898	12.765	13.0143
ADAMTS1	13.4423	13.4109	12.2341	12.0168	13.3635	13.2116	13.2347	13.5237	13.9705	13.8374	13.3176	13.0485	13.8284	13.1073	13.0278	12.6359	13.0326	13.6174	12.988	13.5516	13.1394	13.8388	13.3305	11.2667	10.9592	11.669	10.6735	10.8776	10.8223	10.3346	11.5536	10.9524	11.1968	10.9098	10.7646	10.1091	11.0364	8.92084	10.1954	9.97149	11.0839	10.0717	10.576	10.3808	10.6547	11.3504	10.3843	11.0619	10.6184
PPP1R15A	13.4261	13.6711	12.8258	13.2927	13.0386	13.4131	13.595	13.208	12.474	13.1319	13.7053	12.8562	13.1019	12.7444	12.8002	12.8997	12.3401	13.0383	12.8564	12.834	13.2481	12.7861	13.0769	13.2444	11.0033	12.1237	11.0753	12.4063	11.2038	11.4104	10.6968	11.3886	11.7189	11.1068	11.4909	10.5986	11.4385	10.4063	10.9484	11.385	11.26	11.391	11.3485	11.6008	10.8951	11.4277	11.0812	11.1566	10.9159
PHLDA1	14.133	13.7612	14.3601	13.7212	14.5635	13.9643	14.3469	13.7663	14.3948	14.8656	13.8897	14.3531	14.6411	14.3971	13.718	13.9491	13.4402	14.3436	14.4377	14.729	14.64	14.7189	14.5918	13.4893	12.089	13.0322	11.3242	11.9869	11.5582	11.4629	10.9215	11.1705	12.73	12.3897	11.8401	11.8395	11.8875	11.9746	11.7649	12.1369	11.8083	12.7115	11.1675	12.8274	12.0324	12.6441	11.7515	12.3889	11.8094
ARID5B	14.1515	13.5751	13.6381	13.1039	13.9624	13.5538	13.7757	13.7067	13.9338	13.9579	13.8202	13.8314	14.1496	13.7693	13.2623	13.2205	13.5117	13.8116	13.4289	14.1337	14.1991	13.7092	13.8514	13.0966	12.61	13.2333	12.48	12.5016	12.445	12.3621	12.5898	12.274	12.6636	12.5451	12.3369	12.1083	12.5921	12.7733	12.5747	12.1859	12.2233	12.3995	12.4122	12.1611	12.4621	12.2898	12.5979	12.565	12.131
PPRC1	13.7527	13.3864	12.7783	13.3972	13.9272	14.0404	13.9354	13.4542	13.8749	13.975	13.7112	13.7731	14.0997	13.7491	13.3438	13.1526	12.8234	13.9477	13.764	13.8471	13.9158	13.897	13.7208	12.9273	11.5191	12.7736	11.8148	12.2697	12.0285	12.3705	11.4451	12.4261	12.0831	12.06	12.0409	12.2462	11.7856	12.4564	12.563	12.0438	12.3381	12.1542	12.5744	12.2523	11.9116	12.1516	12.0122	11.7155	12.1802
SOCS2	14.4215	13.6063	14.1391	13.627	14.1299	14.0184	14.2237	14.4503	14.0599	14.0707	13.2964	14.2893	14.1434	14.0168	13.8259	14.3142	14.2179	13.6667	13.7996	13.85	14.3135	13.8202	14.2289	14.0631	12.3287	12.3716	12.3133	12.3639	12.7075	11.2665	12.3247	11.8288	12.4972	12.2288	11.9427	10.7661	12.5417	11.9183	11.9271	11.5434	12.9861	11.513	11.8304	11.5674	12.0075	11.4863	11.599	13.1762	12.2402
EPHA2	12.2218	12.0463	11.4209	11.3924	12.5609	12.0309	12.6198	11.5845	12.2775	12.8276	11.6881	12.3094	12.5571	12.1691	11.9207	11.8843	11.1735	12.0569	12.2408	12.5332	12.3294	12.829	12.5511	11.2163	10.5311	11.1231	10.4918	10.547	10.3762	10.4117	9.32596	10.6391	10.591	9.99733	10.5653	9.45418	10.2219	9.48266	9.88041	10.2056	10.4471	9.54402	10.6734	10.0957	9.87699	10.404	9.89432	10.1534	10.5166
CEBPD	14.2851	13.9695	13.5392	13.8331	14.1247	14.0121	14.2092	14.398	14.3402	14.1527	13.4179	14.2271	14.2795	14.0015	13.9184	13.3948	13.5627	14.1588	13.8228	13.8071	14.2824	13.9394	13.9861	14.0493	12.8068	12.9285	12.8108	13.1552	12.9867	13.1504	12.6773	12.6057	12.8301	12.9574	12.7731	12.2121	12.7516	12.6447	12.2819	12.4031	12.5543	12.5763	12.9778	12.6938	12.491	12.3184	11.9609	12.6933	12.8356
THBS1	14.6497	14.2357	14.5774	13.145	14.346	13.7344	14.0684	14.0965	14.6109	14.7596	13.7607	14.5843	14.6451	14.1304	12.8865	13.6564	14.7034	14.596	13.9671	14.3363	14.4682	13.5633	14.283	13.1278	11.849	13.8523	11.9656	11.4648	12.2715	12.4541	11.4263	11.5075	12.7205	12.4822	12.0167	11.6193	12.251	11.6404	11.4892	11.8038	12.7418	12.3662	11.9654	12.1156	11.3562	12.7783	12.0083	12.1516	11.4333
FOSL2	13.1843	12.8195	11.3184	12.5457	12.7765	12.8147	13.0084	12.9062	12.7564	12.8696	12.5346	13.0276	13.2137	12.9206	12.7016	12.7245	11.8587	12.7752	12.7412	11.6973	12.6451	12.718	13.0827	11.3239	10.1143	10.7898	10.6331	11.5488	10.2212	11.1401	9.33765	10.9455	10.5022	10.0478	10.6137	11.2417	10.8404	10.3878	10.0114	10.7501	10.9559	10.4892	10.3429	10.8022	10.6156	10.38	10.6718	10.3921	10.0401
WNT5A	9.9711	10.9175	12.0237	10.2435	10.4201	9.8978	10.5563	10.9174	10.0683	9.89264	10.6679	10.2089	10.0474	10.0386	10.2443	10.3593	11.5138	10.1594	10.3729	10.6933	10.3462	10.5989	10.3927	10.3369	12.3157	12.2102	12.1048	11.2558	12.4573	12.7576	11.6802	12.5298	11.6409	11.8661	12.0141	11.8257	12.2157	12.3854	12.3304	11.8182	11.1451	12.2169	11.9786	11.8059	12.2769	12.0304	12.3687	12.1439	11.6116
APOLD1	13.3238	13.1927	10.2521	10.5539	13.0283	11.9676	13.4709	13.0479	12.6629	12.6773	12.6283	12.6933	13.2213	11.9944	11.1002	12.0522	10.4446	12.5566	12.1372	12.1745	12.5964	11.67	12.3107	12.5373	9.9229	10.5509	10.0551	9.77488	9.78879	9.58559	9.63411	9.56221	10.0119	10.6785	10.052	8.49422	9.82579	9.09957	9.20144	8.89639	9.99515	9.53488	9.76427	9.60727	8.54993	9.73153	9.63433	9.50204	8.93454
PIM1	14.6056	12.9758	13.3734	13.5385	14.2553	14.1546	14.6285	14.4117	14.2283	14.4567	13.836	14.4274	14.2661	14.4125	14.3317	13.765	13.6238	14.5204	14.0965	14.1145	14.7252	14.4719	14.5204	12.7474	12.3921	12.4362	12.1388	13.1359	11.8443	11.9804	11.5743	11.8395	12.4089	12.2028	12.1945	12.0957	12.3241	11.8176	11.5111	12.2638	11.3694	11.9511	11.9967	12.344	11.9241	11.7611	12.0037	12.1054	11.8288
PELI1	14.3531	13.7053	13.4334	13.762	14.5918	14.0194	14.7009	14.0393	14.1002	14.1353	14.2844	14.4937	14.3567	14.5481	13.9999	13.8284	13.6136	14.5555	14.3216	14.5459	14.5584	14.4513	14.4988	13.8723	13.4019	13.4028	13.0345	13.4561	13.2423	13.0942	13.1593	13.108	12.9878	13.268	13.3405	13.1265	13.1309	12.9068	13.1186	13.1142	13.1722	13.3541	13.0552	13.1631	13.2417	12.6649	13.0595	12.9507	12.9473
GPAT3	13.4799	13.2399	13.0778	12.8285	13.5309	13.5166	13.4805	13.2833	13.5886	13.2375	12.3395	13.0501	12.9803	13.3155	13.4134	13.258	12.7421	13.1281	13.2916	13.3868	13.133	13.3282	13.2457	11.9769	12.6712	12.0773	11.9947	11.3746	12.5784	11.9106	11.5283	12.5771	12.0296	12.0883	11.3125	11.1966	11.2336	11.4965	11.8276	10.9932	11.6056	11.2191	11.7682	11.2496	12.0816	11.518	11.6003	11.8821	11.8322
RGCC	14.0058	13.5938	13.3788	13.4193	14.1892	13.6401	14.1452	13.7296	13.2298	14.108	13.6728	13.0644	14.1789	13.0616	14.3724	13.9428	12.2245	13.3605	13.5914	13.0927	13.3242	13.5475	14.1207	13.0117	11.2436	12.9062	11.4205	12.4094	12.115	11.3367	12.509	11.2144	12.0086	12.5421	12.1516	12.135	11.9888	11.5576	11.1961	11.9121	11.7972	12.4713	11.353	12.1369	11.9418	12.3059	11.2474	11.6876	11.507
GPCPD1	13.8263	13.7753	13.1262	13.6534	13.6327	13.6575	13.9816	13.7147	13.1116	13.6848	13.5358	13.3571	13.7347	13.1469	13.6067	13.6724	13.2861	13.4658	13.4721	13.3794	13.8658	13.1478	13.9771	13.3348	12.7552	13.2171	12.7731	12.5577	12.9206	12.7829	12.3475	12.8827	12.5471	12.7181	12.7102	12.9006	12.9274	12.8272	12.6653	12.6661	12.7286	12.872	12.2952	12.6678	12.6382	12.563	12.6474	12.6302	12.3229
MAP3K8	13.2399	13.2725	12.5353	12.6899	13.2748	13.3075	13.9666	13.5001	13.2557	13.2971	13.3267	14.0243	13.7607	13.044	12.82	13.0908	12.2445	13.1886	13.2186	13.2125	13.5084	12.7018	13.3666	12.8567	11.8892	12.3941	11.4315	11.859	11.9037	11.7031	11.5022	11.3209	11.7363	11.1051	11.8013	11.5605	11.4868	11.8455	11.4878	11.6575	11.3783	11.9318	11.8572	11.921	11.7148	11.3334	11.4567	11.3516	11.6189
FOS	15.063	15.2775	14.3444	14.7341	15.1359	14.5128	15.0377	14.8949	14.0684	15.0745	15.1152	14.5907	14.7023	14.0909	14.113	14.1796	14.3756	14.9273	14.2165	14.6621	14.5981	14.6497	14.8548	15.1821	12.4276	13.4031	10.7321	14.5254	10.8138	11.1869	11.9925	10.6563	11.8401	11.4357	11.6762	11.5562	11.1697	10.8828	10.8943	11.7019	11.244	12.0183	11.9287	12.4485	11.804	11.6556	10.7814	11.2767	10.8646
ATF3	13.5604	12.8648	13.2423	12.4146	13.6125	12.7861	13.6209	13.9695	13.5117	13.9276	13.7411	13.5837	13.9594	13.5385	13.2213	13.0857	13.0664	13.4167	13.3708	13.9861	13.0531	13.3654	13.2223	13.1702	11.7463	12.1366	11.9369	12.3897	11.5523	11.4878	11.7189	10.9393	12.1144	11.7416	11.2115	11.4821	11.8473	11.3916	10.9968	11.7965	11.6514	11.9268	10.8853	11.9229	10.4271	12.0649	11.7945	11.2656	11.8379
FILIP1L	13.6707	13.9513	13.4658	14.0838	13.7866	13.7019	13.4968	13.1871	13.4581	13.97	14.1201	13.3128	13.8153	13.1927	13.3539	13.8084	13.2725	12.928	13.4022	13.6763	13.2913	12.9932	13.6822	12.9945	11.2466	13.3241	11.6173	12.9179	11.1967	11.5431	11.1859	11.3995	12.0747	11.9093	12.2182	12.4127	12.0821	10.9927	11.2218	12.1035	11.8859	11.9707	12.0329	12.3519	11.2363	12.4707	11.5318	11.5244	11.9355
CCN1	14.2575	14.5085	14.4211	13.5106	13.9458	13.7364	13.9901	13.4812	14.3639	14.6014	14.2031	13.8787	14.1353	14.2613	13.6426	13.9433	13.8011	14.2545	13.7753	14.7796	14.1269	14.0642	14.1564	13.8108	10.9917	13.3608	11.5264	12.7513	11.3674	10.6677	11.7908	10.8541	12.5893	11.6107	12.2613	11.9576	11.9856	11.0211	11.723	11.675	12.345	12.2738	11.3242	12.3716	12.0357	12.4991	12.5369	12.2162	11.6674
NAT8B	9.90202	11.6442	11.7769	11.1344	9.5483	10.5498	10.4035	10.7693	9.75414	9.96362	10.7992	9.91319	9.31108	10.1654	10.2343	10.2403	10.7552	9.83684	10.0993	9.53503	10.0111	9.57051	10.2895	11.1078	12.0193	12.2194	11.4329	12.1858	12.3184	12.9913	11.6409	12.1679	11.9128	12.0274	12.8397	11.7563	11.3829	11.3259	12.6248	12.3072	12.3203	12.677	13.498	11.8165	12.3409	12.9478	11.6038	12.4933	13.3663
TMEM169	9.77172	10.3328	10.4083	10.5714	9.36705	9.95556	9.67005	9.90949	9.53517	9.99365	10.9656	9.80529	9.51255	9.26904	9.90655	10.602	10.6524	9.71436	9.7441	9.76836	9.46604	9.09503	9.31036	11.0104	11.1934	10.9601	11.3485	11.264	12.001	12.0747	10.8693	11.6106	11.2831	11.7009	11.4938	11.1236	11.0137	11.1758	12.0839	11.2179	11.985	11.6965	12.0234	11.1393	11.4998	11.1429	11.661	11.4531	11.5006
ITPRIP	13.0319	12.9799	12.4522	12.6955	13.0896	12.979	13.1336	12.9661	12.6874	13.1581	12.3726	12.9577	13.1519	12.8108	12.6006	12.7306	12.3414	12.7729	12.9591	13.0894	12.8909	12.9256	12.9814	11.8552	11.9965	12.2055	11.8623	12.5142	11.7417	12.0122	11.5422	12.0644	11.9068	11.93	11.721	11.3372	12.1205	11.5814	11.6814	11.4146	11.8294	11.9399	11.9542	11.6722	11.5976	11.7154	11.663	11.4954	12.0573
ANGPTL8	10.8645	12.9209	12.4469	12.0068	12.4187	12.0312	11.4797	11.8886	11.2121	11.1934	11.5301	11.4457	10.6446	11.3774	13.4489	11.9193	12.094	11.6772	12.6567	12.9328	11.286	12.7482	11.1744	12.3011	13.5339	13.7878	13.4489	13.4466	13.7168	13.8223	13.8223	13.8979	13.498	13.6157	13.6811	13.7143	13.4321	13.378	13.9599	13.9051	14.0978	13.3098	14.2211	13.1327	13.434	13.7336	13.4164	13.3128	13.444
RNF43	9.41734	10.5359	10.9616	10.4272	9.88155	10.3151	9.44657	10.0739	9.59134	10.7917	12.054	9.90722	10.0301	9.90589	10.5873	10.812	11.3456	10.2042	10.4902	9.87824	9.40091	8.78676	10.1667	10.821	11.8827	11.2112	11.8412	12.5833	11.8843	11.8781	11.4987	11.8915	12.4895	11.455	11.9163	13.268	12.1041	11.8808	11.7197	12.4614	11.6263	12.1305	11.9734	12.2813	11.9087	11.9656	12.3554	11.9959	12.004
PNRC1	13.4176	11.6174	11.6046	12.146	12.693	13.1095	13.1764	12.5882	12.7568	12.9401	10.6871	13.0222	12.95	13.0586	13.1312	13.017	12.0146	13.1101	12.7722	12.5683	13.1554	13.0498	13.1993	11.2625	10.8369	10.3367	10.4529	10.4789	10.7139	10.68	9.99599	10.4998	10.4927	10.5665	10.6756	9.78517	10.4028	10.7349	10.3369	10.5238	10.6909	10.9348	10.2048	10.9025	9.39877	10.1932	10.5494	10.685	9.99117
GADD45G	13.2626	13.3611	13.2867	13.5774	13.6349	13.4337	13.7483	13.4055	13.2427	13.2463	10.6235	13.4036	13.3956	13.2238	13.1142	13.3031	12.9176	13.5419	13.7131	13.3663	13.3388	13.1116	13.1608	13.8267	10.7465	11.2951	10.7224	12.0592	11.8083	11.4441	10.8322	10.6821	10.4325	10.5252	10.5208	9.96053	10.4407	9.09238	9.09989	10.6759	11.8136	10.36	10.5291	11.6013	8.36207	10.5501	10.4044	10.4183	10.0905
ADRB2	14.3478	14.1621	14.2837	14.4621	14.6253	14.1478	14.9055	14.4656	14.0614	13.9491	14.0421	14.2557	14.3558	14.1067	14.2767	13.9163	14.236	14.4529	14.4341	14.3971	14.6176	14.6221	14.4937	14.0047	13.8714	13.4352	13.0631	13.6983	13.885	13.5104	13.4913	13.5893	13.3101	13.2394	13.4934	13.2913	13.4584	13.3769	13.5565	13.4202	13.3359	13.3408	13.7221	13.476	13.5309	13.2665	13.3641	13.2606	13.8365
RALGDS	14.4803	13.8052	12.8395	14.3086	14.9372	14.7584	14.8624	14.2128	14.8302	14.9757	14.6014	14.79	14.944	14.8752	14.4481	13.9901	13.5021	14.6837	14.944	14.8357	14.7328	14.7355	14.8935	12.7674	12.0937	13.0611	12.1574	13.5874	12.0161	12.8009	11.7641	13.0238	12.721	12.4336	13.0818	13.1336	12.7724	12.7002	12.5822	13.0507	12.562	13.0241	12.6335	13.1524	12.2908	13.0595	12.527	12.4146	12.6444
KCNK1	13.4906	13.3539	13.208	13.5256	14.0409	13.4705	14.0382	13.5527	13.9795	13.9682	13.1086	13.4581	14.0258	13.546	12.5504	12.8535	12.9439	14.1918	13.842	13.8094	14.0725	13.8297	13.7773	12.5273	12.5228	13.1654	11.4902	12.1486	12.8538	12.8484	11.1515	12.1641	11.7223	12.1609	12.0064	11.3268	11.0715	11.6086	12.0949	11.4396	11.292	11.68	12.3232	12.2763	11.6512	11.644	12.1337	12.2333	12.2604
SKIDA1	9.72431	11.4396	12.0563	11.1078	8.6255	10.5825	10.248	10.8716	8.63133	9.48573	9.08594	10.3039	8.489	10.3405	11.3278	11.1603	12.1778	8.60281	9.84418	9.07265	10.6319	9.4456	9.66835	10.7904	12.969	12.4601	13.0769	12.7331	13.1834	12.9855	12.9484	12.9994	12.6311	12.8358	12.641	12.4721	12.5769	12.935	13.2093	12.633	12.8255	12.3992	13.0606	12.5724	13.1382	12.4497	13.0966	12.9025	12.791
CCL2	14.4758	14.4489	13.5014	13.595	14.5565	14.4558	14.2989	14.1521	14.3109	14.7995	14.7647	14.4719	14.6971	13.7579	13.4262	14.1749	13.6432	14.4464	14.0374	14.1924	14.4648	13.9222	14.436	13.4993	11.9145	13.4371	11.4829	12.8822	11.704	12.343	11.9569	12.1712	13.0229	12.1947	12.1641	12.6677	12.2558	11.5292	11.201	12.0172	12.134	12.6063	12.6886	13.0329	12.7576	13.1651	12.4039	12.3926	12.5543
ZC3H12A	11.8161	11.1369	11.2705	11.6325	12.1118	12.849	13.5253	12.2249	11.5857	12.6439	10.3147	12.9182	13.2509	11.4647	11.4263	11.7894	10.4312	12.1317	11.8533	11.9143	11.9619	12.0584	11.8655	9.14506	9.74797	10.1805	9.54627	9.88658	9.51688	9.78127	9.04404	9.66594	9.58136	9.4207	9.76345	9.06108	9.3112	9.24006	8.87214	9.40023	9.80322	9.16642	10.2389	9.95352	8.73678	9.89252	9.5453	9.49148	8.92252
ADM	14.1633	13.302	13.3098	13.4227	14.29	14.1002	14.1163	14.382	14.0254	14.1699	13.2786	13.8311	14.1627	13.71	13.9967	13.9272	13.5442	13.7603	14.1849	13.9056	13.7552	13.8749	13.8149	13.2002	13.184	13.0592	13.1171	12.9336	13.1265	13.1359	13.2463	12.9466	12.9151	13.0219	12.9516	12.6964	12.8932	12.9596	12.9205	12.5822	13.1319	12.937	12.9596	12.9717	12.9194	13.0481	12.8037	12.9784	13.108
BCL3	13.1749	12.4959	12.5063	12.918	13.4831	13.3121	13.6856	13.6281	13.6515	13.6687	13.3253	13.4476	13.7645	13.6724	13.9006	13.2858	13.0031	13.6771	13.3697	13.4016	13.7386	13.7267	13.4917	12.66	12.1979	12.1425	12.0259	11.9784	11.9247	11.8618	11.2221	12.804	12.4288	12.4338	11.4578	12.2427	12.1924	12.2759	11.4567	11.6593	11.6653	12.1838	11.4271	12.0419	12.025	12.2379	12.0325	11.6941	11.7194
HBEGF	12.0253	11.9079	11.1152	10.5735	11.7725	10.9753	12.6357	11.7487	11.3525	12.3258	12.1992	11.6254	12.0617	11.4152	11.1914	11.6683	10.4075	11.6514	11.2495	11.3268	11.0544	10.9901	11.7755	11.9642	9.27857	9.76357	9.63698	10.5636	9.42754	9.54124	9.73415	9.66961	9.85592	9.51313	10.0731	10.6172	9.66262	9.74289	9.59075	9.80263	9.94424	9.99963	9.74277	10.1379	8.87335	9.75427	9.55951	9.28938	9.74262
TRIB1	15.2325	15.0313	15.2606	15.067	15.175	14.6285	15.1931	15.1891	15.0918	15.2143	15.0232	15.121	15.2143	15.0941	15.063	15.1609	14.9601	15.2998	15.2	15.2519	14.8613	15.158	15.1517	14.9858	14.3891	14.5823	14.4291	14.6551	14.4448	14.5981	14.2025	14.2357	14.39	14.2395	14.5093	14.4368	14.8131	14.642	14.5121	14.2961	14.2444	14.3541	14.3142	14.6575	14.4983	14.4803	14.5409	14.4039	14.6265
NFIL3	15.0114	14.1664	14.5311	14.1299	14.8835	14.3325	14.944	14.9163	14.969	14.7926	14.5226	14.8585	14.9757	14.786	14.5204	14.4311	14.3591	14.9636	14.7034	14.7502	14.8707	14.6451	14.8086	14.1521	14.074	13.4289	13.7563	13.8223	13.8434	13.2441	13.4595	13.6683	13.8685	13.6687	13.5233	13.2697	13.8875	13.9179	13.6171	13.6023	13.1951	13.3951	13.7901	13.2333	13.6902	13.3632	13.7807	13.7866	13.9338
CXCL8	13.8468	13.298	11.8653	11.5946	13.9222	14.1521	13.9142	13.979	13.3697	14.4993	14.2729	14.6388	14.2006	14.537	10.8073	13.7817	12.6123	13.6922	12.8872	13.1957	14.4189	12.5052	14.3839	13.5361	9.2835	13.5508	9.84711	11.2839	9.61832	10.4214	9.69277	9.19742	11.8692	10.8435	9.68891	10.9072	9.67746	9.40122	9.36217	10.4142	9.67091	11.0426	10.1597	10.6303	10.2291	11.1194	9.91578	10.6699	9.11783
CCDC121	10.2241	10.4951	10.8645	10.1815	9.68556	9.85146	10.0227	10.1575	9.85709	9.68356	9.84873	10.9336	9.42101	10.2403	10.4053	10.5695	11.2255	10.011	9.52942	9.78182	10.6027	9.99429	9.8422	10.5399	11.6661	11.1119	11.552	10.9667	11.4595	11.2118	11.1914	10.9839	11.5222	11.636	11.6127	11.0966	11.3689	11.1893	11.7593	11.486	11.2314	11.4288	11.2142	11.4324	11.5505	11.0702	11.4729	11.5416	11.4392
ZNF226	12.3825	12.1369	12.2757	12.2947	11.9516	11.7926	11.9048	12.5382	11.9973	12.0008	12.092	12.2128	11.7898	12.2974	12.1654	12.721	12.32	11.6285	12.1292	11.6398	12.2619	11.8373	12.0928	12.3229	13.2303	12.7263	12.8616	13.0297	12.9103	13.0718	13.3278	12.619	12.9788	12.8654	13.1248	12.8433	12.9455	12.4996	12.6268	12.9174	12.9128	12.7599	13.2249	13.1225	12.4928	13.0509	13.0421	12.5735	13.2258
BCAR3	10.9796	11.7877	12.2228	11.202	11.0721	10.9257	11.1441	11.3908	10.6618	10.9299	11.9138	10.9273	11.2581	11.2511	11.2575	11.4511	11.8485	11.5165	11.3573	11.7052	11.4564	11.6905	11.6128	12.1789	12.4466	12.3229	12.1792	12.1805	12.378	12.0725	12.2467	12.3035	12.5028	12.5304	12.3642	12.2259	12.6961	12.4511	12.5322	12.2425	11.8512	12.5747	12.3215	12.4636	12.9739	12.5622	12.6204	12.5669	12.6518
JUN	14.8269	14.6221	14.5635	14.3223	14.9241	14.5178	14.91	14.8963	14.6948	14.9585	14.8535	14.4692	14.8535	14.6142	14.6801	14.5874	14.8675	14.8769	14.6695	14.7714	14.9302	14.6308	14.8058	14.8508	12.2674	13.9851	12.828	13.8831	12.8609	12.8639	11.9407	13.0294	13.6909	13.2557	13.3785	13.6501	13.2067	13.8125	13.287	13.4434	13.7411	13.7693	12.4716	13.3829	12.8311	13.8275	13.611	13.2519	13.233
NUPR1	12.9206	13.4261	13.376	13.342	12.7621	12.8809	12.4815	13.2712	12.344	12.6518	13.0583	13.0536	12.6195	13.4298	13.3981	13.236	13.3365	12.8293	13.3264	12.9974	13.1312	12.6679	12.7807	13.8738	14.0053	13.7083	13.9179	14.1183	14.1937	14.1269	14.1471	13.9117	14.0794	14.1189	14.1299	14.075	14.0162	13.7548	13.9901	14.1125	13.8371	13.9977	14.1508	13.9414	13.5569	13.6164	13.8535	13.7015	14.0788
CDH19	13.1432	12.8536	11.7892	12.7506	13.2052	12.554	12.6308	12.2303	12.4005	12.8481	13.5263	12.5524	13.1883	12.5974	12.9347	12.4959	12.1028	12.5587	12.4856	12.5701	12.5935	12.6687	12.6667	11.8751	11.3918	10.7143	10.8462	11.6497	10.881	11.0548	10.9334	11.0885	11.2329	11.0071	11.714	10.9384	12.2561	10.7631	11.1958	11.1936	11.1473	11.2046	11.3052	11.3289	11.9975	11.3435	11.5029	10.6989	11.8094
RHOB	14.6925	14.3756	14.597	14.3172	14.6165	14.7009	14.5523	14.545	14.543	14.62	14.4549	14.417	14.5795	14.5236	14.6328	14.517	14.6801	14.5512	14.5883	14.4966	14.7596	14.7084	14.5274	14.6165	13.7757	14.0231	13.9729	13.9226	13.8803	14.0548	13.4033	13.6898	14.0701	14.0398	13.8921	13.8738	13.8343	14.0587	13.9226	13.9126	13.925	14.1521	13.5987	13.9643	13.2624	13.8142	13.6603	13.6816	13.5861
TSC22D2	14.473	14.2668	13.9267	13.7842	14.2924	14.5226	14.3417	14.6563	14.3142	14.276	14.1478	14.1356	14.4795	13.9892	14.1478	13.9289	13.7599	14.4351	13.95	14.2621	14.1912	14.1415	14.2296	13.3264	13.5439	13.8371	13.2322	12.8917	13.614	13.474	13.0983	13.4764	13.3444	13.4641	12.7938	13.3152	13.1415	13.6497	13.4109	13.0765	13.2623	13.2644	13.0383	12.5787	13.3286	13.4216	13.3589	13.4406	12.8136
SIK1	13.2548	13.5075	12.8422	12.8178	12.8285	12.4865	13.9286	13.2251	12.6565	12.8681	10.792	12.3452	12.709	12.674	11.6802	12.7691	11.3117	12.6265	12.0558	12.4328	12.6118	12.8934	12.7434	13.056	9.40927	11.6483	9.66739	11.5556	9.66041	10.3884	9.32691	9.40833	10.669	10.0895	10.3984	8.93511	9.66144	9.19483	8.70388	9.15519	9.90513	10.3152	9.43368	10.7292	9.27704	11.0193	9.79928	10.1797	9.03707
SGK1	15.2284	14.8707	14.54	15.1046	15.2143	15.2858	15.2467	15.175	15.2998	15.2563	14.7964	15.2932	15.2998	15.2659	15.2325	15.0991	14.6961	15.2467	15.2606	15.3535	15.2519	15.3535	15.1969	14.729	14.4134	14.7045	14.3478	14.3702	14.4472	14.6212	14.1409	13.862	14.3109	14.4871	14.4703	14.1693	14.2851	14.3931	14.2243	13.9826	14.2879	14.5002	14.0475	14.5565	14.5093	14.6672	14.2817	14.3813	14.3436
RGS2	13.8809	13.6242	12.6369	12.3187	13.8468	13.3447	13.3101	14.0604	13.7303	13.8063	13.7782	13.3878	13.9409	13.305	12.9011	13.1243	12.3253	13.4142	12.7594	13.3532	13.2389	12.9492	13.3694	13.4923	12.2397	12.1106	11.9633	12.0398	11.9826	11.5457	12.9514	12.2331	12.2507	12.6078	11.545	10.5158	11.7714	11.7802	11.5948	10.9357	11.1643	11.4797	11.909	10.9177	11.7049	12.2231	11.5454	11.8336	11.9189
CYP7A1	9.74122	12.3703	13.0873	11.1568	9.11323	10.1611	11.6841	11.8529	8.76405	8.86303	9.5573	9.13272	8.70364	10.414	10.2058	12.7986	12.117	9.99758	10.1873	9.41241	11.7072	9.53572	9.19507	12.6927	13.4349	12.333	13.7683	12.4858	13.7927	12.3657	13.984	14.2073	14.2296	12.5566	12.7339	13.9643	13.8514	14.4368	13.7996	13.9633	13.4492	13.9604	11.7405	13.3385	13.3611	14.3158	14.2112	13.5761	12.556
BCL6	14.6516	13.6607	13.9025	13.969	14.5093	14.269	14.6708	14.238	14.5064	14.3259	13.7535	14.5667	14.5689	14.5044	14.1582	13.9219	14.2648	14.6586	14.4784	14.5439	15.0131	14.3348	14.4621	13.5991	13.3945	13.8571	12.4003	13.4368	13.7023	13.2786	13.111	13.348	13.4825	13.145	13.3542	12.8624	12.9514	12.9608	13.342	13.0635	12.5356	13.6067	13.1214	12.9505	13.3891	12.9647	13.3365	13.4046	13.1746
SLITRK3	14.0024	11.8636	12.4398	12.5691	13.8992	13.7208	13.598	13.3131	13.4917	14.0535	12.8133	13.9433	14.2613	13.2837	13.2598	13.3992	12.8934	13.7156	13.2786	13.6567	13.8979	13.7416	13.7868	12.0615	10.6529	8.45613	10.0357	11.0702	9.4432	9.87	10.809	9.97687	11.1814	9.79831	10.2367	12.8444	10.7243	11.3584	10.8521	12.4787	10.7329	10.1174	9.55029	9.82292	11.2647	8.71854	9.28119	10.0981	10.5074
ARAP2	12.7653	13.0885	12.403	12.9424	13.2365	13.1565	13.1614	12.6947	13.3023	13.2738	12.8922	13.1016	13.3574	13.3011	12.6589	12.3954	12.3463	12.9073	13.2189	13.4796	13.3371	12.7541	13.2311	12.0065	12.209	12.3125	11.7164	12.3721	12.2544	12.5173	11.669	12.654	11.9528	11.754	11.7947	11.6812	11.9298	12.4238	12.1866	11.8476	12.1195	12.1964	11.7722	12.2015	11.816	11.8065	11.8859	11.9229	11.7295
FOSL1	11.8043	11.168	9.70926	9.83994	12.4049	11.6506	12.1712	11.5779	11.9909	12.5604	12.0836	12.182	12.7031	11.6744	11.2981	11.6394	9.40034	12.2984	12.0996	12.0501	11.9982	11.833	12.4359	8.32313	8.61525	9.29632	8.7267	8.82551	8.26947	8.22142	8.76802	8.12351	8.92667	8.7113	9.50319	9.61454	8.8983	10.4913	9.59821	9.65662	9.15364	9.06527	8.85871	8.73083	9.63603	9.08583	8.7181	8.80862	9.24257
LDLR	14.5351	14.3876	14.3253	14.3041	14.5532	14.543	14.3395	14.5303	14.4108	14.5265	14.3781	14.1503	14.62	14.0707	14.3639	14.3541	14.1368	14.2995	14.3135	14.3002	14.3866	14.3094	14.2893	14.1669	13.6819	13.7254	13.4753	13.5072	14.2006	13.433	13.4728	13.1513	13.3463	12.932	12.8601	13.2608	13.4444	12.9798	12.1662	13.8311	13.2765	13.6262	12.9433	13.291	12.8817	13.3092	13.7176	13.247	13.4881
RGS1	12.5203	13.159	12.7885	12.1718	12.7379	12.2533	12.9006	12.5376	12.0864	12.7081	11.9974	11.8653	12.4956	12.1424	11.7384	12.1747	11.752	12.3386	11.8182	12.3094	12.2136	12.1218	12.5726	13.4161	10.2902	11.0618	10.7462	11.7728	10.4909	10.2258	11.8599	9.6756	11.1353	11.1344	10.8224	10.9186	10.7316	10.8809	10.5659	10.4505	11.1651	10.9574	11.0582	11.3742	11.067	11.1953	10.6174	11.2643	11.2076
SERTAD1	13.6209	13.7838	13.4355	13.4285	13.9231	13.5453	14.2947	13.6924	13.8055	13.9473	14.4303	13.8667	13.9865	14.0409	13.9071	13.5622	12.9008	13.8612	13.9996	14.1099	13.7172	14.1018	14.0535	13.5893	12.4826	12.9484	12.6419	13.4228	12.6434	12.872	12.6447	12.7794	13.0674	12.9021	12.9062	12.9892	12.6888	12.1735	12.5519	12.7353	12.9533	12.5592	13.1441	13.0495	12.7384	13.1898	12.1956	12.1654	12.9742
ARL14	11.4178	10.3975	10.8922	9.33166	12.0441	10.6442	12.6373	11.9834	11.542	11.1447	13.7693	11.1481	11.1321	10.1642	9.5376	11.3049	9.87013	12.1866	11.717	12.1838	11.8585	11.4748	11.8379	9.63482	9.28723	10.9249	8.51349	8.99967	9.35824	8.94564	9.41009	8.93714	9.73546	9.32366	9.32174	10.3581	8.99014	8.97136	8.95988	9.09503	8.75318	9.12391	8.61551	9.08519	8.71653	9.83146	8.83256	8.92801	9.07642
EVA1C	12.2872	12.3235	10.7049	11.3262	12.0398	11.9419	12.2233	11.8279	12.0422	12.4398	12.5919	12.3253	12.4416	11.9428	11.8645	11.5589	10.8638	11.8058	11.9438	12.1686	11.2743	11.4526	11.969	10.8645	10.4911	11.4222	10.6587	11.7069	10.5414	10.5181	10.9283	10.4151	10.9193	10.499	11.1333	9.92898	10.9879	10.0827	10.452	10.434	10.6301	10.3871	11.1208	10.3511	10.0482	10.5369	10.2102	10.4678	10.8823
TM4SF1	14.7023	14.537	14.222	14.2736	14.9081	14.8345	14.7034	14.7515	14.8979	14.9241	14.8949	14.6948	14.9289	14.6122	14.3425	14.4621	14.1491	14.9336	14.8613	14.979	14.7911	14.7935	14.79	13.8444	13.8822	14.7607	13.8171	13.6939	13.8065	13.7267	14.1621	13.8921	14.0909	14.0325	14.1699	13.7067	14.0504	13.8787	13.8471	13.7794	13.8415	14.082	13.9294	13.9299	13.6886	13.8279	13.6935	13.9299	13.9085
NFKBIZ	14.5244	14.6913	13.5098	14.4605	14.3541	14.6997	14.7747	14.6338	14.3915	14.5351	14.5265	14.5341	14.6961	14.2363	14.6484	14.173	14.4274	14.5625	14.2575	14.2256	14.5389	14.2317	14.1471	14.1553	14.2423	13.8537	13.7449	13.4997	13.961	13.712	13.5148	14.3149	13.4555	13.6951	13.433	13.5074	13.4588	13.5702	13.622	13.41	13.4692	13.4958	13.7002	13.3374	13.4648	13.236	13.4783	13.7191	13.5021
RAB26	12.1634	12.2807	12.6746	12.3211	11.6223	11.7677	12.1884	13.284	11.4332	12.1778	11.9209	11.9639	11.6657	12.2379	12.3284	12.6382	13.0492	11.3047	12.9919	11.4436	11.9114	12.2625	12.7149	13.0955	13.4434	12.0777	13.6412	14.032	13.7936	13.7263	13.3851	13.6711	13.5781	13.3199	13.7088	13.9705	13.7042	13.477	13.4705	13.63	13.7061	13.4476	13.5243	13.6238	13.2939	13.4838	13.7232	13.4595	13.868
IRAK3	12.5969	11.542	10.9496	11.5333	12.7799	11.0682	12.1319	12.2958	12.2834	12.4367	11.891	12.2293	12.5929	11.9527	11.502	11.7717	10.94	11.7359	12.303	12.2993	12.3443	11.6877	12.2276	10.4966	10.4503	11.1373	10.7004	10.4594	10.9167	10.7827	10.5212	10.3577	10.6858	10.452	10.7678	10.6089	10.8277	10.9098	10.3405	10.3355	10.5779	11.0867	11.1271	10.894	10.3405	10.5688	10.5007	10.4751	10.6885
EPOP	11.8241	11.2782	11.0437	11.1113	12.4535	12.1559	12.195	11.4134	12.8208	12.4115	11.2735	12.5986	12.7423	12.1534	12.1807	11.6911	10.6655	12.1436	12.5753	12.5234	12.5848	12.7931	12.2417	10.0405	10.378	10.0101	10.4745	10.7345	10.5182	10.6815	9.79374	10.5337	10.2397	10.6644	10.3939	10.9128	9.86634	10.5584	10.0009	10.3849	10.6009	10.3367	10.7839	10.6669	10.4974	10.3534	10.0751	9.76394	10.606
SLC2A3	13.8255	13.445	12.0466	12.6735	14.1944	13.5439	13.9294	13.8783	13.461	13.3972	14.6265	13.4148	13.8897	13.7355	12.4052	13.1435	12.1636	13.5908	13.9267	13.8008	13.8685	12.3859	13.7083	13.4193	12.284	12.9227	11.6942	11.8552	12.0027	11.6177	11.7935	11.5826	12.1715	11.7626	11.8811	11.4454	11.4923	11.7701	11.7714	11.7463	11.5188	12.2583	11.7663	11.9073	11.6835	11.9485	11.9583	11.6841	11.337
IL1RL1	12.406	9.48496	9.69394	10.4248	14.3325	12.0669	13.6361	12.8501	13.7949	13.4225	11.894	14.0304	14.2099	12.9991	12.4406	12.233	9.4457	13.9648	13.9414	14.3731	12.528	13.4878	13.7838	10.5123	8.89775	9.7114	9.08184	9.50395	7.80529	9.04948	9.31384	8.77444	9.60683	9.0154	9.20265	10.5528	9.31513	9.23659	8.9183	9.51894	9.56786	9.35836	8.70824	10.112	9.44101	9.11141	9.38609	9.29329	9.59578
NR4A1	12.414	13.7552	11.7408	12.2208	12.0124	11.6693	13.2298	12.1307	11.0673	12.7986	13.5854	11.2628	12.2491	10.8946	11.2735	12.3643	10.3367	10.9386	11.2922	12.4751	10.7938	10.0043	11.5431	13.0151	9.09368	9.13665	9.60437	10.6984	9.15227	9.1819	8.87011	8.89519	9.0184	8.0798	9.80755	10.3653	9.17992	10.7562	9.60683	10.3316	8.89299	9.51916	9.15427	9.24854	9.61927	9.3909	8.85532	8.66118	10.057
CRISPLD2	13.8331	13.5497	12.5015	12.9945	13.5743	13.1682	13.4158	13.4414	13.5686	14.1251	14.1658	13.5439	13.9399	13.5904	13.1352	13.1472	12.8774	13.5024	12.9788	13.1424	13.4105	13.0383	13.611	12.4253	10.8508	13.1767	11.4005	11.9874	11.1091	11.2035	10.6723	11.379	12.1357	11.589	11.8441	11.9087	12.3846	11.6245	11.3488	11.8338	11.0151	12.1113	11.6398	11.8832	10.8873	12.8852	12.1691	11.5066	11.6672
IFIT2	11.2748	12.3498	13.5578	12.5977	11.886	11.7614	12.0349	12.3663	11.3385	12.085	10.7208	12.0711	11.0537	11.6195	11.2399	12.4709	13.0641	11.6384	11.8417	12.4394	12.5162	12.1347	12.3294	12.6277	13.4399	13.5984	13.4432	12.829	13.4848	13.302	13.0552	12.7949	13.5757	13.34	13.2563	13.1056	13.0952	12.9926	13.5062	13.2506	13.1356	13.7254	13.3385	13.5313	13.4095	13.3125	13.3264	13.5456	13.4854
GINS2	11.0579	10.1992	11.313	10.3035	9.89935	10.5835	10.4734	10.4751	9.70148	10.312	9.59187	10.1747	9.60259	10.2315	10.2386	10.6006	10.3699	9.33045	9.9539	8.94721	9.93411	9.69767	10.1588	9.16325	11.6218	12.5957	11.7254	11.1347	11.8105	11.4053	11.2049	11.587	11.7826	11.0997	12.4094	11.6046	12.2583	11.4878	10.9593	11.9847	12.0804	11.8446	12.7029	12.6819	10.7326	12.7733	11.8329	11.7903	12.4474
SRF	13.8131	13.9253	13.9574	14.0712	13.6353	13.4968	13.7049	13.4131	13.572	13.9962	13.8831	13.5126	13.9108	13.8629	13.6308	13.7768	14.1304	13.6349	13.8108	14.0493	13.1319	13.88	13.8199	13.1983	12.4921	12.7323	12.6807	13.4061	12.448	12.7864	12.3377	13.0084	12.828	12.6562	13.0916	13.3383	13.0674	12.1177	12.4598	13.1533	12.8549	12.9169	13.0017	13.0806	12.5978	13.0649	13.1198	12.6454	13.0173
RRS1	13.3148	12.1596	11.8271	11.4388	13.6384	13.4695	13.1149	12.8186	13.7446	13.4222	11.6332	13.1581	13.7191	13.1507	12.7861	12.0299	12.4455	13.7247	13.1803	13.3945	13.7914	13.4686	13.407	12.1535	10.7272	11.9831	10.9728	10.9876	10.9505	10.9419	11.3463	10.6563	11.2812	12.1106	10.8568	10.7468	10.8961	11.3866	11.8587	10.7214	11.953	10.53	10.9246	10.8291	11.4983	11.7933	11.1968	11.4881	11.4247
RMND1	11.3268	11.3367	11.8925	11.2459	10.7946	11.2552	11.1231	12.0285	10.7151	10.3426	9.7584	11.8065	10.7132	11.4883	11.9438	11.5836	11.9551	10.8198	11.0689	10.6644	11.4197	11.4648	11.3362	10.8904	12.5801	11.9721	12.639	11.9962	12.509	12.4609	12.701	12.2709	12.5004	12.3889	12.1999	12.5127	12.2947	12.1385	12.3434	12.2351	12.4047	12.049	12.3133	12.1024	12.3611	12.4031	12.4578	12.4168	12.4953
KRT222	9.53692	10.1697	10.8937	9.36398	8.75981	9.95607	10.2334	10.6211	8.91819	8.39342	8.86014	9.35863	8.55464	9.30381	10.0264	9.16474	10.4549	8.71476	8.81726	8.47563	10.0957	9.63495	9.70296	8.95482	11.7014	11.5373	11.477	10.206	11.7231	12.3294	11.5624	11.7772	11.4567	11.887	11.0615	9.43828	11.3326	11.2412	11.6049	10.4841	11.7144	11.3819	11.9671	11.1269	11.1116	11.9346	11.5032	11.808	11.5044
PTGS2	14.4386	14.5565	12.4895	12.7695	14.3507	13.9538	14.0707	14.1869	13.3171	14.3149	15.0478	14.5804	14.2858	14.1177	12.6289	13.8787	12.5421	14.1603	12.6414	13.622	14.3507	12.5098	14.1757	14.382	11.9685	13.6056	10.9093	12.7905	11.4884	11.8026	12.121	11.8291	11.8784	11.5649	11.6674	12.0357	11.5611	12.2561	11.739	11.6976	11.0735	12.3298	11.7578	11.7787	12.0802	11.5097	11.1607	11.3231	10.8779
C9orf72	13.4167	13.6519	13.3651	13.5043	13.4489	13.3638	13.8709	13.3676	13.0238	13.1333	13.7023	13.4783	13.4444	13.0987	13.7191	13.2202	13.6069	13.3803	13.3571	13.5442	13.5385	13.4292	13.305	13.5475	13.0694	12.7255	12.8183	12.7303	13.1932	12.951	12.9623	13.2244	12.6599	12.7788	12.7669	12.6363	13.0399	13.4841	12.9058	12.4649	12.6826	12.8663	12.607	12.6204	12.7861	12.7237	12.9545	12.9384	12.6748
SIPA1L2	14.0599	13.8965	13.2015	13.4453	14.4558	14.1958	14.3915	12.9141	14.7607	14.6948	13.9686	13.9782	14.6165	13.9887	13.2916	13.4664	12.6206	14.7034	14.8011	14.5034	14.0217	14.0868	14.2112	13.4381	12.4286	13.338	12.7908	13.135	12.6198	12.3591	12.7359	12.9921	12.5046	11.9798	13.2658	12.2863	13.2249	13.3044	12.3263	12.5483	12.0422	13.0601	12.9631	12.3226	13.1837	12.4432	12.3976	12.8106	12.7058
RTP3	12.7075	13.4705	13.7927	13.1307	11.7947	12.8892	12.6428	13.2922	10.3556	11.8338	11.2177	12.5441	11.2647	12.1284	12.9036	13.2301	13.5797	11.1726	11.9254	10.4295	12.4359	10.9116	12.5442	13.4881	14.2752	14.4154	14.1964	14.114	14.5204	14.6142	14.1304	14.3425	14.3253	14.4719	14.1669	13.9168	13.9831	13.7875	14.6432	14.235	14.3071	14.4108	14.6661	14.0508	14.269	14.3781	14.3363	14.2317	14.5195
ATP1A1-AS1	11.0307	11.5064	11.9163	11.6622	9.95124	10.4335	10.8285	10.734	9.89343	10.0218	11.3231	11.3585	9.93588	10.8961	11.1507	11.766	11.8848	10.0464	10.965	10.5509	9.86427	9.93394	10.3538	10.7674	12.6365	11.9688	11.9925	11.7701	12.7604	11.9245	12.3205	12.1007	12.1337	12.1875	12.5878	11.8906	12.1372	11.1032	12.1287	12.388	12.5121	12.6763	12.6727	12.2422	11.4589	12.1788	12.2248	12.2397	12.259
SENP8	10.4352	10.0416	11.3036	10.015	10.4824	9.95658	10.3639	10.2663	10.0837	9.85014	10.2078	10.8536	10.2256	10.5975	11.1106	10.745	11.216	10.5133	10.2547	10.3019	10.8156	10.4941	10.5051	10.0558	11.3301	11.1199	11.4798	10.7243	11.5339	11.0808	11.2654	10.9289	11.2893	11.3151	11.2617	11.387	11.2931	11.2057	11.4862	11.2949	11.4425	11.2503	11.5259	11.1086	11.4989	11.0908	11.3573	11.26	11.332
SDC4	14.0463	12.753	14.1002	13.4661	14.3908	13.9901	14.2968	14.0696	14.4424	14.4464	12.9718	14.294	14.3848	14.3662	13.9941	13.7208	13.4683	14.4457	14.3574	14.6432	14.8189	14.4143	14.3541	13.7307	12.528	12.8639	12.5522	13.2015	12.5683	12.7221	12.2972	12.5954	12.562	12.951	12.8817	10.6599	12.8063	12.5943	12.5851	12.2472	13.1825	13.2088	12.5226	12.8784	12.5856	12.5277	12.6462	12.6763	12.3886
KLF11	14.0116	14.1269	13.8718	14.0331	13.8792	13.8219	14.1991	13.7331	13.4327	13.6153	12.719	13.8371	13.5562	13.6353	13.6474	13.552	13.3137	13.869	13.4923	13.4273	13.8939	13.8149	13.4031	13.5816	13.0131	13.5619	13.0057	12.9171	13.2874	12.9965	12.8502	12.9775	12.6924	12.6667	12.5136	12.4892	12.218	11.868	11.6033	12.3022	12.4745	12.3289	12.6999	12.2023	12.2948	12.1091	12.5138	12.3525	12.0321
ELL	11.5649	11.8417	10.9663	11.8178	12.0098	11.7	11.7956	11.4664	11.842	11.96	11.0643	11.5621	11.5684	11.3371	11.732	11.3185	10.901	11.7505	11.7706	11.9011	11.6305	11.8503	11.3559	11.7276	10.773	10.818	10.8016	11.6867	10.712	11.1896	10.4923	11.6491	10.5526	10.3248	10.9642	9.96533	10.8415	10.6373	10.5633	10.6449	10.6736	10.0305	11.0974	10.7465	10.3258	10.6924	10.4135	10.5382	10.7035
GPRC5A	11.2756	10.8576	9.28861	10.5434	12.211	10.1935	11.3112	10.8839	11.2445	11.985	12.7016	11.0781	12.5491	10.7035	9.88066	10.1507	9.77162	11.5012	12.4154	12.0349	10.3877	10.5201	11.5099	10.0958	8.76882	9.34196	9.23601	9.98014	8.81969	9.22579	8.82528	9.12979	9.02523	9.17702	9.25379	9.23486	9.48897	9.6756	9.29762	9.5755	9.44824	9.41595	9.10978	9.16525	9.91655	9.0596	9.21187	8.81496	9.37388
HIVEP1	12.969	12.0681	12.5816	12.9416	13.1767	13.4728	13.6439	12.9427	13.2223	13.3007	11.61	13.3632	13.4701	13.4444	13.0254	12.9436	12.1407	13.0185	13.5627	12.9875	13.4845	12.2254	13.3697	12.8157	12.2213	12.0613	11.9862	12.0375	12.1652	11.7927	11.1345	11.6494	11.678	11.7189	11.4008	12.138	11.61	11.5733	11.2131	11.8596	12.1347	12.0123	11.3858	12.2336	11.692	11.1966	11.1963	11.5173	11.1038
GMNN	12.579	11.9551	12.9075	12.2898	12.4948	12.556	12.6693	12.5242	12.0525	12.1098	11.7286	12.5511	11.7859	12.2344	12.7842	12.6589	13.0044	12.1067	12.2192	12.3876	12.7034	12.4119	12.4527	13.0973	13.1158	13.5185	13.1951	13.0922	13.1682	13.1376	13.4572	12.7637	13.4061	13.2009	13.3145	13.019	13.1975	13.4337	13.376	13.0362	13.0985	13.0925	13.2861	13.3585	13.0055	13.27	13.2626	13.1456	13.421
IL6	13.2901	13.1914	9.29217	9.55495	12.9121	12.175	12.8295	12.1284	12.872	13.5371	14.0541	13.8356	13.8306	12.3289	9.4947	11.1771	10.528	12.4231	10.9866	12.6279	11.8148	10.406	11.8476	10.781	8.61233	9.51357	8.67112	9.0792	9.11928	8.52117	9.43259	8.30096	8.80714	8.48717	8.45813	10.5293	8.36836	8.96548	8.7826	9.09679	7.9882	9.12657	8.92729	8.72839	9.07813	8.67006	8.6115	8.27459	8.89116
TRIM15	12.1813	11.2871	11.0694	11.9221	12.3103	11.81	12.9487	11.3643	13.5233	13.5497	11.9791	11.9665	13.1769	12.3431	10.4393	11.1425	10.5308	12.9194	12.4345	13.5279	12.7002	12.4117	12.2984	12.4	10.8053	11.1883	10.3568	10.8571	11.2765	10.5799	11.2801	10.5132	10.8554	10.0011	10.7373	9.91413	10.0609	9.99758	10.9008	10.3812	10.0619	10.3564	10.4356	10.538	10.6367	10.7519	9.83368	10.285	10.5217
PFKFB3	14.2553	13.4119	13.4599	13.1495	14.3523	13.4816	14.4513	14.0935	13.6618	14.0004	14.0777	14.2674	14.1869	13.9065	14.0674	13.7292	12.7442	13.8987	14.1814	14.0719	14.1664	13.8718	14.0832	13.4672	12.1161	12.8839	12.2826	13.3155	12.2248	12.4293	12.3892	11.8349	12.7501	12.325	13.2566	12.5655	13.1708	12.7143	12.0588	12.7006	11.9662	13.2223	12.8643	13.0619	12.98	12.7752	12.6092	12.3921	12.4921
HEXIM2	11.2349	11.9452	11.8759	11.3768	11.1241	10.5996	11.0806	11.7862	11.1845	11.0579	10.6017	11.6397	11.0963	11.6323	11.8731	11.7128	12.4874	11.318	11.7081	11.261	10.7435	11.0139	11.0061	11.9438	12.6631	11.7994	12.778	12.6276	12.8217	12.6781	13.2067	12.7543	12.5049	12.3987	12.5234	12.4224	12.5724	11.9141	12.4192	12.3595	12.4349	12.0146	12.8951	12.3025	12.5427	12.3832	12.3221	12.4611	12.825
DEPP1	13.6913	13.1318	12.162	13.2125	13.7543	13.5475	13.5145	13.9016	13.9095	13.6599	12.0855	13.6743	13.9061	13.5066	13.3196	13.3849	12.6763	13.656	13.8612	12.7908	13.6129	13.4028	13.5854	10.6704	11.9874	12.2646	11.4645	11.4388	11.7457	11.9628	11.4106	11.9724	11.9594	11.7042	11.6233	11.3025	11.5686	10.2421	10.6147	11.2313	11.6702	11.0271	11.2027	11.9756	11.1845	11.3017	11.0654	11.5295	12.2748
KLF6	13.2762	12.8447	13.0185	12.5896	13.3134	11.9896	13.5078	13.3137	12.7401	13.4115	11.9456	12.716	12.9881	12.8301	12.2908	12.8806	12.8266	12.5806	13.1859	13.3069	12.662	13.1254	13.4185	13.1098	11.6783	11.9378	11.7769	12.3995	11.3456	11.5397	11.6844	11.0105	11.9828	12.0828	11.8304	11.8381	11.8775	11.2106	11.5586	11.7866	11.953	11.8114	10.7317	12.1767	11.366	12.1568	11.6678	11.9313	11.8294
TMEM42	12.5589	12.5611	13.2438	12.9163	11.8229	12.2879	12.2474	13.0468	11.6334	12.3398	12.0214	12.8473	11.8552	12.4288	12.8152	13.0736	12.9556	11.9021	12.4876	11.6859	11.5771	11.8024	12.3258	12.6856	13.7563	13.2131	13.5279	13.3903	13.6033	13.4623	13.9231	13.2731	13.4985	13.3264	13.5494	13.4838	13.3685	13.0002	13.3666	13.4036	13.3184	13.282	13.7368	13.2566	13.1911	13.2835	13.3605	13.2563	13.4434
CSRNP2	12.7187	12.418	12.6416	12.9014	12.8774	13.0479	12.8559	12.5962	12.8746	13.1651	13.4741	13.1162	13.0818	12.7287	13.0396	12.7376	12.5929	12.9094	12.9227	13.203	13.3092	12.8081	12.9294	12.6705	11.8845	12.8651	12.036	12.2622	12.2958	12.2242	12.1024	12.1393	12.2346	12.2346	12.3889	12.5312	12.2724	12.3035	12.3466	12.305	12.3075	12.5982	12.3972	12.4235	12.1813	12.3296	12.0098	11.9929	11.9589
CALCA	11.3464	9.63167	8.79258	9.35462	11.3471	11.7739	13.2665	11.5849	11.6572	11.3748	10.3663	11.7565	13.3286	11.3469	10.114	9.6426	9.06808	11.9548	11.2549	12.1659	12.0188	10.6528	10.4503	9.28739	8.00198	8.89494	8.42215	8.90934	8.46554	7.89603	7.91241	9.01404	8.75157	8.79281	8.68194	9.2873	8.57915	8.89156	9.03522	8.89959	8.13539	9.00005	8.89494	8.82147	9.55349	8.44523	9.03452	8.82698	9.0863
MYADM	14.2477	14.3009	14.0275	14.1196	14.6068	14.2661	14.2628	13.8495	14.2217	14.7276	14.4311	13.9019	14.7045	14.2431	14.1763	14.5204	13.9207	14.4656	14.382	14.4871	14.318	14.1157	14.54	13.9638	12.6335	13.5246	13.0575	13.4313	12.5265	12.9442	12.8708	12.9443	13.4709	13.1725	13.5844	13.5475	13.7949	13.3305	13.246	13.5185	13.068	13.4913	13.0071	13.6707	13.4997	13.6978	13.5512	13.4437	13.5533
NEDD9	12.6412	12.5457	12.3601	12.0564	12.7926	12.2679	12.5569	12.4724	12.3367	12.7807	12.0649	12.5422	12.505	11.8621	12.5403	12.3643	11.9642	12.0344	12.1889	12.2869	12.453	12.0918	12.543	11.7671	11.5556	12.3835	11.8574	11.6566	11.6772	11.5608	11.8498	11.3691	11.6209	11.6384	11.5052	11.0148	11.6536	11.4745	11.1651	11.1168	11.3984	11.5829	11.1167	11.6239	11.7369	11.6558	11.3433	11.4137	11.3011
TADA1	12.6823	13.1831	13.2134	12.7194	12.4705	12.898	12.5601	13.1668	12.1054	11.9868	11.988	12.5343	11.7751	12.0831	13.0547	12.9567	13.3585	12.448	12.2729	12.1806	12.5242	12.5566	12.4996	13.2378	13.7015	13.1601	13.6546	13.3134	13.6676	13.4012	13.3092	13.3704	13.4019	13.347	13.4007	13.4948	13.5141	13.4603	13.6943	13.3697	13.2714	13.3335	13.3711	13.2417	13.7391	13.3374	13.4993	13.5378	13.5098
TTC31	12.1636	12.3649	12.7778	12.491	11.8841	12.0711	12.2451	12.6021	12.1375	12.1789	11.2981	12.4176	11.7275	12.3146	12.5771	12.6253	12.9965	12.0145	12.2268	12.3599	12.2459	11.9938	12.194	12.5848	12.6735	12.8881	12.9823	13.0134	12.9912	12.7245	12.4373	12.943	12.8211	12.7474	13.0294	13.2553	12.9985	13.4173	13.3541	13.1708	12.9681	12.9931	13.0583	12.957	13.1596	13.1957	13.1866	13.1975	13.2177
CXCL2	14.3172	14.474	14.1169	14.0918	14.4327	14.545	14.2886	14.5991	14.3063	14.4424	14.1054	14.2767	14.4682	14.197	14.3803	14.3469	14.3624	14.3274	14.1521	14.1556	14.2851	14.3516	14.2376	14.3363	13.8425	13.3843	13.7543	13.7923	14.0146	13.9193	13.2427	13.5661	13.6583	14.0788	13.3408	13.325	13.6048	13.6909	12.6327	13.3951	13.3253	13.8293	12.9939	13.4927	13.345	12.6099	13.072	13.7002	13.5615
ETS2	14.1316	13.2515	14.2714	14.0459	14.2908	14.0146	14.4827	14.0576	14.2311	14.3591	13.3832	14.444	14.3549	14.5103	14.3453	14.2329	14.0184	14.3748	14.4032	14.4812	13.9544	14.4529	14.4457	13.4974	13.1651	13.4878	13.0404	13.5115	12.7882	13.527	12.4195	12.6121	13.4599	13.4619	13.2632	13.6549	13.1062	12.4847	12.1784	13.1549	12.942	12.6915	12.7268	13.6816	12.1987	13.3368	12.9897	12.8154	12.9585
IER3	13.0202	12.2318	11.4986	11.9361	12.4694	12.9732	12.8497	13.0519	12.4363	13.1317	12.1523	13.1499	13.0062	12.7655	13.3559	13.111	11.8512	12.9669	12.1659	12.0274	12.9476	13.118	12.9373	11.6213	10.3504	12.2583	10.4102	11.6056	10.1345	11.0433	10.0298	10.2523	11.3213	10.9429	10.8054	11.2886	10.2434	9.18066	9.58293	10.6801	11.5823	10.02	11.5251	11.2687	9.40046	11.2214	10.3762	10.4026	10.4743
FBXO27	9.08439	8.81325	9.77674	9.5474	9.37271	9.50609	9.29868	9.76559	8.92162	9.35643	10.4323	9.50087	9.18464	9.4286	10.1279	9.48784	9.85646	9.78543	9.55475	8.93311	9.02245	9.23958	9.26084	10.2482	10.0542	9.90564	10.6256	10.726	10.6329	10.5461	9.88405	9.82533	10.4557	10.4481	10.5764	10.3776	10.7108	10.6573	10.7887	10.6805	10.6376	10.9546	10.3603	10.5546	10.6098	10.6169	11.126	10.4324	10.2811
TNFRSF1A	12.417	11.9936	12.0086	12.3063	12.9214	13.0867	13.0726	12.5743	12.9227	12.9179	11.0329	12.8723	12.6921	12.8127	12.4122	11.9805	12.1016	12.9138	12.7623	12.8861	13.2322	12.9016	12.7929	13.3788	12.0943	11.8884	11.8784	12.2248	11.7025	11.816	11.7881	11.5966	11.6308	12.0569	11.6418	11.2335	11.6427	11.2478	11.3258	11.0854	11.822	11.5498	11.4819	11.6739	11.3908	11.616	11.1683	11.4146	11.4657
TBX10	9.28141	9.48259	9.82666	9.69559	8.88134	9.17139	9.44469	10.5383	8.73074	9.34516	9.63275	9.47063	9.49846	9.401	10.07	10.0163	9.84029	8.86764	9.55016	9.06013	9.30176	8.91454	9.10656	8.60602	10.9688	9.84471	10.9289	10.6147	11.1781	10.6435	10.2903	11.6086	10.1331	10.3352	10.9815	11.0444	10.77	10.5439	10.6874	11.5522	10.1082	10.8204	11.2827	10.945	9.84448	10.3648	11.2594	10.7029	11.6143
ZFP36	11.9226	12.1198	11.0881	10.8059	11.9488	11.9285	12.201	12.5951	11.5388	11.4909	9.53019	11.6061	11.8476	11.1272	12.0775	11.3323	11.4712	11.7625	11.3033	11.6455	11.8605	12.1106	11.4637	9.91998	10.5098	10.2842	9.94072	9.71881	9.90392	9.83938	10.2258	10.2573	10.0545	10.1707	9.42931	8.36097	10.0061	8.84775	9.2861	8.82829	9.81317	8.95525	9.7604	9.82109	9.46032	10.1339	9.87699	10.2939	9.04439
FGF14	12.2286	11.442	11.6445	11.6962	11.9448	11.9419	10.4196	9.98768	12.2978	12.478	13.214	11.8755	12.6373	11.7679	11.5504	11.1624	10.7509	12.6351	11.4009	13.1162	12.0592	11.6358	11.5046	12.0308	9.67189	9.83058	9.17836	10.1884	9.36705	9.50365	9.99405	9.33988	9.71358	9.44362	10.2011	11.4934	9.46893	11.179	10.1749	10.3556	8.63267	10.815	9.6243	9.5733	10.792	9.40677	9.71844	9.80467	10.3214
MAFF	11.3627	10.881	10.8424	9.22757	11.2455	9.86028	11.8934	11.6255	10.9267	11.6079	9.19612	11.0553	11.7093	10.6923	10.4214	10.1813	9.46247	10.7043	11.3041	11.2496	11.0072	11.9287	11.5463	8.5154	9.33996	9.81887	9.11722	9.07687	9.28062	9.25803	9.38617	9.05619	9.42175	9.50355	8.69548	8.37621	8.99666	8.26262	8.48016	8.27576	9.26817	8.29656	8.822	8.91492	8.60702	9.6384	8.73815	9.28469	8.62075
C5AR1	12.3072	10.9711	12.0135	11.8333	12.6492	11.9755	12.6869	12.4418	12.4582	12.7847	11.0446	12.1948	12.8977	12.8547	11.8287	12.5064	10.9926	12.5298	12.9277	12.0662	12.2974	12.0652	13.2301	11.4598	10.0659	10.5188	10.5303	10.7148	10.3984	10.1774	10.0343	9.71175	10.8688	11.0936	10.4404	10.7265	10.1815	9.93966	9.82215	10.8586	11.0295	11.1864	10.2852	11.7012	10.5714	11.2394	10.5317	11.0803	10.3644
SLC29A1	12.8365	12.445	13.1113	12.3932	12.2602	12.4832	12.5314	13.4732	12.4325	12.6821	13.044	12.6163	12.7954	12.9611	13.2475	12.7918	13.1397	12.5034	12.7334	12.5982	12.8068	12.7786	12.7179	12.8346	13.3137	13.0062	13.4459	13.5385	13.345	13.5263	13.4744	13.5505	13.5091	13.4941	13.4825	13.7275	13.5644	13.3803	13.5882	13.6166	13.6882	13.6423	13.2444	13.4893	13.7011	13.6998	13.5622	13.6342	13.424
OARD1	12.9135	13.1403	13.6281	13.0729	12.7788	13.044	12.7484	13.3347	12.5923	12.45	12.304	13.1968	12.0853	13.2145	13.329	13.3464	13.5812	12.9016	13.0432	12.8178	13.3125	13.0137	12.9574	13.4352	13.8884	13.6432	13.7842	13.6281	13.7858	13.6145	14.094	13.5594	13.895	13.8514	13.7753	13.4402	13.8979	13.9658	13.8202	13.5132	13.6073	13.6856	13.8459	13.62	13.9179	13.6312	13.8279	13.8464	13.6882
CEBPA	11.7097	13.9047	14.047	13.3851	12.0744	12.4543	13.0788	13.3737	10.0284	12.9267	13.2012	12.579	11.2305	11.9695	13.9915	13.8075	13.908	11.6483	12.6221	12.5385	11.9109	12.8455	12.0553	14.4836	14.3317	14.3848	14.5093	14.6443	14.4956	14.6362	14.2342	14.4154	14.3987	14.0619	14.5265	14.57	14.4448	14.39	14.5026	14.6983	14.5743	14.4032	14.4351	14.4621	14.5918	14.4893	14.5864	14.5303	14.4549
SOCS1	11.8965	11.2358	10.0865	11.4584	12.3761	12.3513	13.1113	11.4485	13.0523	12.8293	11.4836	12.7415	13.3951	12.1778	11.0451	10.925	10.2642	12.81	11.6489	12.418	13.3315	13.1488	11.8261	9.39384	9.822	10.9175	9.84008	10.0735	10.0351	10.1394	9.89009	9.56764	10.0268	10.009	10.2033	9.33757	9.75622	10.1112	8.89937	10.0742	9.74277	9.727	10.4834	10.1864	9.22151	10.0044	9.45145	9.81406	10.1037
ASPM	9.60473	10.025	10.4315	9.12895	9.22529	9.63886	9.90781	10.1525	9.13875	9.17425	8.93068	9.33908	8.8462	9.07024	9.56246	9.1832	10.1224	9.13381	9.03581	9.11358	10.4875	9.55543	9.30287	8.76199	11.2055	11.2878	10.5944	10.1774	10.6893	10.8474	11.3392	11.334	10.7477	10.6838	10.4627	10.314	10.7887	10.0253	10.4824	10.0951	10.8756	10.0218	10.2253	11.0486	10.7524	11.3089	10.8597	10.7582	10.0523
SINHCAF	13.2116	12.7748	12.8124	12.7938	13.4263	13.0531	13.2708	12.8266	13.2128	13.1223	13.9365	12.9489	13.1957	12.6748	12.7479	12.7687	12.9835	13.1495	13.0383	13.3118	13.3232	13.1329	13.1708	13.3077	12.0043	13.0008	11.7205	12.2228	11.9701	11.9904	11.9121	11.6308	12.4388	12.107	12.1022	12.6065	12.1121	12.8769	12.5199	12.1689	12.0315	12.7095	11.9174	12.0234	12.7089	12.2831	11.9836	12.1519	12.2788
SLC23A1	12.2904	12.5042	12.8441	12.841	12.3713	12.5563	12.704	12.9747	12.6063	11.9962	11.7706	12.2278	12.1935	12.6491	12.9055	12.8027	12.9974	11.8309	12.6531	12.5119	12.5519	12.3794	12.7762	12.8685	13.3868	12.8986	13.2977	13.133	13.2893	13.5004	13.0308	13.2551	13.091	12.9042	13.2038	13.1578	13.444	13.2578	13.0983	13.1817	13.2641	13.0027	12.9711	13.3184	13.247	13.1963	13.1268	13.2457	13.1158
LATS2	11.7802	11.9672	11.455	11.5046	10.9286	11.5884	11.1686	11.2067	10.6833	11.7674	11.1823	11.6254	11.0082	10.9798	11.1518	11.3872	11.0999	10.8774	10.998	10.6898	11.3377	11.4033	11.0065	11.8381	10.2708	10.8896	10.7986	11.0486	10.4327	10.7169	10.2462	10.6089	10.6529	10.4832	10.7088	10.0861	10.7521	9.92727	10.4123	10.6647	10.8144	10.5786	10.4856	10.6828	10.1008	10.4841	10.4529	10.4444	10.2235
KIAA0040	12.3114	9.38317	11.1505	10.4458	12.3929	11.8404	12.4391	12.0265	12.6915	11.9034	10.5612	12.7931	12.4665	12.8616	11.9914	11.237	11.6298	12.2422	11.8934	12.1245	12.1911	11.9162	12.6037	10.6106	10.042	10.0711	10.0878	9.51367	9.52358	9.77182	10.0618	9.90148	10.0463	9.60833	10.1581	9.17092	10.4605	9.53259	9.94087	9.64533	11.517	10.1956	10.2791	10.1952	8.64231	9.98502	9.85861	9.60875	9.86414
ZKSCAN4	10.4222	10.6518	11.6032	11.3774	10.9002	10.9414	10.454	10.6412	11.0487	10.7393	10.4288	11.0598	10.5973	11.2522	11.2499	11.2181	11.5667	10.985	11.0958	10.9993	11.2263	11.092	10.8589	10.9361	11.9545	11.808	11.8583	11.4733	11.8476	11.6651	12.1691	11.6486	11.7259	11.7598	11.972	11.8354	11.8354	11.6796	11.7176	11.6968	11.7202	11.9947	12.3562	11.8552	11.0833	11.7044	11.8371	11.7177	11.9586
NR4A3	11.2318	12.3776	10.931	10.0824	10.9833	10.0187	11.9001	11.2037	9.65836	10.8672	11.1749	10.7832	10.9345	10.7262	9.66152	10.8493	9.52521	10.2091	9.69394	10.6967	9.96203	9.25586	10.9933	9.53625	8.38976	8.95105	8.6615	8.80217	8.79313	9.10978	8.30085	8.84827	8.63595	9.01716	8.9376	10.3008	9.06435	8.93915	8.53779	9.2889	9.14934	8.9733	8.80338	9.2278	9.25515	9.0596	8.67832	8.83491	9.60974
CREB5	12.4448	13.1287	10.4911	12.8081	12.4202	12.5059	11.7443	11.6604	11.0105	13.1828	14.076	11.7657	12.4845	11.6435	10.999	12.0764	10.7318	11.4731	11.9474	12.3273	11.9485	10.678	12.4799	11.3081	9.41372	10.8977	9.61228	10.6785	9.74067	10.1811	10.0762	10.1462	10.1434	10.2655	10.2044	10.51	10.1142	10.0604	10.1353	10.4747	9.69255	10.9316	10.647	10.5693	10.0742	10.396	10.053	9.9345	10.1174
DOLPP1	12.55	12.9858	13.1631	12.6037	12.7099	12.9042	12.8057	13.1456	12.6562	12.6115	11.5438	12.8083	12.4967	12.9285	13.0515	12.6216	13.2528	12.8677	12.6982	13.0655	12.6182	12.871	12.6128	12.5341	13.4548	13.1676	13.3368	13.4273	13.2671	13.4343	13.4965	13.3623	13.3218	13.3589	13.4777	13.3887	13.4225	13.1394	13.4955	13.3303	13.5051	13.4099	13.2349	13.2583	13.4764	13.4292	13.4584	13.4718	13.4974
UCK1	10.6553	10.32	11.567	10.6048	10.9113	10.3431	10.6174	11.2166	10.5486	10.9204	9.96053	11.6043	10.5599	11.4466	11.1973	11.7709	11.7307	10.6447	11.0187	10.6874	10.6487	10.9113	11.1214	10.8009	11.8518	11.1335	11.9034	12.0282	11.7628	11.8552	12.1417	11.1833	11.8299	12.035	12.3179	11.644	11.8824	11.7371	12.1229	12.0466	11.9993	11.9165	12.0486	12.1631	11.9288	11.8297	11.3078	11.6536	12.4769
NAGS	9.59489	11.3502	10.5846	10.306	11.2334	9.74584	10.6518	10.7614	8.99517	9.89743	9.28235	9.91413	8.82803	9.99028	11.4025	10.4241	10.8706	9.53921	11.2027	9.89904	10.0942	12.3501	10.2414	9.45332	12.0188	10.7326	12.1127	12.427	12.2538	12.2359	11.3259	12.7036	11.7079	11.7965	12.1231	11.4731	11.8002	11.1953	12.427	11.9468	11.9949	11.625	12.5715	11.5403	12.0662	11.6382	11.9364	11.5611	12.3537
DHRS4-AS1	12.7687	13.3324	13.5538	13.1271	12.425	12.8413	12.4195	13.1059	12.1721	12.2031	12.7827	12.8827	12.313	12.7415	13.3118	13.1516	13.5087	12.3836	12.4918	12.5343	13.0706	11.9087	12.6636	13.7833	13.9158	13.1871	13.8343	13.5658	13.6844	13.7136	13.8112	13.5781	13.5789	13.9724	13.7875	13.5062	13.7957	14.103	14.0684	13.7765	13.7331	13.7516	13.5668	13.6715	13.9487	13.5781	13.8398	13.9433	13.5115
MAL2	12.1866	12.0928	13.0375	11.8548	11.6835	11.6009	12.3345	12.6735	11.6765	11.5731	10.942	12.5625	11.9368	12.3559	12.8854	12.7799	13.0316	12.1884	11.9719	11.9076	12.8147	12.7013	12.5098	12.8956	13.3727	13.3483	13.4039	12.9747	13.1385	13.1762	13.1254	12.8747	13.306	13.5505	13.2218	13.2475	13.2522	13.3517	13.4522	13.3209	13.049	13.2786	12.8887	13.206	13.4128	13.3819	13.3553	13.4399	13.1563
ZSCAN26	9.68	10.4307	10.9701	10.2626	9.55094	10.0648	9.85057	9.90794	9.46095	9.00471	9.08114	10.2858	9.22002	9.87171	10.1434	9.37647	10.7274	9.58978	9.32308	9.18759	10.4125	10.1091	9.40433	8.78779	11.2206	11.1196	11.1506	10.3174	11.1438	11.0001	11.0015	10.9967	11.0644	10.9332	10.8319	10.3291	11.1967	10.9787	11.1048	10.7155	10.7081	10.6449	11.2678	10.6714	10.9415	10.9861	11.1914	11.286	10.941
TRMT11	13.925	14.0168	13.2795	14.2553	14.074	14.2452	14.2296	13.6661	13.8644	13.9533	13.4244	14.0844	14.047	13.98	13.5024	13.6567	13.6099	14.1951	14.0047	13.9505	13.4698	13.8999	13.9126	12.9471	12.7807	13.4456	12.9599	13.1073	13.0443	13.4115	12.4601	13.4321	13.0515	12.9189	13.3773	12.9823	13.0492	13.2792	13.1461	13.1033	13.124	13.4086	13.017	13.4167	13.0955	12.8227	13.0468	12.9636	13.1022
MOGAT2	8.80144	9.316	10.4545	9.19175	8.80236	9.23008	9.8978	10.5245	8.28676	8.63413	8.58442	9.73268	8.49178	9.65972	9.47176	9.50376	10.319	8.4982	8.95916	8.7477	9.68752	9.31851	8.90693	8.7466	10.8391	9.37881	11.2954	10.2079	10.677	10.6593	10.2895	10.885	10.6786	10.6956	10.5795	10.75	10.8988	10.1992	11.0891	10.3233	10.9704	9.53319	10.3257	10.1847	10.4297	10.5691	10.4535	10.9856	10.6176
HMMR	10.3984	10.2612	10.6502	9.65869	10.0226	10.3887	10.2061	10.144	10.5037	10.5911	10.9874	9.89277	10.2059	9.95304	10.3609	9.50238	10.1568	10.5592	9.97919	9.74454	10.3911	10.042	9.87158	10.4454	11.8003	11.7368	10.8994	10.8392	11.6137	10.9006	11.7576	11.9396	11.2307	11.4675	10.8375	10.9723	11.3989	11.2395	11.0433	11.0917	11.4511	11.3886	10.8407	11.0513	11.4428	11.6786	11.299	11.353	10.8738
TYMS	10.1218	9.25832	10.3519	9.1538	9.74067	9.5613	9.89215	10.1337	9.30026	9.29067	8.74525	9.38346	9.09214	9.97778	9.42037	9.57698	9.50226	9.63373	9.33956	8.88972	9.9234	9.77193	9.73752	8.81578	10.772	11.4288	10.6017	9.92866	10.7528	10.1309	10.087	10.5037	11.095	10.5776	10.8399	10.6193	11.3891	10.4031	10.2345	10.6812	10.8435	10.3303	10.7095	11.1475	10.1367	11.6939	10.946	11.6296	10.6291
SLC11A1	11.9061	9.38742	10.1237	10.9427	13.2027	11.3764	10.8782	12.5409	10.8355	12.0566	11.0588	11.6794	12.0104	11.7666	10.1015	10.6751	9.73846	11.5049	12.5192	12.3564	11.6969	10.6544	11.7521	10.0127	9.43553	10.0528	9.29035	9.92172	10.0477	9.90378	9.46872	8.92744	9.72479	9.68132	9.48975	8.66922	9.34766	9.58694	8.83605	9.19483	10.1331	10.2344	9.76568	9.50609	9.02069	9.94823	9.17812	9.65907	8.96443
KBTBD3	11.3554	10.8009	12.2613	11.3558	10.9917	10.5388	10.8557	11.9283	10.4558	10.5941	10.5946	11.376	10.6609	11.5399	12.0073	11.9864	12.3146	10.3236	10.544	10.5312	11.3597	11.1702	11.536	11.9087	12.8224	11.5184	12.7788	11.7976	12.3811	12.4509	13.0558	11.8792	12.6195	12.4826	12.4847	11.8428	12.3287	12.1039	12.4764	12.3678	12.7155	12.4538	13.0827	12.4089	12.3776	12.2228	12.457	12.4213	12.6905
LRRC20	11.7952	11.5051	12.4	11.7777	11.9056	11.945	11.9199	11.9914	11.4639	11.1767	10.4316	11.8896	11.376	11.9503	12.1184	11.8165	12.0767	11.4601	12.0964	12.1051	11.8616	11.4831	11.806	11.5998	12.3356	12.5651	12.3427	12.5592	12.7519	12.8621	12.457	12.5471	12.8173	12.5658	12.6477	12.5989	12.3379	12.3921	12.8861	12.6787	13.0415	12.9921	12.8806	12.8418	12.5037	13.0354	12.4609	12.8587	12.525
P4HA1	13.895	13.6659	13.0187	13.4393	13.8685	13.9604	13.73	13.9881	13.5139	13.5702	12.7538	13.319	13.5781	13.2827	13.2846	13.9755	13.8241	13.8259	13.862	13.5355	13.6447	13.5329	13.5579	13.4232	13.2578	13.084	12.5355	11.6937	12.9403	11.945	12.825	12.9798	12.7176	12.457	11.6568	11.6713	12.7317	12.7531	12.0545	11.6708	12.376	11.7742	12.0541	11.9137	12.0763	12.3324	11.9153	13.1996	12.037
TGFBR3	13.7949	12.9182	12.8175	13.0896	13.8653	13.2202	13.675	13.1809	13.4865	13.2313	12.9842	13.0335	13.5935	13.2983	13.6322	13.5648	13.1895	13.5332	13.3458	13.3657	13.6564	13.8545	13.3708	12.7669	12.7827	12.3718	12.7163	12.5643	12.9	12.8951	12.3604	13.0369	12.7442	12.4748	12.4823	12.2086	12.9015	12.8234	12.7597	12.3287	13.0081	12.3695	12.5435	12.3979	12.4705	12.4671	12.7331	12.4761	12.5178
POGLUT2	11.4362	11.4902	12.3501	11.5987	11.5414	11.8168	11.8455	12.0469	11.5784	11.2233	11.168	11.8743	11.6285	11.552	12.0553	11.6478	11.9654	11.6825	11.2827	11.7739	11.6859	11.536	11.6632	11.4945	12.5364	12.316	12.4127	11.9923	12.5376	12.4492	12.6647	11.9973	12.3578	12.4895	12.2239	12.4886	12.2633	12.4018	12.4403	12.229	12.2682	12.1528	12.1054	12.4587	12.4144	12.55	12.3097	12.5801	12.4784
SLC25A34	10.1981	12.5715	11.142	12.4256	9.73371	10.2943	9.82965	9.94798	9.46382	11.0991	12.3419	9.80167	9.92452	9.94191	10.8242	10.9407	11.1668	9.65674	10.1292	10.3103	10.3996	9.6129	9.76642	12.1281	12.7034	11.2276	12.8989	12.6863	12.8547	12.1816	12.5103	13.3608	12.6302	11.9051	12.5919	12.0141	12.2832	12.4127	12.498	12.7494	12.9294	12.3957	12.7554	12.5822	12.6853	12.3768	12.7121	12.5226	11.3972
PRKAB2	13.1409	13.2244	13.5819	13.2229	12.829	12.8948	12.7835	13.1281	12.3556	12.4884	12.6701	13.3408	12.2544	13.0365	13.5886	13.3574	13.3862	12.5111	13.1174	12.603	13.2997	12.4585	12.778	13.4489	14.0162	13.6457	13.8319	13.5538	14.0488	14.0156	13.7203	14.0404	13.7858	13.8401	13.6319	13.7212	13.9294	13.843	13.8245	13.9174	13.8827	13.8558	13.6285	13.7221	13.9505	13.73	13.7717	13.9906	13.7183
SPRY4	12.1607	12.4413	11.7793	12.9036	12.5585	12.1411	12.5822	12.411	12.7636	13.2052	13.351	12.695	13.1524	12.7861	12.0156	12.3339	12.079	12.3695	13.3155	12.781	12.0978	12.8234	12.9414	13.4865	10.659	10.8799	10.8972	11.6263	11.1526	11.177	10.4323	11.6281	10.5678	10.8901	11.8236	12.0688	11.1065	11.5844	11.5411	11.5911	11.7105	11.6165	11.9257	11.4788	11.7114	11.154	10.8106	10.9155	11.8345
TYMSOS	11.4952	12.4021	11.4595	10.9431	11.657	11.0318	10.5941	10.6631	10.8302	11.5666	12.9926	10.1627	10.7381	10.9073	10.6981	11.2708	10.6088	10.9446	11.4567	10.6933	10.9853	9.73036	11.2546	11.4377	12.8677	13.1347	12.5639	11.887	13.1984	11.749	12.3211	12.5577	12.9588	11.8417	13.0854	12.8966	13.0638	12.7146	12.5639	12.7879	12.6354	12.9542	13.1987	12.9594	11.5895	13.405	12.9693	13.3938	11.7865
FAM200C	10.6685	11.7432	11.6719	11.7608	11.0654	11.1313	10.3784	10.4092	11.4925	10.7749	12.2904	11.3058	10.8352	11.1002	11.2611	11.1005	11.6185	11.73	11.0997	11.6219	11.0691	10.6538	10.4424	11.3143	12.5369	12.6512	12.1827	11.7956	12.6551	12.4617	12.6629	12.2001	12.1224	12.2513	12.2797	12.2781	12.3427	12.5694	12.3732	12.1588	12.2126	12.2675	12.456	11.8621	12.0987	11.9177	11.9944	12.0161	11.9359
HAS2	12.5103	11.2874	10.1576	9.7314	12.0256	11.0252	11.6177	11.9801	12.0574	12.8861	11.7332	11.865	12.6971	10.3951	9.86534	11.7435	10.5046	11.9796	10.2891	12.0389	12.1365	10.0742	11.784	11.5801	9.57894	10.1223	9.22933	9.34001	9.28961	9.51513	9.28094	8.91374	9.29499	9.36885	9.53561	9.52157	9.44754	10.1009	9.76864	9.50704	8.79759	10.1977	9.5471	9.6107	9.84146	9.66749	9.4359	9.59993	8.97884
THBD	12.7634	12.4239	10.6941	11.2917	13.1064	12.8117	12.7647	12.0799	13.076	13.287	13.8871	12.9436	13.5069	12.8889	12.7532	12.299	11.05	13.2748	12.7006	12.9339	12.3125	12.1625	12.6993	10.9948	9.84059	11.3028	10.4477	11.0509	10.1897	10.1669	10.1008	9.9159	10.4373	10.2039	10.6285	11.5089	10.9654	11.5347	10.7014	10.9206	10.4044	11.4001	10.61	10.3884	11.5515	10.3835	9.90768	10.3161	10.9471
S100P	13.5569	10.5989	11.5116	12.4021	13.9409	12.8495	12.9186	13.9108	11.8318	13.4434	12.776	13.5111	13.5442	12.7563	12.3939	13.0709	12.0301	12.4884	13.2738	12.5489	12.8961	12.24	13.4125	12.8239	10.8378	12.732	10.8366	12.1071	10.7994	10.3231	11.8891	10.2106	10.9482	10.7067	10.9008	11.0715	10.2112	10.6158	10.8604	11.1657	10.0538	10.5951	11.3082	11.1732	11.2705	10.1853	10.3137	10.714	10.8688
SPSB1	13.2186	11.2474	11.5731	12.84	13.3341	13.5552	13.3648	12.8239	13.4787	13.5156	11.0022	13.3467	13.5468	13.4307	13.1385	12.8849	10.9423	13.4179	13.5259	13.7594	13.7812	13.7558	13.5904	10.8529	10.4925	12.308	10.8961	11.6122	10.8441	11.5122	10.2043	10.6367	11.3451	11.5957	11.3103	10.7948	11.1543	10.4082	9.89069	11.0766	11.1856	11.8065	10.1715	11.6253	9.89356	11.299	10.737	10.9839	10.5263
TBX3	11.1956	11.7509	11.9257	11.2166	11.5326	11.1475	12.1098	11.6029	10.7306	10.3945	10.1904	11.0511	10.7935	11.2101	12.085	11.7205	12.145	11.5408	11.5603	11.0067	11.5746	11.6979	11.2511	11.6942	12.7418	12.2197	12.5039	12.0078	12.7215	12.4026	12.3035	13.238	12.2231	12.3899	12.2128	11.6155	12.1727	12.8078	12.5092	12.2215	12.3514	12.3852	12.1908	12.26	12.1875	12.0463	12.5422	12.5039	12.3041
FOXO1	14.0414	12.8842	13.6059	13.4715	13.5358	12.9767	14.0631	14.0349	13.5552	13.8215	13.4343	14.0426	13.7416	13.9019	13.9574	14.1092	13.712	13.2474	13.7883	13.0244	13.6203	13.4635	13.8704	13.3691	12.7099	12.4187	12.9577	13.2137	12.8972	12.3721	12.5075	13.1127	12.5007	12.4611	12.7194	12.7257	13.1734	11.2154	11.5957	12.7283	13.2253	12.1492	12.4373	12.9492	12.4421	12.6145	12.5449	12.714	12.4276
UGT2B11	12.1194	12.5578	12.8178	12.975	11.9291	11.9076	12.3869	13.0005	12.5891	12.4245	12.8861	12.7108	11.9171	12.5038	12.1841	12.7535	13.0479	11.8925	12.8833	12.1999	11.209	11.7137	12.2615	12.5017	13.6483	12.4312	13.4993	13.1093	13.7372	13.7203	13.3791	14.3283	13.3162	13.1385	13.7045	13.2325	13.3676	12.5828	13.0446	13.5637	13.4277	13.6419	13.6296	13.5682	13.6369	13.4619	13.3498	13.3791	13.2826
CCDC71L	13.4319	12.0876	12.5531	12.4606	13.3388	12.8758	13.1714	13.207	14.0089	13.4263	11.568	13.6357	14.0019	13.6035	13.5346	13.0831	12.821	13.4522	13.0078	13.3184	13.8551	13.5182	13.7512	11.8867	11.4379	11.7052	11.7473	11.0335	11.1564	11.506	11.0418	10.8779	11.7942	12.0285	11.8389	11.7514	12.0288	12.1349	11.5684	11.5066	11.6433	11.6788	10.6316	11.9569	12.2552	11.8441	11.775	12.0141	11.5567
EGR1	14.7502	14.762	14.2465	14.4664	14.88	14.2329	14.6672	14.6788	14.7926	14.8564	14.882	14.6443	14.9009	14.5813	14.2495	14.7568	14.8131	14.8624	14.6939	14.8253	14.7502	14.7673	14.6848	14.887	13.7633	14.1034	12.0535	13.9085	12.3085	11.8616	12.3985	13.0027	13.378	11.3423	13.1866	12.5845	13.4997	11.4714	12.5844	13.7096	12.1337	12.7687	12.9194	13.4185	12.4603	13.5325	12.2842	12.935	11.2767
TNFSF10	12.6503	12.707	13.9095	13.3408	12.6299	12.6099	13.1908	13.6178	12.0981	12.3659	12.0548	12.8301	12.5361	12.5491	13.1842	13.7917	14.0398	13.0209	13.325	13.2088	13.6388	13.6607	13.5925	14.2908	14.1621	13.7704	14.0794	13.7364	14.1608	13.8667	14.1189	13.8455	14.0826	14.2067	14.2932	13.6607	14.2661	14.4351	14.473	14.1658	13.909	14.5918	14.0058	14.2477	14.0541	14.0838	14.3709	14.2199	14.3071
TMEM19	12.2869	12.3766	12.6858	12.4751	12.2816	12.3995	12.1948	12.6579	12.0735	12.3419	13.0297	12.393	12.2526	12.7864	12.8004	12.8557	13.056	12.3114	12.4993	12.6907	12.6746	12.103	12.7642	13.0199	13.277	12.9654	13.1886	13.1869	12.8203	13.0393	13.2093	12.6431	13.2131	13.1942	13.2258	13.1716	13.3219	13.3184	13.2517	13.201	13.0973	13.3414	12.5151	13.1795	13.5548	13.2901	13.2125	13.2632	12.9089
FBXO2	10.7444	11.0577	11.5654	11.5537	10.5298	11.1073	11.448	11.6835	10.2992	9.98056	9.00533	10.9155	10.5533	11.2594	11.2415	11.2313	11.2062	9.9311	11.3242	10.6425	11.1455	10.6281	11.4342	11.5477	12.3383	12.0068	12.5423	12.4636	12.2938	12.6773	12.7947	12.1372	12.3223	12.2829	12.0833	12.1881	11.932	11.9848	11.8482	12.0604	12.2305	11.8706	12.5309	12.3424	12.0777	12.4336	12.1718	12.2485	12.1588
UBTD2	11.6958	11.8582	12.1184	11.8416	11.6236	11.4971	11.5608	12.0807	11.9185	12.1281	11.2748	12.1202	12.0429	12.2963	12.3289	12.5285	11.9042	11.5777	11.879	11.5119	11.2558	12.1499	12.2813	12.4903	12.123	12.3208	12.5309	12.333	12.4144	12.8762	12.0349	12.305	12.4702	12.6448	12.7081	12.6905	12.5296	12.308	12.5625	12.7522	12.6135	12.6212	12.3832	12.8927	12.698	12.7773	12.7482	12.5538	12.6
EMP1	13.7391	13.7075	12.3832	12.4847	14.0058	13.5051	13.7645	13.2725	13.5358	14.1576	13.8987	13.4858	14.2604	13.2407	13.1879	13.1904	12.2298	13.9491	13.5004	13.2936	13.77	13.0044	14.1125	12.313	10.9427	12.7442	12.5967	13.0024	12.0965	12.0106	10.9445	11.5787	11.8501	11.997	11.5934	11.652	11.3525	9.87444	10.3371	11.3795	13.4753	11.5817	10.7692	12.1672	9.53503	11.9444	11.8038	10.8523	10.5004
SNORD19	10.51	9.68324	9.41595	9.09966	10.4918	10.4685	10.7088	10.2469	10.3662	9.67103	9.25331	10.3621	10.5867	10.2511	9.81635	9.40268	9.595	10.3883	9.9539	10.1237	9.90781	10.3776	10.1991	8.81676	8.83917	9.13001	9.09376	8.70651	9.14124	9.21884	9.04063	9.2548	8.94582	8.77768	8.57197	8.98955	9.02589	9.39877	9.01477	8.65916	9.25566	8.5957	8.86277	8.92663	9.31015	9.06108	9.03953	9.05831	9.05055
ANKS4B	9.55463	11.2815	12.3564	11.3562	9.89044	10.008	10.8666	10.9616	8.93406	10.6499	10.4918	10.009	9.04261	10.7351	11.2914	11.8072	11.8729	9.94299	11.3231	10.3621	9.81156	10.4979	10.5265	12.0243	12.3103	11.4483	12.2797	12.7065	12.2044	12.1464	11.8485	12.4065	12.3138	12.1855	12.2336	12.5259	12.0946	11.757	12.2497	12.4588	12.4716	11.9291	12.3336	12.2759	11.9812	12.1385	12.2586	11.9678	12.181
FOXO3B	13.1608	12.3768	12.6197	12.539	12.852	12.6155	12.5888	12.45	12.679	12.5422	13.2683	12.8395	12.8217	12.4593	12.5534	12.4908	12.3689	12.7567	12.4609	12.8444	13.0215	12.97	12.5136	12.533	12.2695	12.3543	12.1441	12.1821	12.4115	12.1261	11.9965	12.2433	11.8827	11.8727	12.2081	11.7249	12.0401	12.2881	12.079	11.8828	12.231	12.3302	11.8863	12.0466	12.0649	11.618	11.9682	11.7025	11.708
NOL3	10.6377	11.0244	10.3884	10.7795	10.2865	10.5432	10.3546	10.7473	10.2042	9.80108	9.72013	10.3008	10.3009	10.1633	10.879	10.5298	10.2996	10.1439	11.0978	9.85747	9.727	10.0291	9.52385	8.74181	11.2864	11.5329	11.3546	11.8574	11.6024	12.0633	11.4595	11.5867	12.0584	11.7677	11.5382	11.2321	11.6463	10.6047	11.2184	11.2318	11.307	10.5998	11.6912	11.5584	10.7073	11.687	11.5937	11.3935	11.3036
TUBB6	12.4969	12.1218	11.182	11.0468	12.5223	12.3859	12.4639	11.7161	12.3552	12.702	12.0804	12.0767	12.8769	11.9597	11.4925	11.7617	11.0307	12.6363	12.3487	12.0327	12.4065	12.0323	12.684	9.52262	10.1599	11.5765	10.3595	11.3479	10.6075	10.4152	10.3426	10.5511	10.9654	10.8333	10.9427	9.97598	10.6453	9.70118	10.2934	10.396	10.6224	10.619	10.8893	10.6721	9.39528	11.088	10.2326	10.5185	11.0354
C7orf25	11.6835	12.0043	12.1574	11.8482	11.3883	11.7393	11.657	11.9671	11.5091	11.2786	10.6897	11.7856	11.299	11.7266	12.1559	11.8546	12.1665	11.5847	11.37	11.5169	11.861	11.5283	11.5699	11.0301	12.6118	12.2607	12.5184	12.2235	12.4761	12.485	13.133	12.2171	12.3359	12.4418	12.4231	11.9045	12.3057	12.2504	12.5067	12.2136	12.5173	12.0024	12.6216	12.2747	12.6106	12.4609	12.4138	12.5412	12.5454
CLCF1	10.2174	10.6417	9.81875	10.2868	11.1412	11.9831	10.623	10.3271	10.0751	11.6657	12.6693	10.311	11.2186	10.138	10.8843	10.8766	9.50556	10.8075	11.1717	11.1451	10.3051	10.5417	10.7111	10.3692	9.15038	9.89841	8.75651	8.78776	8.62547	9.297	8.80236	8.8126	9.06758	9.06594	9.31781	9.44874	8.81969	10.8161	9.75592	9.65085	9.23531	9.69856	9.36484	9.3547	10.2363	9.33707	8.97045	8.93386	9.47167
FBXO6	12.0696	12.1747	12.8214	12.6672	12.1095	12.1953	11.9917	12.5663	12.1425	12.4288	12.8152	12.3526	12.2743	12.4325	12.4948	12.1467	12.0082	12.1194	12.2753	12.305	11.8451	12.0479	12.094	11.8168	12.7628	13.0005	12.9184	12.7666	12.9545	13.3514	13.2967	12.6907	12.7662	12.9788	12.9331	12.9595	12.8951	12.7597	13.0362	13.0302	13.2288	13.1759	13.3972	13.0291	12.4107	12.8826	12.8505	12.6565	12.9994
CDC42EP3	13.0415	13.1198	11.7414	13.2503	13.2989	13.2644	12.8466	12.6686	12.9138	13.6044	14.02	12.8859	13.2949	13.017	12.3995	12.9924	12.418	12.9782	13.3998	13.2512	13.0949	12.715	13.3187	12.9212	11.2597	12.8493	11.3087	12.5148	10.9848	11.6222	11.3569	11.6474	11.7247	11.5812	12.039	12.6608	11.8906	12.3816	11.7515	12.357	11.557	12.5124	11.4362	11.8984	12.0735	12.0826	11.6979	11.3591	11.7859
PROK2	12.4541	10.0948	10.5543	10.9847	12.847	11.6725	11.8624	13.3007	11.1333	12.5995	10.8449	12.24	11.8992	13.5497	10.3922	11.8918	10.0163	11.6049	12.1894	11.8945	12.2905	11.3657	13.1223	10.0492	9.37614	9.03868	9.94389	9.69374	9.66431	9.5846	9.58559	9.3468	10.1663	10.3908	9.84317	9.93439	9.51455	9.02473	9.43452	10.0038	9.46755	9.55605	10.0026	9.67397	9.68948	9.2365	9.72218	9.61895	9.83034
C19orf25	9.0067	9.97393	10.3289	9.67846	9.60649	8.83731	9.93381	10.0153	9.8344	10.587	10.0428	10.1267	9.50508	10.5489	9.75854	9.55064	9.82612	9.75965	10.5881	9.70051	10.0742	10.0541	9.41911	8.94914	10.8459	10.5885	10.9701	11.1103	10.9884	11.1452	11.0033	10.9896	11.2174	11.0994	11.2914	10.9337	10.9209	9.98753	11.2647	11.1799	11.1805	10.2715	10.9808	11.113	10.0468	10.9353	10.5029	10.7308	10.6475
HDHD3	14.3891	14.8269	14.8131	14.957	13.8551	14.5635	14.4881	14.5938	13.569	13.8219	14.3348	14.4318	13.7567	14.2465	14.6886	14.374	14.8189	13.8455	14.4937	14.0382	14.3332	13.7594	14.2179	14.8315	14.8463	14.9273	14.9472	14.962	15.0816	15.0546	14.869	15.2032	15.0017	14.9823	14.9893	14.7488	15.1549	15.2362	15.1411	14.9601	15.0191	15.0869	14.9066	14.9585	15.1099	15.0095	15.1275	15.1302	14.9709
TCFL5	12.4829	12.3352	12.6547	12.1588	11.8124	12.0725	11.9954	12.3152	11.6877	12.1054	12.2507	12.5782	11.6327	12.1357	12.4342	12.8542	12.6138	11.8473	11.9131	11.6598	12.2434	11.7309	12.1559	12.6765	13.1691	12.8493	12.9339	13.0832	12.9356	12.6707	12.828	12.5769	12.8892	13.275	13.0073	12.8573	13.0235	12.9924	12.7882	13.0481	12.9025	13.0167	12.908	12.8997	12.945	12.8018	12.8165	12.5755	13.1012
NAMPT	14.6596	13.9198	14.0897	13.9962	14.7568	14.6575	14.4916	14.6837	14.8145	14.6362	13.6493	14.5421	14.7368	14.5603	14.5981	14.4464	14.2489	14.7741	14.5002	14.5389	14.6132	14.7911	14.6056	14.1912	13.6687	13.8814	13.8162	13.4838	13.4756	13.7007	12.9788	13.1183	13.966	13.7368	13.8061	13.9365	13.6633	13.8195	13.6095	13.9184	13.8545	14.0099	13.1083	13.9085	13.9871	13.7275	13.6308	13.9236	13.6117
PADI4	11.4132	9.96612	9.40207	9.64191	11.9225	11.0497	10.7298	12.3121	9.71517	11.525	11.4129	11.2614	11.4291	11.3145	10.4786	10.9419	9.98475	10.5509	11.9203	10.9629	11.3423	10.1845	11.8309	11.9773	9.2028	8.82157	9.47894	9.51688	9.48076	9.07617	9.54588	8.9365	9.36141	9.20272	9.50585	9.5197	9.15787	10.6186	9.83914	9.70107	9.2547	9.80786	8.68154	9.36649	10.0661	9.13391	9.24053	8.90906	9.45156
CISH	13.4396	12.5489	13.5548	13.3196	12.9551	13.6851	13.5579	13.581	12.7253	13.1775	12.368	13.5785	13.3362	13.2478	13.6691	13.1636	13.8388	13.3303	12.5792	12.704	13.5401	12.344	12.5962	13.6391	11.0598	11.5649	12.3324	12.6853	11.704	11.748	11.2968	11.6416	11.3112	11.0917	11.4087	11.4785	13.4725	12.4349	10.1084	11.2971	13.1306	11.6542	11.2222	12.0943	10.438	11.6197	10.7499	11.4705	10.3291
DDO	9.5354	9.78509	10.7003	9.52865	9.43553	9.2801	10.0295	10.5038	9.48447	9.03079	8.80345	10.2383	9.06968	10.1329	9.68697	9.78879	10.2636	8.87678	9.14143	8.87417	9.84646	9.77488	9.66749	9.98271	10.7293	10.543	10.6626	10.7125	10.5085	10.8821	10.7852	9.9863	10.7524	10.935	10.7695	10.1133	10.5941	9.76749	10.9223	11.0265	10.6296	10.5206	10.7845	10.9215	10.4821	10.8491	10.6838	10.8334	11.131
LIPT2-AS1	11.2723	11.5057	11.8074	11.9137	10.4384	11.0397	10.7835	10.887	10.1301	10.8224	12.8165	10.7489	10.413	10.7477	11.0301	11.1992	11.7369	10.2613	10.0365	10.1519	11.1646	10.1693	10.5376	11.4536	12.5808	12.2718	12.4716	11.5578	12.9894	12.2203	12.2958	12.315	11.8861	12.5256	12.1926	12.0426	11.7973	12.1742	12.3427	12.2232	12.096	12.1472	12.1935	11.6987	11.9183	11.6393	12.2558	11.896	11.8431
DLEU1	12.0309	12.1334	12.9916	12.4395	11.8148	11.1818	11.6687	12.6338	11.1646	10.7784	12.3025	12.3124	11.0893	11.5795	12.7794	12.7816	12.9367	11.653	11.9111	11.6953	12.0595	11.231	11.849	13.0586	13.4099	12.5272	13.2492	12.9146	13.2528	12.8937	13.7474	12.6891	13.0894	12.967	13.1478	12.8167	13.0265	13.2889	13.0925	13.0229	12.6869	12.6195	13.3916	12.733	13.199	12.6819	13.0946	13.2512	13.3092
TP53I3	10.8362	10.5174	10.8835	11.6661	10.5551	10.6323	10.9315	11.3605	10.7579	10.9766	10.9523	10.4701	11.0048	10.9123	10.5281	10.9471	10.2492	10.2055	11.4382	10.5605	10.8418	10.7267	10.6532	10.4469	11.834	12.3789	11.6874	13.2165	11.4899	13.0772	12.1759	12.1313	12.6428	12.0649	12.7022	13.1786	12.8487	11.4782	11.4268	12.8068	12.4308	12.7553	12.2651	12.4044	10.8183	13.2916	12.2759	11.9639	11.5826
ISM1	8.44105	9.34704	10.0107	8.78783	8.50514	8.91688	9.40122	9.75503	8.38116	8.51673	8.15592	9.06715	8.42482	8.90413	8.88921	8.57762	9.3119	8.6914	9.12946	8.94016	9.57708	9.36308	8.71457	8.47651	10.3877	10.0805	10.3098	9.73116	10.3916	10.4297	10.1294	10.024	10.2765	10.2321	10.3166	9.33338	10.1679	8.96519	9.66098	10.1697	10.4928	9.26267	10.3713	10.0698	9.73679	10.3722	9.66689	10.5885	10.166
NHEJ1	11.5252	11.9068	12.4418	11.9114	11.5949	11.2874	11.5686	11.8558	11.3756	11.8187	12.8844	12.1322	11.3947	11.6764	11.9048	12.1873	12.6216	11.5132	11.7625	11.5943	10.472	11.671	11.4178	10.9291	12.4248	12.3409	12.6572	12.4647	12.6175	12.0863	12.654	12.2653	12.7699	12.6178	12.6717	12.2507	12.6853	12.4413	12.6006	12.7048	12.4381	12.7016	12.7003	12.6338	12.5314	12.6907	12.759	12.7172	12.5067
APOL3	10.253	10.9732	11.5526	10.6323	11.1068	10.8952	11.2634	11.4327	11.2465	10.3056	8.67871	10.9599	10.6981	10.8285	10.6171	10.5477	11.0553	10.8262	11.1191	10.7173	10.9759	12.0063	11.0383	9.18114	11.7145	12.3982	11.7777	11.4101	11.8784	12.0057	12.3324	11.8714	12.6083	12.3575	11.7398	12.6491	12.0994	11.0357	11.5823	12.528	12.479	12.619	11.6916	12.7543	11.7138	13.153	12.3409	12.6096	12.1475
ASIP	11.5729	10.4768	10.4765	10.8805	11.6998	11.7164	10.8408	10.3852	10.2948	11.1149	11.7397	11.5238	11.0038	11.4437	11.3875	10.7513	10.1434	10.7938	11.1426	11.0808	10.5932	10.4642	10.6182	11.9085	10.1049	10.1391	10.0461	9.724	9.88356	9.70792	10.2564	9.85738	9.89114	9.9368	10.1915	9.69384	9.98983	9.93929	9.45269	10.3005	10.407	10.6632	10.6433	10.2805	10.1962	10.0307	9.83105	10.1296	10.1549
PDP2	9.83714	10.9826	11.1063	10.9262	10.219	10.4669	10.2048	10.6057	9.78223	10.2833	10.2858	10.7015	9.84347	10.3817	11.3376	11.1985	11.1492	10.0809	10.6818	10.3115	11.0559	10.3341	10.3556	10.4431	12.0735	11.2098	11.4703	11.1196	11.8979	11.819	11.4614	11.2998	11.1646	11.2927	11.4214	11.5425	11.4457	11.2468	11.6623	11.6802	11.6864	11.5523	10.851	11.3076	11.332	11.5838	12.0711	11.6128	11.1568
NFKB2	11.0375	12.3652	11.6342	12.4829	12.2944	12.9945	12.6083	12.2139	12.9439	13.1116	12.4253	12.7274	13.2261	12.3362	11.1778	12.1561	11.1467	12.5361	12.8491	12.4325	13.1685	12.3463	12.5828	11.1691	10.9912	11.6855	10.9712	11.8466	11.3001	11.5486	11.0513	11.2546	11.0466	11.2538	11.3924	11.2412	11.2355	11.3362	11.1536	11.5812	11.1487	11.5477	10.7603	11.9245	10.4356	11.4446	10.8661	10.9119	10.8603
ZNF121	11.1083	11.4633	10.6179	10.8799	11.4876	11.639	11.0702	10.4909	11.5391	11.0128	11.1024	11.1078	11.4319	11.2193	10.7375	10.8521	10.964	11.8931	10.8343	11.2314	11.4069	11.3265	11.039	10.7676	10.4824	10.4868	10.463	9.72818	10.9132	10.5863	9.68306	10.4639	10.1292	10.3371	10.1121	10.5437	10.3255	10.8277	11.0479	10.2505	10.8735	10.2642	10.1546	9.79466	10.457	10.1123	10.5771	10.5021	9.98104
ZRANB3	10.5751	10.8278	10.942	10.5104	10.4576	10.659	10.6013	10.9143	10.2318	9.42299	9.84638	10.5214	9.94454	10.2104	11.1833	10.4941	11.075	10.5001	9.87058	10.0202	10.2333	10.522	10.4337	9.90564	11.6323	10.5841	11.6298	10.7116	11.5764	11.2732	11.3238	11.3259	11.1426	10.9897	11.1698	11.1304	11.4797	11.3636	11.6884	11.368	11.4451	10.8696	11.4952	11.1373	11.3765	10.9574	11.4642	11.3411	11.2065
DBP	8.84934	10.9831	10.7926	9.57882	8.15907	9.01462	9.47053	10.716	7.98257	8.57628	8.13806	9.36637	8.09797	8.9104	9.20243	9.34344	10.6179	7.96936	8.49766	7.92115	9.62823	9.26974	8.60394	10.8544	10.8011	10.7086	11.2714	11.5226	11.47	11.5723	10.5183	11.2142	10.8307	10.8328	11.6613	11.4857	11.1963	9.99243	11.2945	11.4016	11.5647	11.5313	10.9853	11.8211	10.6404	11.2363	11.2638	11.0097	11.1684
NCOA7	14.0481	12.278	13.1975	12.8119	13.9956	13.6196	14.1823	13.6426	14.3632	14.2582	12.806	13.9967	14.4605	13.9151	13.3356	13.0818	13.1394	14.3033	13.7292	14.0609	14.2682	14.0548	14.0959	12.6611	12.9666	13.2883	12.6408	12.3816	12.7428	12.6349	12.5666	12.2309	12.8852	12.6672	12.7097	12.4367	12.7108	12.7736	12.6351	12.5223	12.5647	12.7571	12.7874	12.6335	11.871	12.6776	12.7516	12.5995	12.5636
LRRN3	10.7639	11.7411	11.4536	10.6593	9.80564	10.0925	9.88142	11.0477	9.69638	9.46138	10.9404	9.62559	9.70406	9.85592	9.9942	10.9477	10.6779	9.10656	9.18206	10.6035	10.4786	9.56002	9.77656	10.5461	11.1853	10.6199	10.7531	10.5924	11.2825	11.5657	11.5562	10.7506	11.4327	11.4639	11.5065	11.5515	11.7829	11.1116	11.4477	11.3964	10.9372	11.9283	11.6214	11.7184	11.7416	11.4918	11.8335	11.2209	11.5597
BLOC1S5	12.03	12.633	12.9968	12.6819	11.9407	12.5787	12.3755	12.3642	11.9009	12.2519	11.2015	12.6153	11.7979	12.5258	12.3268	12.4325	12.7338	12.3178	12.0452	11.9481	12.6049	12.2408	12.0585	12.1821	12.9342	13.4222	13.0652	12.7597	13.3177	13.2644	12.3718	13.1775	13.1809	12.9848	13.1228	12.7899	12.985	13.0223	13.2644	12.9099	13.0606	13.3585	13.0712	13.0014	12.8421	12.9452	13.0783	12.7755	12.721
KLF4	13.228	12.965	11.1449	9.4835	12.1802	11.7641	13.2105	12.3559	12.0681	12.0407	11.3981	11.5326	12.4988	11.1176	11.5446	11.4234	10.8059	11.9085	9.8405	10.8465	12.3069	11.4009	11.6604	12.1213	10.2708	11.0432	10.3278	11.9301	10.1079	9.5612	10.0585	9.41722	10.3373	10.4091	9.87378	8.62647	9.97764	8.87565	9.86534	8.76234	9.80467	9.29102	10.0042	9.8476	8.94167	10.0024	9.86634	10.1566	9.14839
HNF1A	10.1664	9.90781	10.6008	9.73703	10.125	9.75516	10.157	10.2865	9.5376	9.97058	9.7819	10.4505	9.71062	10.0378	10.6301	10.3384	10.9182	10.169	10.2984	10.3654	10.4075	9.86477	10.1876	10.4135	10.7493	10.255	10.8875	10.887	10.7843	10.3921	10.7801	10.5576	10.6382	10.5481	10.7699	10.5721	11.0195	10.719	10.9287	10.8147	10.6682	10.347	10.731	10.7062	10.8524	10.9383	10.6331	10.9327	11.0139
FMO1	9.64631	9.98642	9.14232	10.1329	9.32916	9.43828	8.76887	9.591	9.49158	9.379	10.1365	9.40723	9.6383	9.05245	9.62875	10.1461	9.5634	8.90188	8.74383	9.2911	9.10492	9.15492	9.50771	9.08254	10.0061	11.7598	10.5554	11.3442	11.5451	10.3627	10.2539	10.2154	10.7823	11.3779	11.0691	12.5346	11.6046	10.8844	10.2868	11.9026	12.6698	11.756	9.2159	11.8137	12.5106	12.4931	10.4123	11.6884	10.7008
HELB	10.685	9.94274	9.97189	10.8113	11.0067	10.4141	11.5162	10.5944	10.9523	11.0323	9.84347	11.1368	11.3618	11.4609	9.6542	10.6429	10.0346	10.8624	11.3666	11.1155	10.7046	10.4295	10.8692	11.3428	9.91578	10.1577	10.0645	9.91917	10.3096	10.1413	9.58374	10.1179	9.78501	9.80721	9.61861	10.0317	10.118	9.08216	8.97364	9.59232	10.1746	9.73313	9.8629	10.0219	9.5703	9.39468	9.77337	9.73068	9.27616
HMOX1	13.687	13.1427	13.6258	13.7228	13.9855	13.9861	14.3158	13.9671	13.9594	13.933	13.4831	13.8089	14.1717	14.1061	13.8237	13.7283	13.3666	14.2395	14.2256	14.1008	13.8871	14.3523	14.3332	13.6822	12.978	12.7436	12.9616	13.1942	12.8914	12.8803	13.4977	12.5986	13.5991	13.2608	13.4399	12.7524	13.3776	13.0629	13.1886	13.0071	12.9926	13.2765	13.489	13.479	13.4202	13.1149	13.3965	13.3925	13.4632
PIM3	11.997	10.3166	11.4271	10.9623	12.2996	12.0116	12.5393	12.417	11.6794	12.7913	11.2575	12.2039	12.6511	12.2892	12.3529	12.6732	11.5457	12.0037	12.1896	12.8696	12.5921	12.8	12.7187	12.3407	10.6722	10.2965	10.5144	9.99345	10.2074	10.2562	11.2496	10.0415	10.4648	10.8686	11.2634	10.4407	10.6697	10.8451	10.088	11.1199	10.3988	11.8327	10.4707	11.3064	10.2976	10.4576	10.9901	10.6837	10.6511
IL1B	11.2813	12.8133	11.2202	12.2371	12.9647	13.2778	13.1598	13.1197	12.4533	13.2148	13.1174	13.7491	13.3238	13.7607	10.6388	12.9976	11.4925	12.3825	12.3794	12.0339	12.5843	11.8357	13.0745	12.9636	9.57051	10.6654	9.95267	11.2372	9.79142	10.3896	10.896	9.52843	11.3573	10.9682	10.5123	11.2003	10.7668	10.3088	10.2496	10.8095	10.6687	11.4612	11.2218	12.2595	10.9443	11.4037	10.4862	10.6636	10.948
MYPOP	11.1975	11.5617	12.0767	12.0238	11.4161	10.9511	11.5627	11.6348	11.4407	12.0681	13.3305	11.5892	11.5852	11.7158	12.2259	12.1275	12.0422	11.96	12.292	12.1188	11.3125	11.3995	11.6321	11.8297	12.3838	12.3308	12.293	12.3371	12.5013	12.7511	12.1202	13.0942	12.3556	12.3223	12.7146	12.9154	12.5819	12.6509	12.5023	12.8629	12.4081	12.8771	12.5187	12.9248	12.5454	12.4964	12.6614	12.3973	12.5825
FOXC1	11.817	12.5159	10.3377	11.3813	11.3852	10.9458	11.3877	10.8516	11.3774	11.8968	12.6178	11.1805	11.768	11.2927	9.50146	10.1607	10.3449	10.8062	10.1108	10.6185	10.8861	9.98141	10.831	8.76948	9.53297	10.6785	8.87427	10.3875	9.44754	9.9307	9.27451	10.3412	9.90077	9.23779	9.8668	8.7506	9.91413	8.71166	8.37671	8.93379	9.40868	8.8235	9.60377	9.54993	8.31101	9.88739	9.07655	9.79352	8.44537
MTMR4	12.6365	13.1139	13.2858	12.8575	11.62	12.5828	12.1116	12.9826	11.5249	11.4247	10.8476	12.1958	10.6922	12.1846	13.0611	12.7323	13.343	12.2607	11.8514	11.7283	12.3866	11.7541	11.6293	12.7749	13.5426	13.1927	13.6004	13.1651	13.5298	13.3909	13.0235	13.6828	13.3617	13.2192	13.099	13.2578	13.4193	13.5655	13.5302	13.2602	13.3969	13.5032	13.3128	12.9698	13.479	12.9545	13.4948	13.3286	13.354
NXT1	14.2437	13.8327	13.6308	13.4169	14.2523	14.0945	14.2954	13.8911	14.0746	14.1368	14.0813	14.2538	14.2211	14.1257	13.6315	13.8043	13.6848	14.3017	13.9335	14.3118	14.4673	14.1196	14.0162	13.2913	13.2756	13.7629	13.3417	13.333	13.6206	13.5816	13.1382	13.3737	13.2888	13.4067	13.4334	13.4313	13.101	12.967	13.3829	13.2722	13.6312	13.1171	13.7679	13.3171	13.0706	13.2548	12.9094	12.8381	13.3403
PTPN1	13.8551	13.0246	13.7535	13.74	14.1556	13.895	13.9309	13.6384	13.9025	14.1861	13.9438	14.0089	14.1885	14.0978	13.7071	13.8102	13.6412	14.0807	14.3195	14.3436	13.8319	13.9174	14.2237	13.0851	12.7778	13.2991	12.9209	13.2665	12.7702	13.1275	12.8983	13.0283	13.2163	13.2722	13.4105	13.2119	13.2229	13.0146	13.3247	13.434	13.7768	13.4675	12.827	13.5273	12.6597	13.4095	13.2893	13.1024	12.9489
IL1RN	14.8738	11.7303	13.3623	13.6125	14.8901	13.8425	15.3073	14.8371	15.3697	14.57	11.4395	14.8302	15.4263	14.7796	13.5702	13.895	13.3891	14.8285	14.7368	15.1302	14.8599	14.9858	15.2606	13.5115	11.9565	11.636	12.0749	11.6418	11.3081	11.8392	11.8912	10.8832	12.1635	12.5986	12.2659	12.8745	12.1807	12.0821	11.3714	12.8567	11.3588	13.3388	11.5627	13.0835	12.7636	12.2978	12.2712	12.7397	12.0424
RRP12	11.3962	11.0284	10.56	10.5515	12.2071	11.3905	12.3316	11.048	12.8117	12.9263	10.7979	11.7758	12.4744	11.8493	10.7108	10.8278	10.5039	12.5645	12.6219	12.6542	11.9923	12.0135	11.9734	11.5874	9.95005	10.7801	10.2027	11.0952	10.4122	10.3464	9.87117	10.1873	10.4388	10.2096	10.427	11.0097	10.5588	10.0323	9.96523	10.582	10.8021	10.2827	10.3683	10.6514	9.59309	10.4354	10.2216	10.0188	10.5541
CCDC150	10.7485	11.5393	11.8861	11.7625	10.9446	11.1732	10.7267	11.3901	11.0446	11.0372	11.9749	11.2721	10.5529	11.2634	11.7413	12.0122	12.1366	10.7702	10.881	11.2735	10.5103	10.4258	11.1897	12.1436	12.2015	10.8562	12.1375	12.1308	12.162	11.5149	12.5116	12.3721	12.1108	11.985	12.6502	12.1794	12.6588	12.3891	12.8977	12.3377	11.9344	12.6341	12.3313	12.3924	12.7952	11.921	12.4761	12.6039	12.5866
NR4A2	12.013	12.8395	11.0268	10.6468	11.3064	10.5803	12.4929	12.3684	10.463	10.7443	11.7376	10.6354	11.0297	10.3986	10.5748	10.8037	10.0035	10.7136	9.72373	9.70902	10.7275	10.6167	10.879	10.9451	9.9383	9.83235	9.76534	9.65177	9.98394	9.87699	9.62234	10.3935	9.7205	9.49445	9.1791	8.92615	9.48964	8.91202	8.97829	8.90269	9.78016	8.80602	9.91817	9.29989	9.42037	9.8707	9.44954	9.67872	9.00791
HDC	12.818	11.9567	12.1772	12.9113	12.9656	12.3395	13.1533	12.3889	13.1161	12.2876	13.5206	12.5636	13.1092	13.3975	11.8865	12.2001	10.5296	13.1027	12.9165	13.006	12.3869	13.0521	12.4337	12.8183	10.8441	11.496	11.1237	11.6003	11.2882	11.4247	12.2137	11.5777	10.984	11.5207	11.8092	11.4758	11.7652	11.7161	11.0864	11.9076	10.3131	11.4533	11.7202	11.8861	11.1894	11.6035	11.689	10.9095	11.5454
CCL15	10.9152	9.5938	11.9984	10.2707	10.5849	10.423	10.8924	11.5122	10.2308	9.54688	10.1741	10.7876	10.0031	11.1718	12.1647	11.3894	11.7769	10.0848	9.72922	9.29762	11.2997	10.1994	11.11	11.9633	11.7804	11.6804	12.1604	11.3078	12.0294	11.9083	11.5964	11.3028	11.9878	12.6585	11.8845	11.8867	11.9001	12.1436	12.5312	11.9931	12.0587	12.2644	12.5535	12.0928	11.9153	12.1106	12.6128	12.3091	12.2437
TNFRSF12A	11.8123	11.0164	11.8507	10.7158	12.739	12.5372	12.5694	11.4499	12.5414	12.969	10.0338	12.1478	12.4787	12.1484	11.5465	11.3591	10.0097	12.4351	12.3498	12.8147	12.5604	13.153	12.5325	9.28587	8.97691	12.1444	9.68673	10.2347	9.82215	10.3896	9.21876	9.39398	10.8178	10.7313	9.87491	9.11243	9.32473	8.48575	8.62277	9.67774	11.07	9.28632	9.91744	10.762	8.47116	10.9449	9.54728	9.56536	8.7871
SERPINE1	12.0078	12.4146	12.9179	12.946	13.2183	11.8977	13.2768	13.5472	13.6308	13.5468	11.1152	12.8645	13.7817	12.3735	12.811	12.294	11.5812	12.5828	13.3134	12.8458	12.5364	13.2427	13.2119	12.9008	10.7587	12.3268	10.632	12.0615	11.1759	11.909	10.5765	10.5089	10.6259	11.3627	11.7799	11.683	11.0082	10.3603	9.92417	11.7422	9.71636	12.0328	10.4451	12.1618	10.999	11.756	10.9213	10.4679	11.6296
MOB3C	11.3343	12.3642	11.9931	12.5573	12.3005	12.709	12.1417	11.9581	12.4614	12.4609	11.6258	12.6745	12.5203	12.1801	12.257	11.8952	11.6242	12.0584	12.3792	12.4598	12.3355	12.1932	12.2023	12.1284	11.7058	11.7092	11.4986	11.8919	11.629	11.8315	11.7343	11.7529	11.5943	11.4764	11.6856	11.5318	11.4654	11.5092	11.5526	11.47	11.7682	11.8441	11.8173	11.7994	11.7124	11.4764	11.2163	11.3611	11.6172
PALMD	12.5092	13.7949	13.9658	13.4161	12.4721	13.0238	12.7864	13.0952	12.0187	12.8991	13.4111	12.9806	12.3721	12.7172	12.9551	13.2662	13.785	12.2772	12.474	12.7794	13.0812	11.3116	12.7765	13.5392	13.972	14.0162	14.0099	13.8718	13.9399	13.9715	13.6312	13.5626	13.9977	13.7563	13.9666	13.6008	13.9404	13.9108	13.9179	13.8004	13.7127	14.0275	13.6652	13.9509	14.0665	14.0481	14.0765	14.1415	14.128
ANGPTL4	14.7964	14.6165	14.7607	14.9025	14.7023	14.6682	14.8935	14.7964	14.3803	14.9521	14.6275	14.0443	14.6661	14.77	14.8189	14.9724	14.2924	14.6874	14.8145	14.4881	14.8131	14.7214	14.6983	14.7148	13.6715	14.1359	14.2128	14.3299	13.9795	13.9604	13.5256	14.2342	14.1608	13.8195	13.9099	13.5286	14.3041	14.0499	12.3705	13.3942	14.4503	13.6909	12.8103	14.2092	13.5812	13.5385	13.7739	13.9276	12.7788
ELF3	13.0788	12.1838	12.5037	12.972	12.911	13.5289	14.1403	13.5879	12.3792	13.6407	13.2415	13.4173	13.3	12.8034	13.4158	13.0101	12.4751	12.8219	13.0851	13.0335	13.3035	12.7767	13.2922	12.7334	12.346	13.1385	11.436	12.1006	11.4444	11.6562	11.0061	11.6741	12.9	11.6984	11.7182	12.5031	11.3853	11.3574	10.8441	11.7587	11.395	12.5912	11.1316	12.2459	11.8184	12.0943	11.6814	11.5097	11.2827
P2RY2	9.28843	10.2213	11.0179	10.3152	8.82273	10.4228	10.166	10.4503	8.91366	9.49981	9.09966	10.2887	9.12722	10.3389	9.99646	9.61577	9.99574	9.27082	9.59917	8.72059	9.85934	9.4033	9.11738	9.18201	10.4526	10.7901	10.9985	11.109	11.5699	11.3433	10.3483	11.2092	10.7353	10.6129	11.3245	10.645	10.7297	10.0548	10.992	11.2971	12.2555	11.2374	11.4986	11.0864	10.2308	11.0864	11.3624	10.5303	11.107
ZNF878	10.8461	8.68244	8.76781	8.80794	10.2949	10.7732	10.0461	9.54916	10.6163	10.9616	10.407	10.5164	11.1223	10.2883	10.2589	9.13597	9.50465	11.4918	10.4478	11.1754	11.6149	10.135	10.3609	10.19	8.0484	8.74502	8.86478	8.71283	9.05124	8.24457	8.69761	8.64541	8.51155	7.96725	8.61449	9.06342	8.71645	10.1715	9.80189	9.07969	8.22695	9.44954	8.11452	8.13539	9.41595	8.51196	9.05619	8.93412	9.02919
TUBG1	11.4485	11.9001	12.0977	12.4336	11.9432	11.9532	12.1351	11.9709	11.948	12.1971	11.7399	12.0312	11.8531	12.2764	11.9658	12.0119	12.3035	12.1583	12.4076	12.0313	11.6587	11.9407	11.7887	12.0382	12.0339	12.6518	12.4044	12.946	12.2911	12.6969	12.3941	12.605	12.5951	12.5447	12.9452	12.8502	12.5945	12.4801	12.6193	12.9633	13.1409	12.6221	12.8203	13.2012	12.2682	13.0644	12.4132	12.4832	12.8917
PPP1R3C	13.0299	12.9886	13.2221	12.6223	13.3663	13.2528	13.4283	14.133	12.6584	12.2392	12.0802	13.1917	12.7636	12.9455	14.056	13.8831	13.6035	13.2253	13.2015	12.7765	13.0454	12.2903	12.539	13.2644	14.3425	13.522	14.0063	13.7224	14.0053	13.8407	14.1849	14.2995	13.9629	14.1323	13.6401	13.8267	13.842	13.8259	14.2705	13.9805	13.8228	13.8979	14.3187	13.3504	14.1061	14.1235	13.8889	13.9779	13.9911
C11orf52	8.99249	8.14484	10.1992	8.50239	8.34046	8.42305	9.32021	10.126	8.04492	8.24925	8.11609	8.92345	8.04805	8.92566	8.79684	9.17326	9.87355	8.29256	8.56371	8.4533	9.28766	9.51861	8.73834	8.41904	10.9945	10.2154	10.5524	10.2177	10.8816	10.4953	11.1262	10.1502	10.682	10.8432	10.4429	9.06381	10.2477	9.20923	10.3898	10.1771	10.4709	9.93773	10.6345	10.3798	9.61566	10.4585	10.3825	10.5901	10.5017
GPAM	13.2009	13.8323	14.2388	13.1245	13.1719	13.4548	13.2475	13.9784	12.6958	12.9334	12.3948	13.4874	12.9948	13.4812	13.9443	14.0281	14.2597	13.0896	13.0641	13.4058	13.5743	12.4931	13.0187	13.961	14.572	14.2407	14.4621	13.9977	14.4161	14.3992	14.3033	14.334	14.2053	14.4682	14.0258	14.1639	14.2249	14.2932	14.4567	14.2243	14.2809	14.1814	14.4236	14.1343	14.2924	14.4377	14.2932	14.3756	14.1704
BBS4	12.5604	13.4913	13.1248	13.1847	12.2341	12.8413	12.5474	12.8048	12.0054	12.4655	12.0882	12.5031	11.7489	12.6869	12.7967	12.8346	13.1298	12.2066	12.5529	12.2724	12.915	12.2961	12.3562	12.3975	13.6296	13.4167	13.3666	13.2103	13.5757	13.3862	13.108	13.5464	13.374	13.1325	13.3813	12.9574	13.2837	13.3394	13.5163	13.0989	13.0576	13.3638	13.0983	13.1911	13.0677	13.1356	13.3293	13.3414	13.1625
EGR3	11.5662	12.5803	11.4	9.11606	12.049	10.3557	11.4528	11.4834	9.93298	11.2514	11.2722	10.8226	11.7226	10.677	9.54002	11.6632	9.78607	10.95	10.0588	10.4425	11.0803	10.1176	11.4499	11.5987	8.96583	9.25864	8.78176	11.4241	9.20162	9.08427	7.9944	9.01662	9.25879	9.43791	8.73694	9.35082	9.07356	8.6453	8.61989	8.93174	9.33529	9.06817	8.76315	9.91205	9.03699	9.68556	9.24029	9.64284	8.73461
IRF2BPL	14.0794	13.4402	13.2831	13.2509	13.7753	13.5958	13.7183	13.6365	13.7883	13.598	13.1701	13.8059	13.9443	13.7305	13.8809	13.6931	13.5972	13.6987	13.7279	13.9755	14.0231	13.7421	13.9006	12.9014	13.0109	13.026	12.8336	12.7048	12.6026	12.978	12.5676	13.0125	12.9661	12.9785	12.8976	12.9758	13.185	13.2131	13.2551	12.98	13.0435	13.1119	12.3821	13.1719	13.1504	13.1153	13.1631	13.1786	12.765
LONRF2	10.9131	11.61	11.8704	12.0607	11.6463	11.7637	11.3825	9.72479	12.1393	11.9984	11.7935	12.2108	11.6253	11.2998	10.6101	10.4292	10.7967	11.6209	11.4675	12.6647	11.1302	11.8371	11.7438	11.2865	10.2573	11.1934	10.3354	10.1362	10.2023	10.6557	10.2914	10.2143	10.3185	10.4974	10.1358	9.8521	10.4001	10.477	9.89069	10.1189	10.2817	10.6444	10.1059	10.2684	10.8838	10.5147	10.2963	10.4369	10.092
PPAN	11.5358	10.6514	10.5352	10.7281	11.2787	11.5531	11.4161	11.2945	11.9713	12.1916	9.59841	11.907	11.7644	11.5835	10.8156	11.0143	10.7692	11.7887	11.7994	11.7366	11.7687	12.0152	11.5518	11.0134	9.90577	10.1972	10.4412	11.3067	9.58474	10.2864	10.1562	10.1659	10.7717	10.5074	10.5732	9.8796	10.2803	9.79211	10.2488	10.5241	10.7378	9.95969	10.6407	10.4839	10.092	10.3348	10.115	10.1954	10.7645
RPP25L	12.0887	11.9772	13.0608	12.3902	11.9423	11.3377	11.988	12.7268	12.1684	12.6816	12.6195	12.8133	12.2046	12.6141	12.8624	12.8994	13.0193	11.7942	12.6314	12.2305	11.7473	11.7606	12.1992	13.3913	13.1781	12.7291	13.352	13.6515	13.4125	13.3638	13.7302	13.2498	13.4561	13.2587	13.4787	13.5087	13.2501	12.6548	13.1775	13.211	13.3654	13.0835	13.5679	13.3543	13.103	13.2283	13.2103	13.1504	13.6153
CD160	9.33451	9.57628	11.1848	11.3545	9.81304	10.6638	10.7957	10.7029	10.1275	9.30525	10.2085	10.493	9.99611	10.3709	10.5059	9.97368	10.5419	9.58607	9.76438	9.74752	9.94565	10.5331	10.0667	10.3615	12.0313	10.9826	11.0224	10.7894	12.139	11.5809	12.5149	11.5044	11.351	11.4841	11.4238	10.3543	11.3964	10.8766	11.4222	10.5509	10.6985	11.0914	11.9585	11.2651	11.4965	11.4567	11.2009	11.1904	11.7209
BIRC3	12.7436	12.8496	12.9285	13.0151	13.6401	13.5728	14.1038	13.4507	14.2137	13.9932	13.1379	13.8449	14.334	13.428	12.726	13.0769	12.8392	13.8029	13.7927	13.8875	14.2523	13.6312	13.9299	12.4886	12.4951	13.2683	12.0597	11.7995	12.3097	12.6073	12.3814	11.6678	12.3946	12.7824	12.2066	12.1313	12.4307	12.8158	12.2167	12.1137	12.8441	13.1457	11.6027	12.8954	12.5415	12.5062	12.3516	12.4574	11.325
FPR1	12.4162	10.131	11.3161	11.5467	12.9723	12.0644	12.0984	13.0446	12.6054	13.1125	10.5951	12.6719	13.0919	12.8165	11.442	12.0665	10.805	12.1604	12.6228	11.6302	12.1196	12.1327	12.9496	12.4933	9.81969	10.3182	10.6828	10.8735	9.86099	10.0661	10.5189	9.11026	11.286	10.3592	10.712	10.4124	10.0929	10.2012	10.6317	10.8	10.2684	10.723	10.8933	11.6777	10.277	10.1937	10.1868	10.2383	10.7871
RTP4	10.3072	10.9598	11.8963	10.7853	10.5008	9.7391	10.7541	10.9306	10.2749	9.77363	8.88288	10.9888	9.65002	10.7272	10.0175	10.2646	11.7352	9.85163	10.418	9.51987	10.538	10.7339	10.9951	9.26422	11.9701	11.9508	11.9928	11.4285	11.8928	11.6669	12.3266	11.4168	12.1681	11.1674	11.8734	11.1882	12.0388	9.71636	11.1853	11.2429	11.6788	12.2826	12.0349	12.3103	11.7611	12.5112	11.9741	11.9059	12.2819
TMEM268	10.9265	11.8049	12.0928	12.4434	11.5271	11.7809	11.7647	12.051	11.3389	11.3455	10.6043	11.3989	11.3228	11.419	11.5277	11.5329	12.0847	10.9391	11.9375	10.1507	10.8873	11.741	11.4773	11.2221	11.8015	12.2509	12.1484	12.1561	12.4253	12.4619	11.3161	12.3578	12.2093	12.2208	12.5067	12.6395	12.2283	12.0767	12.3895	12.5838	12.6611	12.8258	12.3712	12.7762	12.2113	12.1044	12.5641	12.0739	12.2106
ZNF331	13.2241	13.7883	12.9066	12.6245	13.1027	12.9897	13.6699	13.3444	13.2814	13.1811	14.0058	13.2515	13.202	12.9897	13.1119	13.1691	12.9934	13.4327	12.8386	13.1775	13.1208	12.9818	13.0308	13.3559	12.4049	12.7681	12.5813	12.3746	12.9994	12.2895	12.7866	11.9477	12.3567	11.8577	12.2837	12.3138	12.7075	12.8219	12.9235	12.1611	11.8762	12.2477	12.2081	12.2004	12.9089	12.0409	12.8311	12.4728	12.41
TENM3	11.6755	11.4987	11.3197	12.49	10.7965	11.3754	11.3682	9.56048	11.1726	12.1083	13.8108	11.4911	11.3355	11.8636	10.975	11.2656	11.1323	11.5083	10.8047	12.1816	11.48	10.9046	11.7787	11.9198	10.8123	10.2058	10.0587	9.95619	9.93168	10.445	10.7116	10.3115	9.81344	9.29876	10.0361	10.0289	9.43283	11.2524	10.3648	10.3392	10.1858	10.9634	9.58162	10.1351	9.13756	9.03741	10.0286	9.09182	10.2659
ZNF627	12.1191	12.428	12.7157	12.2574	11.7435	12.3175	11.6639	12.1355	11.8507	12.1005	11.8344	12.2821	11.7003	12.1414	12.3869	12.2552	12.6444	12.2544	11.4303	11.3309	12.584	12.1816	11.692	11.8114	13.216	13.2545	13.0246	12.3038	13.3711	12.9025	12.5967	12.859	13.0488	12.8701	12.6787	12.5511	12.6766	12.5508	13.206	12.6878	13.0512	12.7666	12.9669	12.2504	12.6866	12.7799	12.8704	12.7647	12.5247
FRAT1	11.2004	10.0192	11.71	10.8027	10.9758	10.328	10.8582	11.8154	10.8674	10.4701	9.48149	11.8501	9.63433	10.2993	11.0253	11.7676	11.8271	9.96023	11.2062	10.8124	11.3813	11.2905	11.6097	12.5095	12.3374	11.3674	12.5822	12.022	12.8024	12.155	13.1493	11.5271	11.988	12.4705	12.6379	12.3663	12.5969	12.4611	12.9406	12.778	12.2746	12.5943	13.1373	12.3356	12.6697	12.177	12.8624	12.1858	12.7871
ARL5B	13.9286	13.3453	13.439	13.1086	14.113	13.4637	14.204	13.7187	14.1918	13.9876	13.167	13.7311	14.0874	13.8245	13.408	13.4955	13.1281	14.2437	13.8142	14.3125	13.7757	14.2851	13.88	13.0515	13.159	13.2457	13.0202	12.7168	12.908	13.039	12.4655	12.7515	13.0294	13.017	12.8293	12.7832	13.1117	12.98	12.8433	12.8713	13.0111	12.8458	12.1363	13.0365	13.0606	13.0631	12.7975	13.0137	12.6428
TGFB3	13.338	12.6026	11.8141	12.3005	14.1588	13.2148	14.2012	13.0319	14.4223	14.1422	12.99	13.9729	14.39	14.6189	12.5715	12.811	11.5809	14.5064	14.1304	14.4993	13.6401	14.5532	14.0254	10.1172	11.0564	12.3058	11.5619	11.8917	10.5439	11.3591	11.277	11.6904	12.0595	11.4672	12.0299	11.816	11.6486	10.3952	10.7991	11.6498	11.064	11.4914	11.6064	11.979	10.792	12.5583	11.3866	11.49	11.5368
TEDC1	10.3261	12.0607	11.0315	12.0368	9.56821	11.0274	10.8213	11.5099	9.45735	10.3876	10.4812	9.83788	9.47045	10.4919	10.6347	10.2128	11.2787	9.41329	10.0836	9.46512	10.2707	9.80449	10.3965	11.5012	11.3401	10.7565	12.1281	13.0902	12.2908	12.4921	12.2934	13.4551	11.9407	12.5157	12.6198	12.0045	12.2766	12.2182	12.5579	12.5608	11.6634	12.6845	12.6735	12.4261	12.1829	12.2374	12.339	11.3185	12.5393
FPR2	11.3136	9.03691	10.7898	9.68685	12.305	11.414	11.7554	12.0068	12.1761	11.6491	9.19271	11.4526	12.3797	11.9537	9.78918	10.8908	9.69942	11.5525	11.274	10.8574	11.6059	11.2322	12.2121	11.3036	9.17169	8.94026	9.66739	9.51367	9.51386	9.51606	9.23918	8.83529	10.2284	9.56287	9.33851	9.41241	9.56361	9.54069	9.6371	9.12009	9.42943	10.053	9.99156	10.0447	9.57403	9.18037	9.50044	9.62094	9.49496
FAM89A	13.6077	12.7511	13.161	12.8863	13.85	13.4931	13.7782	13.3366	13.7408	13.6454	13.1397	14.0162	13.7629	13.9604	13.1711	13.1228	12.7196	13.7466	13.7914	14.1054	13.8047	13.992	13.9846	12.9028	13.0111	13.1397	12.5259	13.0311	12.7573	12.7516	13.0765	11.9631	12.8922	13.1158	12.6141	12.7421	12.2646	12.0564	12.5285	12.5784	13.0109	12.4936	12.9853	12.7336	12.4091	12.3386	11.9298	12.3827	12.7554
ERN1	10.6946	9.47399	10.4682	10.981	11.1937	10.413	11.167	10.9432	10.8758	11.3389	10.1689	11.2888	11.4119	11.9048	10.2714	11.1413	10.5425	11.447	11.4707	11.7034	11.2412	11.5208	11.6182	9.16474	9.14968	9.32417	9.47335	9.08891	9.89703	9.19633	9.19225	9.44402	9.36408	9.74129	9.76369	8.89931	9.82347	10.2955	9.23795	9.68048	9.83094	10.0903	9.72723	10.137	9.67091	9.47239	9.86848	9.83426	9.03837
SIRT4	8.96723	8.93106	10.3667	9.01435	9.4031	9.17695	9.51606	9.64871	9.83823	8.92744	9.69792	10.1081	8.99617	10.1695	9.16148	9.1601	10.0391	9.84774	10.1504	9.6093	9.76968	9.66498	9.72026	11.1381	10.9667	10.1845	11.0464	10.4651	11.4022	11.1585	11.8245	10.6995	11.0545	10.7151	10.9081	9.86179	10.8513	9.9635	10.5797	10.8135	11.5665	10.8329	11.1127	10.5648	10.2143	10.5816	10.6524	10.7865	10.7547
KIF22	12.7479	13.1364	13.2949	13.2492	12.2214	12.5718	12.5047	13.3011	11.4637	12.476	11.9138	13.1792	12.0382	12.9264	13.444	13.5844	13.6273	11.6413	12.7571	12.1142	12.8024	12.2704	13.0619	14.1651	13.8639	12.9936	13.856	13.9538	13.9379	13.6667	13.9835	13.5527	13.87	13.7411	13.8327	13.7846	13.7761	13.7717	13.8094	13.6807	13.6039	13.5724	14.1242	13.7382	13.9281	13.6645	13.8263	13.7139	14.154
CPLANE2	9.18898	8.86373	9.98835	8.85283	8.87752	8.49957	9.42101	9.5263	9.00557	9.24864	9.47854	9.66052	8.89233	9.47837	9.6417	9.32784	9.59223	9.06872	9.40135	9.32483	8.88623	9.04119	9.04922	9.38304	10.7044	10.4444	10.5487	9.87784	10.605	10.1664	11.1999	10.6252	10.5573	10.4221	10.4514	9.52358	10.4951	9.82781	10.352	10.1861	10.2552	9.85472	11.0475	10.4021	9.06634	9.79715	9.81419	10.0987	10.4576
PRUNE1	12.2105	12.7585	12.9502	12.8224	11.9082	12.2555	11.9226	12.1577	11.6912	12.4908	13.8365	12.0344	11.8955	12.0954	12.8198	12.6398	12.9066	12.3246	12.2015	12.049	11.1829	11.6719	11.946	13.2198	13.2045	13.068	13.1598	13.2498	13.1565	13.1734	12.7546	13.2027	13.2658	13.236	13.1999	12.7325	13.0729	13.3089	13.316	13.044	12.9222	13.242	13.1752	13.2342	13.3962	13.111	13.2964	13.184	12.9753
RBMS1	13.9056	13.848	13.7243	13.98	14.0298	13.6939	13.7791	13.7336	13.8662	13.8817	14.2444	13.9599	13.8215	13.8939	13.8455	13.9643	13.9016	13.7449	13.8209	14.3253	13.9887	13.7782	14.1024	13.74	13.1668	13.3347	13.0855	13.0757	13.1171	13.2301	12.618	13.0772	12.9931	13.2927	13.2386	12.9809	13.4632	13.6493	13.4575	12.9481	13.5573	13.5888	12.7552	13.3928	13.3654	13.043	13.2829	13.3954	13.08
ING2	12.6493	12.262	12.9424	12.5871	12.0902	12.3578	12.4692	12.9138	11.5445	12.1939	11.9831	12.0775	11.7212	12.4501	13.1325	12.7851	12.729	11.7194	12.2226	12.1588	12.0828	12.2377	12.5893	12.4754	12.9189	12.5938	12.8961	12.9954	12.9981	12.9818	13.1284	12.8258	12.9421	12.9957	13.0404	12.8453	13.0488	12.7374	13.0151	12.7705	12.867	12.8531	13.199	13.0106	13.1927	13.07	12.9403	12.8731	13.1317
IGFBP1	15.1969	14.9926	14.962	14.7796	15.0017	13.6711	15.0869	14.8416	14.0382	14.7072	14.019	14.7878	14.4064	14.074	13.7965	14.8145	13.8089	14.4197	14.8784	14.2483	13.6004	14.6153	15.0456	14.7252	12.0537	13.8455	11.001	13.8356	12.543	10.8092	10.7582	10.9508	13.3776	12.2659	12.018	12.1455	10.5137	11.349	8.70012	11.7158	13.7441	11.7055	10.1417	13.9245	12.4135	11.4742	10.8612	13.5059	12.9073
GRIA3	9.41339	9.34404	10.0862	11.0659	9.25405	9.72546	10.3196	9.94751	9.45191	8.98506	8.90145	9.49254	9.53832	9.65177	9.24984	10.1017	9.99838	8.74903	9.24472	9.55161	9.53208	10.1455	9.78656	8.48155	10.5991	10.2775	10.9449	10.8247	10.7856	11.3816	11.2112	10.7865	11.1832	11.2364	11.5262	11.3565	10.9943	8.89502	9.55219	10.8516	10.5287	10.6017	10.9761	11.1641	10.4191	11.2396	11.3937	10.5074	10.5582
PTGER2	12.0553	11.2089	11.9448	11.9405	12.7905	11.9888	12.5529	12.3939	12.4682	12.7215	12.9953	11.2703	12.7126	12.0133	11.8875	11.9845	11.0344	12.3146	12.1124	12.0267	11.6447	11.1103	12.6204	12.0438	11.0413	11.0573	10.4651	10.6477	11.0817	10.8457	11.3172	10.0736	10.9303	10.4474	11.3022	11.3046	11.0023	11.1958	10.8681	11.216	10.2737	11.652	11.3706	11.7557	11.5064	11.077	10.7125	10.7543	11.3456
RHOBTB1	11.9662	12.7365	12.4538	12.3725	11.5622	12.396	12.1401	12.0048	12.0396	12.0214	12.0861	11.3706	12.1896	11.8019	12.0004	11.8199	12.7237	11.8582	11.7782	11.9239	11.6838	12.4694	11.8746	11.3568	12.77	12.758	12.4566	12.3471	13.0049	12.6327	13.0218	12.9264	12.6735	12.9317	12.3501	12.096	12.7546	12.6724	12.6518	12.3211	13.1902	12.2628	12.626	12.5242	12.9197	12.8809	12.7666	12.7321	12.4959
IL4R	12.766	12.9452	12.1807	13.4934	13.5904	13.5008	13.752	13.2441	13.4164	13.3741	12.9507	13.0838	13.5998	13.4547	12.8986	12.6172	11.9126	13.4099	13.7364	13.3282	13.3216	13.3813	13.3335	11.9385	12.3672	12.6894	12.2802	12.388	12.3612	12.9613	11.8006	12.9339	12.004	11.8731	12.4448	12.0384	11.9845	11.1715	11.3482	11.7023	12.29	12.1553	12.5977	12.2786	11.4892	11.8276	12.0076	11.4333	12.1319
ADAM19	11.8184	11.6968	12.2949	11.7344	12.6814	11.656	12.619	11.7055	12.3637	12.4015	10.4093	12.151	12.6115	12.6351	12.0159	11.8912	11.7465	12.2224	12.3995	12.6717	12.2354	12.7565	12.6431	9.99733	10.5038	10.954	10.2161	10.3969	10.082	10.4676	9.38679	10.6199	11.1832	10.9945	10.8524	11.2473	10.474	9.2837	10.692	11.0972	10.2151	10.0223	11.2332	11.3055	10.6359	10.9019	10.7922	10.8576	11.3121
RBM38	11.0962	10.686	11.2409	10.786	11.1492	11.496	11.5257	11.2747	11.2711	11.6376	11.1429	11.2543	12.1802	11.6524	11.7905	11.3451	11.1658	10.9161	11.5097	11.7606	12.0253	10.9912	11.7565	12.0273	10.3174	10.8195	10.2275	10.9325	10.6639	10.6651	11.0104	10.6678	10.5876	10.9259	10.8477	9.89215	10.4131	10.2909	10.6444	10.805	10.883	10.3737	10.3993	10.6359	9.46059	10.5303	10.5617	10.175	10.2263
NINL	9.88283	11.6747	11.2815	11.0812	8.95896	10.5807	9.98141	10.4312	8.84729	9.2028	9.39064	9.98271	8.79854	9.70643	9.78568	10.6747	10.7657	8.84704	10.0065	9.14329	10.4193	9.45907	9.39468	9.81126	11.9037	10.7199	11.0211	11.2403	11.6941	11.6185	11.6197	12.286	10.8018	11.0125	11.358	10.4844	11.3052	10.9898	11.3855	11.0301	11.6134	11.0255	11.4637	11.3124	10.4843	11.4324	11.2958	11.2012	10.8864
FCAR	11.8819	9.89189	10.1364	10.538	12.9416	10.4258	11.2558	12.1881	10.9081	12.3675	12.8392	11.6657	12.3393	12.98	10.7169	12.3147	9.92492	10.3828	11.9344	11.7547	10.746	10.126	12.9353	12.9126	8.9236	8.97802	9.22185	9.56419	8.46966	9.09328	8.71508	8.5607	9.316	9.48315	9.40879	10.4535	9.24386	10.337	9.49971	10.5483	8.5396	10.5072	9.2474	10.2997	10.6288	9.19225	9.18759	8.92634	10.1167
C2CD4B	11.3434	10.8595	10.5314	10.1009	10.7898	12.0957	12.633	12.1564	11.8395	11.4814	9.31915	11.7895	11.0715	11.285	11.2342	10.9997	10.3544	11.9798	11.4121	10.3359	11.7991	12.2105	11.5219	9.11194	10.5344	10.2989	9.4635	9.5093	10.7879	10.348	10.5062	10.4513	9.78854	9.95543	9.31781	9.0677	10.2267	9.08404	9.34333	8.92252	10.0697	8.91836	9.80597	9.72158	9.16812	9.85605	10.0002	9.80643	9.75344
CCDC68	13.9226	13.3962	12.5231	13.5861	13.3942	13.8004	13.1601	12.807	13.1233	13.4406	13.6583	13.218	13.4217	12.4756	13.1137	13.4607	13.272	12.8595	13.4628	13.1098	13.7287	13.2021	13.2498	13.1304	12.7048	13.3541	12.4769	12.1361	12.4727	12.7242	12.1169	12.7733	12.527	12.975	12.9189	12.7736	12.4713	12.9154	12.7036	12.5096	12.8466	12.7234	12.3977	12.5071	12.6212	12.6003	12.2955	12.4087	12.2131
DMRTA1	11.8322	11.9826	12.7078	11.6517	11.5463	11.0802	11.6888	12.2802	10.2976	10.5308	9.82179	11.4857	10.1418	11.518	12.2538	12.2914	12.536	10.9836	11.6019	11.5198	11.4844	11.8303	11.8801	11.7816	12.857	12.4287	12.7599	12.0871	12.5589	12.6507	12.7929	12.39	12.6357	12.7975	12.427	12.262	12.5009	12.3918	12.7119	12.4625	12.5017	12.0221	12.7477	12.3537	12.7065	12.4342	12.5417	12.7783	12.8887
PPARGC1A	14.6176	14.4334	14.4993	14.77	14.1613	14.6253	14.1796	14.2336	13.6015	13.8398	13.9594	14.1379	13.8917	14.1978	14.4108	14.6718	14.0777	13.5375	14.0587	13.9989	14.2844	13.6951	14.1196	14.1869	13.7591	13.3377	13.6614	13.392	13.7527	13.6357	13.182	13.6296	13.4359	12.8811	13.3884	13.4115	13.433	13.3945	12.7713	13.1714	13.6724	13.1253	13.1211	13.7883	13.2875	13.1339	13.2708	13.614	12.4272
IL2RB	9.40023	10.4441	11.0088	11.0488	10.0337	10.3131	10.5176	10.7772	10.477	10.6547	9.41224	10.6013	10.3363	10.4386	10.3952	10.9839	10.8333	10.0053	10.564	10.0928	9.93312	10.663	10.5878	9.28019	11.0219	10.9033	11.1533	10.5449	11.2785	11.4242	11.2173	10.9319	11.3106	10.8032	11.1228	11.1705	11.4592	10.2405	11.0595	11.4437	10.5303	11.203	11.4974	11.3721	11.5145	11.3083	11.1662	11.7322	11.4589
CCNT1	12.7892	12.3027	12.2023	12.9528	12.983	12.7162	12.766	12.2797	13.2804	13.1367	13.0638	12.9594	13.3365	13.0304	12.2049	12.7568	12.406	13.1714	13.0782	13.1814	12.1022	12.6023	12.8468	11.9787	11.3881	11.7322	11.8661	12.1173	11.4675	11.8211	11.1366	11.7745	11.9226	11.8548	12.3466	12.3239	12.1169	12.0089	11.8873	12.4258	12.2052	12.4433	11.8015	12.1992	11.8873	11.9391	12.0354	11.852	11.7593
C2orf88	11.1063	11.0682	11.5706	11.4491	10.0588	11.0703	11.5589	11.675	10.5496	9.62395	10.4404	10.9226	9.94225	10.3371	10.7221	11.1457	11.6274	10.0754	10.124	10.446	10.8549	10.9207	10.3958	10.9767	11.6925	11.077	12.139	11.6041	11.9896	11.5471	12.9567	11.3345	12.0407	12.1585	11.9869	10.7137	11.9619	12.3406	12.3002	11.7755	11.9524	11.7935	12.7129	11.7056	12.1992	11.4258	12.0662	11.9456	12.2467
TNFAIP6	11.3518	9.51486	10.7281	10.2899	12.7434	11.4483	11.4549	12.4343	12.3266	12.1508	8.19427	12.9559	13.076	12.845	9.3506	10.7872	9.58088	11.834	12.1459	10.8691	12.6342	10.6799	12.6748	9.71566	9.18377	10.0518	9.20814	9.48305	9.70214	9.487	9.66226	9.09451	10.1966	10.0537	8.76328	8.47721	9.12552	8.341	8.29726	8.47641	9.33956	9.66749	9.20793	10.556	8.38457	9.5386	8.74624	9.52685	8.70425
ING1	12.9408	12.8977	12.7828	12.001	12.3356	12.0976	12.5215	12.9585	12.0818	11.9438	12.4546	12.3432	11.7922	12.1495	12.7615	12.7457	13.0182	12.1369	11.9693	12.2323	12.5435	12.4448	12.1103	13.1327	13.3875	12.7353	13.2557	12.8018	13.2683	13.0539	12.8835	12.8552	13.0335	12.8458	13.0809	13.1435	13.2734	13.2801	13.1832	12.9995	12.99	12.9928	12.9094	12.9296	13.3464	12.9753	13.1749	13.0308	12.9189
ELFN1	8.82152	9.12623	10.4181	8.86209	8.39864	8.74336	9.83926	10.4291	8.16075	8.50398	8.21901	9.60566	8.46655	9.68853	9.43024	9.15146	9.86354	8.08672	8.74854	8.67419	9.94823	8.93532	8.89171	9.07024	10.1553	9.60555	10.3019	9.85014	10.3977	10.4792	10.5095	10.6294	9.98685	10.2817	10.5541	9.44647	10.4469	9.47312	10.5467	10.3148	10.5724	10.2585	10.3135	10.3132	9.68767	10.3505	10.3974	10.4083	10.4164
SERPINB9	12.094	12.3333	11.7164	11.9298	13.1223	12.8539	12.9445	12.2422	12.5494	13.1537	10.403	12.9627	13.159	12.4256	12.6216	11.7286	12.4049	12.7622	12.7399	13.2365	13.408	13.347	13.2941	10.1501	11.2459	12.1347	10.9061	10.0776	10.936	11.4087	10.6755	11.0048	11.0899	11.1246	10.9915	10.1966	11.0278	11.9801	11.5289	10.0614	10.8595	11.5695	10.648	10.9696	10.2996	11.4651	11.0894	11.1426	10.422
GPRASP3	11.0984	11.3646	11.6947	10.9975	10.1853	11.2016	11.0975	11.2461	10.6607	10.3236	9.24984	11.363	10.0247	10.785	10.8659	11.2212	11.7222	10.3865	10.1234	10.786	11.6627	10.7676	10.6295	9.91061	11.8148	12.0156	11.8498	11.5465	12.0424	11.7283	11.5731	11.6227	11.6942	11.8737	11.8125	11.6735	11.7496	11.7063	11.8357	11.5608	11.7036	11.8057	11.766	11.6079	11.6379	11.2606	11.6425	11.8942	11.4836
CKAP2	10.0354	10.061	10.4444	9.83298	9.65896	10.2574	9.83981	10.2337	9.1878	9.58215	8.99967	9.99963	9.1931	9.71131	9.69977	10.1247	11.04	9.33602	9.1824	9.49234	10.7454	9.87824	9.67347	10.1234	10.9081	11.1698	10.6044	10.624	10.2231	11.3791	11.5379	10.8688	11.0894	11.2345	10.5849	9.89518	11.4169	11.0787	11.4255	10.6922	11.3807	11.8621	10.3203	11.8917	10.4396	11.5624	11.1467	11.5188	10.3161
IER5L	11.7614	11.2984	10.9958	11.8706	12.4296	13.0555	12.5348	11.8313	12.1357	12.9028	12.5916	11.8315	12.0511	12.2866	12.463	11.2263	10.8265	12.4941	12.2786	12.9002	12.7874	13.1317	11.8963	9.08916	10.6866	11.6177	10.2262	10.4623	10.7024	11.0869	10.5178	10.5959	10.8627	11.0329	10.7954	9.29772	10.518	10.2833	9.32308	10.2116	11.0634	10.285	11.1103	10.7113	9.7616	11.2981	10.2148	10.3634	10.3159
UPP1	13.5501	13.2687	12.6921	13.6102	13.7575	13.5558	13.9468	13.6622	13.5468	13.6224	13.849	13.794	13.7693	13.5315	13.4301	13.1786	12.502	13.8075	14.1054	13.9136	13.6391	13.4896	13.3075	12.5951	12.6751	13.0278	12.5231	12.6248	13.2192	12.9892	13.1045	13.2361	12.4905	12.6187	12.5943	12.2044	12.6459	12.0684	12.5134	12.5989	13.0922	12.4668	13.1121	12.7716	11.7815	12.474	12.0482	12.0579	12.8119
KLHL15	13.4273	12.5951	12.9627	12.7705	13.5027	13.098	13.4965	13.2415	13.5267	13.3078	12.4689	13.1971	13.5538	13.5056	13.0368	13.1461	12.9427	13.4783	13.2399	13.8434	13.1837	13.3776	13.5505	12.4524	11.8901	11.7606	12.1086	11.8775	12.1259	12.3768	11.6083	11.9162	11.9979	12.4323	12.2651	12.556	12.4442	12.4892	12.4282	12.3934	12.2842	12.6858	11.5743	12.4856	12.8354	12.1	12.4342	12.4157	12.0154
ZSCAN2	10.4044	10.5856	11.2282	11.5794	10.9558	10.557	10.1939	10.4548	10.6943	11.513	12.7487	11.0274	10.9151	10.9661	11.6337	11.6687	11.5136	11.3556	11.7725	11.3262	10.2812	10.6083	10.9152	12.1221	12.17	11.7933	12.022	12.2097	12.2278	12.2928	12.4432	12.3618	12.0043	11.7526	12.3537	12.5078	11.9375	12.0161	12.0329	12.414	12.1995	12.3022	12.5457	12.1849	11.7649	12.0186	12.1208	11.8645	12.257
HNF1A-AS1	9.22127	9.89215	10.1992	10.1806	9.15352	9.49686	9.37713	10.4128	9.09222	9.4018	10.1484	9.6714	9.24564	9.55362	10.5541	10.238	10.6099	9.17648	9.79428	8.92951	9.79031	9.03265	9.50815	11.3819	10.8283	9.8555	10.7663	10.4065	10.7601	10.4907	10.7919	11.0088	10.5395	10.7369	10.9204	11.5593	10.7145	12.0748	11.3156	11.2409	10.2363	10.6925	11.0322	10.8201	10.9353	10.2132	11.3011	10.9398	10.6494
GEM	12.8903	13.7083	11.9229	11.9302	12.9988	12.73	12.1129	12.6454	12.6447	13.6943	14.3253	12.8932	13.6331	12.0935	11.4354	12.5801	12.1278	12.8359	12.2365	13.0241	12.9583	12.2356	12.6075	12.479	10.8826	13.5305	10.6347	11.2917	10.6185	10.8604	11.7693	10.6299	11.8178	11.7205	11.8569	10.9438	11.3213	10.8633	10.8126	11.4493	11.0263	11.2092	10.655	11.8636	10.7952	12.1676	10.9101	11.0635	11.1643
SYNE4	11.3444	12.4084	12.0071	12.3411	11.0694	12.0508	11.4716	11.7529	10.9592	11.1888	11.1632	11.589	11.0462	11.629	11.9979	11.7354	11.9185	10.9048	12.1428	10.967	11.757	11.1119	11.2842	11.0464	12.432	11.9556	12.2625	12.4015	12.626	12.7013	12.2137	12.5585	12.2203	12.3471	12.5054	12.3628	12.5836	12.3594	12.5176	12.3852	12.0522	12.2952	12.5589	12.5471	11.914	12.4744	12.2879	12.2504	12.5798
C19orf44	8.76506	10.5384	10.1627	10.2493	9.05316	9.22665	9.52885	9.61589	9.13578	9.22249	9.13486	9.36895	8.93267	9.36895	9.30116	9.37116	10.1262	8.95722	9.07173	8.99859	9.88107	9.93326	8.76816	10.1375	10.6478	11.1299	10.7784	10.2569	10.6742	10.591	10.5912	11.0085	10.696	10.5459	11.0609	9.5334	10.8378	10.6746	10.8175	10.7493	10.4217	10.3967	11.115	10.7338	9.02692	10.5765	10.4907	10.6026	10.1542
ZC2HC1C	12.859	12.8681	12.946	13.4131	13.4248	13.2738	13.5548	12.8458	13.7965	12.9736	12.5094	13.3864	13.6145	13.5861	13.3023	12.7205	12.6649	13.5217	13.5189	13.7404	13.6393	13.5415	13.4122	11.9625	12.716	12.7135	12.3125	11.941	12.9829	12.7271	12.8889	12.9311	12.5052	12.5782	12.4727	12.308	12.2998	12.345	12.5871	12.28	12.2142	12.5301	12.6933	12.3899	12.3975	12.5078	12.4248	12.4889	12.2772
IL10	10.6782	10.1127	10.348	9.01554	10.3927	10.6604	11.0052	11.1735	11.4606	9.81241	10.2707	10.7095	11.6097	11.1545	10.8805	8.97661	9.98104	11.0595	10.3112	10.2458	10.4801	11.6365	10.6052	10.8738	9.60848	8.93049	9.67917	9.06653	9.48179	9.11045	10.694	8.81668	9.74565	9.66773	8.8627	9.1093	9.18656	9.58382	9.27836	8.79478	9.4869	9.36876	9.80308	9.24223	9.9089	9.3602	9.34956	9.58808	9.3888
MARVELD3	10.9982	11.3941	11.6245	11.4957	10.5169	11.2321	10.2696	10.6502	9.95186	11.0058	12.2228	10.9418	10.3308	10.3944	11.3694	11.6657	11.8053	10.4863	10.7402	10.3478	10.4147	10.3384	10.3211	11.2459	11.526	12.5838	11.6055	11.4675	11.9882	11.8324	11.2097	11.2569	11.7395	11.2198	11.9567	12.522	11.4651	11.634	12.101	11.9468	12.2513	12.1134	11.5757	12.0122	12.0006	11.9826	11.866	12.0833	11.7124
FNBP1L	12.1516	12.2879	12.7226	12.0027	11.6353	12.5162	12.2371	12.2548	11.8425	11.4513	12.2879	12.2194	11.6887	11.9716	12.2963	11.9324	12.5977	12.162	11.2584	11.7187	12.0581	12.0045	11.6308	12.0463	12.8198	13.1265	12.8258	12.2688	13.0894	12.9767	12.3926	12.6221	12.6714	12.7642	12.3035	12.6233	12.6248	12.7871	12.9123	12.4349	12.6491	12.7007	12.4522	12.3414	12.8487	12.7653	12.9494	12.6	12.3639
PDE4B	13.2814	12.9583	12.519	12.2799	12.8798	12.7759	13.1101	13.3486	12.6999	13.1064	12.5013	13.012	13.3757	12.9734	11.9573	12.3414	12.1546	12.7449	12.8034	12.7885	12.8906	12.3165	13.1086	12.4527	11.7901	12.0971	11.9435	11.9619	11.9069	11.6344	12.3316	11.7254	12.493	11.8046	11.9923	12.054	12.3253	11.7684	11.4801	11.2693	11.1347	11.9201	11.7373	12.396	12.1453	12.0977	12.1784	12.3229	11.3969
LPAR1	13.2768	13.2525	11.682	12.9685	12.704	12.7631	12.0256	12.1321	12.2177	13.1024	13.5373	12.1035	12.608	12.1958	11.6619	11.9923	12.0812	12.0784	12.3564	12.6441	13.0319	12.0695	12.2305	11.7475	11.6302	12.9311	11.0205	11.7086	11.2041	11.6288	11.999	11.9393	11.4814	11.2307	11.4491	11.0942	11.6474	10.7798	11.0389	10.9975	11.6993	11.6466	11.9879	11.6177	11.1805	11.8726	11.0846	10.7289	11.47
MYBPH	9.32819	9.73282	8.6895	9.13521	10.4851	11.3289	10.4617	9.35178	12.0528	11.1007	11.478	10.6544	12.4557	11.7625	10.1833	9.96396	8.77784	10.2405	12.371	11.4155	11.3485	10.7307	11.4371	9.96765	8.50032	9.07606	8.64727	10.1431	8.0646	9.03161	7.86978	8.51164	8.87642	8.17602	9.04037	9.97728	8.71583	9.34487	9.10898	9.48506	8.37837	9.22242	8.76953	8.80736	9.1416	8.93367	8.42345	8.47045	9.12808
RND1	12.7866	10.2929	10.55	11.4998	12.9426	12.8139	13.765	13.2313	12.3287	12.6379	9.24075	13.4289	13.2927	12.4821	12.4155	11.7522	10.501	12.7136	12.7404	12.3749	13.5135	12.4485	12.8668	10.1698	10.744	9.66086	10.3694	11.0182	10.1473	10.4345	10.4743	10.7155	10.5598	10.0222	10.58	8.99745	10.3546	9.03685	9.45441	9.57871	10.3364	9.6721	10.7449	10.6569	9.26104	10.2035	9.88178	10.3497	9.60806
SIRPA	13.6192	13.1781	13.1657	13.5975	13.9876	13.8038	14.0771	13.4321	14.1109	13.8033	12.4453	13.5868	13.8178	13.9554	13.4444	13.0894	12.9829	14.099	14.1013	13.9946	14.1743	14.0349	13.8634	13.0308	12.9675	13.3447	12.9489	12.8441	13.0629	13.3174	12.9554	13.0265	12.9182	13.056	12.8351	12.3514	12.8718	12.995	12.6233	12.4764	12.9703	12.9711	13.0065	13.0362	12.525	13.1364	12.9864	12.995	12.9809
CYP27B1	9.84347	8.63471	9.32628	9.70531	10.4356	10.039	10.2699	9.29227	10.4829	10.4384	11.0823	9.96598	10.7001	10.3914	8.96578	9.46807	9.39391	10.5514	10.987	11.0198	9.68593	10.0544	10.2037	8.75586	8.53087	9.45982	8.99679	8.77558	8.64681	8.91466	9.40959	8.60697	9.09408	9.4828	9.12059	9.43922	8.8029	8.97829	8.6017	9.12009	9.1057	8.75031	9.15	9.01469	8.7493	9.1622	8.80069	8.97714	9.41667
MMP19	10.0501	10.4225	9.51817	9.57991	11.4104	10.2283	10.4985	10.3694	10.399	12.0579	11.6731	9.90392	11.7441	10.4828	10.1155	10.9781	9.16895	11.2836	11.7295	10.998	10.3587	10.2451	11.9713	12.7439	8.50884	8.91081	9.04404	9.83732	8.52659	8.61489	7.98266	8.31766	8.75616	9.52699	9.46429	9.08926	8.92978	10.2426	9.52622	9.21867	9.01964	10.1607	9.26703	9.46281	9.57596	9.294	8.80688	9.31539	9.77172
PAQR7	10.1185	11.3314	11.1518	11.4473	9.72013	10.5374	10.8907	11.3698	10.0397	9.87633	9.27451	10.4707	9.66052	10.7472	10.8366	10.3895	11.1737	10.3924	10.5747	9.99611	10.1847	10.5464	10.0127	9.44954	11.5363	10.9146	11.3953	11.7687	11.5582	11.7252	11.9022	12.4474	11.5627	11.2993	11.4764	11.2132	11.9497	10.7255	11.6374	11.5857	11.7818	11.2914	11.7113	11.2077	11.91	11.711	11.676	11.8636	11.9642
GIMAP2	11.0972	11.5851	11.9076	11.4806	10.2369	10.8664	11.3774	11.7252	10.3825	9.74741	9.08679	11.2836	9.50876	10.9572	11.1181	10.7401	11.742	10.5882	10.4575	10.0661	11.1641	11.0713	10.384	10.2581	12.2542	11.7523	12.2775	11.288	12.036	11.3513	12.6754	11.2705	12.1022	11.8585	11.8294	11.47	12.1142	11.6764	12.2394	11.5509	11.6425	12.1003	12.0501	11.6899	11.8607	11.8901	12.1259	12.0742	12.2346
STC1	11.8618	11.8829	10.8033	10.8137	12.5127	11.0477	11.8015	11.5077	11.2998	11.4945	10.1418	11.1641	11.7905	11.2857	10.5718	11.1281	10.8189	12.285	11.2111	11.6236	11.5972	10.597	11.5743	9.59288	9.2232	11.22	9.39313	10.1367	9.25098	9.51151	8.97211	9.52491	10.6458	9.48076	10.6163	10.5048	10.0291	9.89716	10.2121	9.76427	9.35109	10.3196	9.69481	10.0291	10.0815	10.3487	9.98531	10.1089	10.2351
PGM2	12.761	12.9723	13.3994	12.0288	13.0017	13.1527	13.14	12.7807	12.7783	12.8651	12.4863	13.1427	13.0443	12.4938	12.704	12.7921	13.1825	12.5833	12.8725	12.7239	13.2961	12.2443	13.3978	12.6404	12.5439	12.3146	11.9893	12.0762	12.5898	12.0501	11.9763	11.7473	12.2649	12.0957	11.8143	12.4483	12.1484	12.2273	12.4213	12.4274	12.4657	12.1342	11.5804	11.8006	12.2763	12.3714	11.9301	12.3135	12.327
VPS45	12.1096	12.4365	12.89	12.9855	12.1129	12.219	12.2695	12.3721	12.4804	12.6824	12.9921	12.3588	12.3645	12.8798	12.4621	12.9299	12.8339	12.305	12.7842	12.7172	11.8446	12.1599	12.4565	12.9258	12.9061	13.1806	12.882	13.4285	12.9684	13.0351	13.2183	12.8356	13.1546	13.3962	13.3155	13.6423	13.3585	12.7057	12.9889	13.447	12.985	13.2345	13.1546	13.6856	13.0109	13.5587	13.1999	12.7726	13.2955
IFIT1	13.5346	14.1459	14.7136	14.1152	12.6853	13.7748	13.8284	13.8047	13.3017	13.6457	13.908	13.9389	13.2301	13.5358	13.6443	14.2099	14.5178	13.0827	13.4632	14.1183	13.8987	13.2759	14.0548	14.4956	14.6308	14.5938	14.5013	14.4092	14.572	14.5732	14.7252	13.9561	14.5236	14.5907	14.4489	14.1763	14.6349	14.4558	14.5244	14.2824	14.2604	14.932	14.4303	14.8176	14.7161	14.6575	14.5481	14.7769	14.7148
CCNF	9.2055	9.96826	10.414	9.66185	9.31583	9.57562	9.51072	9.68099	9.54688	10.2011	9.88041	9.91523	9.7114	9.8219	9.94524	9.53602	9.7137	9.90538	9.75825	9.65027	9.73456	9.96928	9.53199	9.05734	10.2394	10.7436	10.6772	10.7627	10.4697	10.6502	10.5328	10.8879	10.6953	10.4294	10.5509	11.0477	10.3665	10.0634	10.2337	10.8717	11.0836	10.5505	10.6924	10.8432	10.1418	10.6958	10.5577	10.2963	10.1899
ERICH5	11.3142	11.6739	12.5351	11.444	10.8601	11.5646	10.4374	11.3022	10.2567	10.9564	9.97079	11.5764	9.83648	10.8567	11.2711	11.2321	11.9442	10.8352	10.2903	11.1605	11.5329	10.5018	11.7049	10.5051	12.0349	13.1481	12.2747	12.2561	12.2522	11.5335	12.1697	11.3567	13.0959	11.7755	12.303	13.4375	12.3969	12.3774	12.3128	12.8383	12.0401	12.0853	12.1294	12.566	12.7527	13.1051	12.2044	13.3327	12.1024
S100A12	12.7036	9.08916	11.0622	11.6619	13.6735	13.2983	13.6167	13.5587	12.2539	13.1125	9.34455	13.1749	13.2837	13.2748	12.4198	12.3443	11.457	12.719	13.2765	12.7335	12.9138	12.3435	13.4783	12.0652	10.1329	9.80289	10.2078	10.6252	9.84394	9.76405	11.0598	9.61302	11.3124	10.8352	10.6251	9.44092	10.2288	9.48594	10.8145	10.56	9.71844	10.2106	12.0354	10.5838	10.547	10.0929	10.4074	10.0728	10.3465
KLF5	12.5972	11.8265	12.1044	11.6494	12.6938	11.8892	12.4122	12.2965	11.2247	12.0455	12.6416	11.3872	11.8068	10.7303	11.6282	11.9779	11.6837	11.7516	11.5957	11.8138	12.0396	11.368	12.3594	10.6671	11.1252	12.2766	10.9446	13.1385	10.2663	10.6095	10.4939	11.2582	11.1869	10.5483	10.3846	9.55169	10.5573	10.1034	10.131	9.6663	10.1445	10.1133	10.2737	10.2754	10.0915	10.7839	10.3237	10.1427	10.077
SNX7	12.3032	11.2018	11.9589	11.3691	11.6622	11.5774	11.7438	11.9395	11.7446	11.0888	10.7675	12.1166	11.5576	11.678	12.1003	11.9635	12.121	11.3389	10.9463	11.478	12.0373	11.8653	11.9372	11.5544	12.0681	12.5215	12.4627	11.9737	12.2791	12.4689	12.3873	11.6348	12.6155	12.6106	12.414	11.7533	12.4445	12.3841	12.845	12.2377	12.5774	12.5477	12.1896	12.327	12.6934	12.4524	12.4982	12.3312	12.4466
INHBE	12.6778	12.6528	13.4343	13.0542	13.1208	13.2623	13.3221	13.2002	13.0778	12.8941	10.6843	13.2517	13.084	13.6347	13.7031	13.4938	13.4111	13.5844	13.3007	13.516	13.209	13.3241	13.0987	13.8514	13.6012	14.1743	13.9643	13.7098	13.9682	14.0387	14.0707	14.0794	13.9032	14.2099	14.0135	13.9267	13.8383	14.0365	14.0619	14.2206	14.0481	14.1693	13.942	13.9604	13.9983	14.0771	13.8634	13.8714	13.9354
TNIK	12.1672	11.1462	11.723	10.6756	12.0536	11.0759	11.7314	10.552	12.5715	11.9196	11.0986	11.9229	12.1735	12.0742	11.6364	11.9126	11.625	11.7737	11.8238	12.0217	11.5075	11.3521	11.8182	10.4918	10.2551	10.6945	10.1715	10.2165	10.2458	9.73795	9.79466	9.99587	10.5037	10.0624	10.8465	10.8299	11.1607	10.1411	11.3542	10.5913	9.5794	10.9717	10.2478	10.5714	10.5208	10.7835	10.5176	11.3463	10.8299
MAP1LC3B	14.3567	12.9842	13.1642	12.414	13.8578	13.6759	14.517	14.0168	14.2006	13.6957	13.0011	13.7466	14.094	13.345	13.5861	13.124	12.9239	14.0414	13.0354	13.4022	13.9075	14.2206	13.765	12.3628	12.7466	13.2433	12.5276	12.2777	12.6579	12.668	12.3629	12.7674	12.8493	12.8958	12.293	12.7102	12.5432	12.7271	12.7695	12.3774	12.5334	12.4767	12.2338	12.3913	12.9631	13.1077	12.8139	12.8958	12.3395
ZNF93	9.24627	10.0376	10.7459	9.99198	9.4855	9.87241	10.2091	10.0895	9.63158	9.56094	8.51079	10.3603	9.04914	10.4856	8.98442	9.87599	10.5352	9.90817	10.0832	9.62094	10.3644	10.3551	9.64833	9.44874	11.0281	10.6924	11.0022	10.7666	10.8498	11.1544	11.019	10.8473	11.0925	11.0984	11.0111	9.40254	10.9334	10.514	10.6433	10.2578	11.1418	10.5074	11.2057	10.9095	10.3359	11.1556	10.9618	10.9207	10.6892
URB2	12.0037	11.3736	10.9398	11.3656	12.7353	12.4004	12.344	11.0421	12.8427	13.0134	10.2514	12.453	12.7626	12.2233	11.0258	11.4996	11.1585	12.8145	12.3841	12.1221	12.5718	12.2763	12.1765	11.1684	10.5835	11.1032	10.6696	11.353	11.19	11.5654	10.0449	11.1903	10.7508	10.8053	10.6174	11.5949	10.446	10.0847	11.0047	10.7374	11.2479	10.0786	11.0732	10.8161	10.0419	10.7124	10.3996	10.4092	10.4396
TBC1D2	10.5891	10.3321	11.7492	10.2932	10.8832	10.3289	10.5346	11.4637	9.96258	10.6876	11.0475	10.8477	10.3311	10.7867	11.1176	11.1481	11.2649	10.9393	11.3583	10.3126	10.4948	10.7818	11.1066	10.3267	11.8829	10.7989	12.1709	11.8851	12.0652	11.5373	11.552	11.8949	11.6449	11.9025	11.9006	10.6496	11.7581	11.2723	11.9288	11.5532	11.9721	11.2336	12.3695	11.3289	11.4909	11.2732	12.2018	11.5665	12.2911
TMEM71	11.4725	11.5003	10.45	10.9438	11.6243	11.1426	10.665	11.7769	10.4883	11.5942	11.7094	11.0945	10.8332	11.2557	10.2303	11.1331	10.7237	10.6694	11.3245	11.0458	11.8479	10.0739	11.6271	11.2543	10.6352	10.713	10.0276	10.0504	10.4623	10.4274	11.0359	10.0412	10.3361	10.3388	10.3183	9.64031	10.3497	10.089	10.1036	9.92976	10.2441	10.4623	10.1427	10.1488	10.4312	10.132	10.1924	10.1024	10.2726
ZNF606	10.6178	10.7587	10.7757	10.7554	10.9517	11.2209	9.98014	10.3255	11.1614	10.3241	10.7294	11.0085	10.2872	10.8483	10.9769	10.7308	11.4441	11.2611	10.6607	11.1208	11.2493	10.611	10.3773	10.7107	11.8273	11.6876	11.8468	11.1836	12.2643	11.8709	11.7463	12.0435	11.4892	11.6607	11.5349	11.368	11.5076	11.7544	11.8254	11.3161	11.697	11.3972	11.8889	11.1545	11.4166	10.9605	11.4315	11.2131	11.5036
FAM149A	12.2981	12.5111	12.6978	12.5694	11.7734	12.0873	12.3356	12.5307	11.7739	12.4603	12.4357	12.2523	11.8276	12.5087	12.522	12.7631	12.9416	11.536	12.668	11.3275	11.7373	11.8669	12.38	12.3639	13.1837	12.2628	13.1993	13.206	13.1549	13.3571	12.8674	13.2441	13.2648	12.9419	13.1914	13.0265	13.1322	12.1213	12.7678	13.0351	12.7447	12.5519	13.4321	13.162	12.9996	12.8929	13.2605	12.6459	13.3585
CCDC86	13.475	12.839	13.0161	13.1945	13.7731	13.716	13.4641	13.015	13.7395	13.6691	13.4248	13.6894	13.8921	13.6203	12.9921	13.1424	13.0185	13.598	13.6467	13.9805	13.5173	13.7372	13.5879	12.4487	11.8469	12.8073	12.3381	12.9401	11.9625	12.4015	11.9153	12.0836	12.6193	12.7208	12.7615	12.7229	12.7802	12.6346	12.8397	12.8691	12.7215	12.7543	12.2149	12.9192	12.8067	12.8473	12.5801	12.6667	12.8795
DHODH	13.4841	11.9563	12.6629	13.2554	13.7722	13.6393	13.8063	13.5426	14.1235	13.9299	11.2115	13.785	14.088	13.9999	13.5115	13.1476	12.9747	13.8378	13.6865	14.0387	13.4941	13.9496	13.87	12.1778	12.1553	11.9668	12.2118	12.3564	12.0193	12.4598	12.0829	11.297	12.3496	12.8837	12.5474	12.5573	12.1886	12.2849	11.5405	12.2829	12.2154	12.674	12.242	11.704	12.2963	11.7881	12.0086	11.8318	12.4692
CIRBP-AS1	10.6801	8.36928	8.72616	9.15157	11.7831	11.6698	11.7613	10.4849	12.3749	11.405	8.71423	11.5411	11.7311	12.1459	10.4471	9.65571	8.77158	12.0635	11.5784	12.1709	11.2551	12.1171	11.508	7.84392	8.67435	8.73875	8.3094	8.34916	7.94959	9.01517	8.97927	9.12619	8.83904	9.01305	8.79307	8.33028	8.75191	8.35998	8.3656	8.59044	9.01662	8.17862	8.43445	8.69382	8.43662	8.92537	8.30466	8.45837	8.6715
TNFRSF10D	12.5461	10.9086	10.8183	10.069	12.7511	11.5203	13.0794	11.9809	12.9185	12.3879	10.5708	12.739	13.1147	12.4707	12.1142	11.3247	10.9812	12.7331	12.6103	12.6958	12.4809	12.6273	12.3829	10.9762	11.0497	11.0184	10.8119	10.8653	11.0912	11.0219	10.3842	10.9222	11.0284	10.9841	10.5986	11.3664	10.3135	10.2008	10.3797	10.2243	11.0544	9.6756	10.7593	10.2814	9.60907	10.901	10.992	10.998	10.5668
MTHFD2	12.9591	13.0068	11.8865	12.1501	13.1248	12.6737	12.7921	12.5425	13.3347	13.4579	13.5094	13.044	13.4658	12.8015	11.6713	12.0249	11.6212	13.282	12.7387	13.2789	13.2002	12.5672	12.7397	11.8482	11.8621	12.8395	11.3703	12.1388	11.7124	11.8102	12.2507	11.5793	12.1843	12.1158	11.9159	12.0007	11.7671	11.7712	11.2708	11.4637	11.881	12.3869	11.7025	11.9982	11.3657	11.9749	11.4083	11.4819	11.3152
EFCAB11	11.1415	10.5352	11.1127	10.807	10.5128	10.93	10.8576	11.264	10.2616	10.2613	9.25077	11.0369	9.86607	10.8981	10.5848	11.0102	11.1864	9.88131	10.5452	9.74838	11.1387	10.6906	10.9051	9.86555	11.3428	11.7874	11.287	10.7358	10.9501	11.3748	11.8009	11.3101	11.7369	11.9174	11.3709	10.9993	11.6038	11.5822	11.5643	11.4481	11.7272	11.629	11.8439	11.5001	11.2428	11.8291	11.442	11.7404	11.5548
SAYSD1	12.0548	11.9952	12.9036	12.2242	11.7671	12.162	11.8819	12.203	11.7777	11.9529	12.486	12.145	11.4878	12.0548	11.9101	12.5326	12.3525	11.836	11.9079	11.859	11.5979	11.7926	11.3733	12.5549	12.6866	12.7913	11.8567	12.6611	12.7543	13.0435	12.3591	12.6712	12.5683	12.4596	13.0131	12.7771	12.7812	12.7163	12.7636	12.7436	12.5267	13.0934	13.0356	12.9631	12.7501	12.7436	12.7703	12.4433	12.6728
UGT2B28	13.0682	13.2107	13.4089	13.1996	12.7426	12.6714	13.1673	13.9336	13.479	12.7997	13.5671	13.0754	13.0709	13.0501	13.1932	13.4138	13.5767	12.8078	13.2356	12.8626	11.8214	12.9091	13.3011	13.0263	14.0971	12.9494	13.9011	13.5139	13.9349	14.0174	13.8939	14.6948	13.8071	13.9433	13.8822	13.5942	13.7858	13.2035	13.6889	13.8718	13.8398	14.0084	13.9345	13.8383	13.9029	14.1627	13.7453	14.0523	13.6679
PTX3	11.5301	10.2453	9.16775	8.82304	11.7258	10.0983	10.4239	9.99952	13.2925	11.5501	9.58032	12.3529	13.5163	11.5556	8.7845	8.97211	9.22856	11.5699	10.0387	12.6294	10.896	10.2386	10.9005	9.42048	9.16853	9.55161	8.10675	8.62993	8.42128	8.65094	9.08465	9.52218	9.20709	9.17688	8.95482	9.40978	9.32647	8.78783	8.6051	8.65579	8.76125	8.82803	8.38767	8.79375	8.89248	8.93059	8.69565	8.75067	8.73461
ZFP36L2	14.1711	13.7355	13.5578	13.6027	14.3094	14.1924	13.9174	14.3118	14.2995	14.1801	13.2623	13.9281	14.1835	14.0237	14.1645	14.1157	13.9487	14.0625	14.0599	13.8055	14.0783	14.1658	14.1452	13.9051	12.7879	12.9677	13.1317	13.2974	12.9091	12.9347	12.4562	13.1415	13.3734	12.9277	13.324	13.2274	13.618	13.5747	13.256	13.5576	12.84	13.6265	12.8478	13.5871	13.5456	13.5378	13.5008	13.4865	13.1874
NAT1	12.1573	11.3089	12.5341	11.8176	11.3926	10.6538	11.5689	12.374	11.2306	11.0451	10.7124	12.2443	11.5191	11.7348	12.6206	12.6523	12.5919	10.7505	11.4348	10.9067	10.8541	11.4149	12.5622	11.161	12.61	11.8714	12.8239	12.3027	12.1609	12.4787	13.3582	12.3615	12.5819	12.9171	12.6268	12.5106	12.8259	11.8739	12.5336	12.6682	12.3493	12.5503	12.4057	12.5776	13.0443	12.6447	12.7677	12.9414	12.8835
C17orf80	10.4156	11.216	11.6059	11.4082	10.7385	10.4688	10.6043	11.1664	11.7554	11.4228	10.9509	11.6174	11.5774	11.8786	11.6703	11.4225	11.8434	11.3864	11.1875	11.7446	11.0778	11.494	11.5236	11.6269	11.7937	11.418	11.9032	11.6876	11.5878	11.8515	12.0528	11.2251	12.1433	12.2007	12.3623	12.2268	12.292	11.9134	12.0703	12.3647	11.7453	12.1914	11.671	12.3768	12.3081	12.2965	12.2998	12.0119	12.3655
SPTLC3	9.57574	8.82485	10.025	9.33939	8.53687	8.22371	9.61758	10.0696	9.36101	8.82778	7.95588	9.9968	10.1182	10.2712	9.73846	9.70201	10.4813	8.70444	9.38993	9.24011	9.23162	10.3581	9.96513	8.49906	10.1301	9.66739	10.863	10.3122	10.7281	10.2707	9.77545	10.2506	10.4642	10.7232	10.3838	10.183	11.0721	9.67783	9.87491	10.966	10.5774	10.9467	10.0735	11.1784	10.9569	10.8326	10.2501	10.4148	10.5231
SEC14L1	12.4886	11.8848	11.914	12.135	12.4031	12.3327	12.3272	12.5205	12.1568	12.6323	11.6892	12.2813	12.3985	12.2698	12.0336	12.161	11.6313	12.0329	12.5597	12.2848	11.9257	12.0388	12.4091	12.9292	10.6652	11.2247	11.2539	11.8529	10.5835	10.4416	11.0369	10.4247	11.6847	11.4174	11.7903	11.3588	11.8398	11.7202	11.6517	11.6609	11.2787	11.9307	11.2689	11.8569	11.6874	11.32	11.1432	11.3992	11.563
FZD7	12.6503	12.06	11.4022	10.6107	11.6764	11.7933	11.0573	10.7714	12.2371	11.9842	12.3011	12.1013	12.063	11.7518	11.6425	10.7611	11.2914	11.3718	11.0576	11.5622	12.2154	11.7728	11.055	10.2823	10.6805	11.8254	10.4985	10.7803	10.5579	10.2405	10.7972	10.7247	11.0511	10.4571	10.6199	10.9302	10.8518	11.2174	10.2875	10.3421	10.2968	10.6945	10.1294	10.1782	10.1339	11.5737	10.2537	10.399	10.5411
ZMYM3	8.66661	9.07249	9.49946	9.14702	8.24745	8.3965	8.81098	9.2434	8.24932	8.44912	8.37654	8.68113	8.27806	8.93283	8.56905	9.15436	9.43983	8.05611	8.59549	8.43571	8.69315	8.91577	8.74302	8.46238	9.5062	9.04596	9.63063	9.29442	9.43685	9.61052	9.25697	9.6686	9.54115	9.49487	9.70579	9.18479	9.53124	8.67216	9.38933	9.43902	9.72352	9.20781	9.95993	9.86988	8.725	9.46816	9.99089	9.4855	9.27011
PLEKHH3	10.8053	11.6469	11.3739	10.9938	10.5711	10.9347	10.8418	11.5597	10.9223	10.8859	12.5115	10.975	11.0792	10.7149	12.0101	10.7519	11.4041	10.6994	10.544	10.395	10.7687	10.8741	10.3654	11.1836	11.6968	11.6025	12.0265	11.9716	11.8483	12.3238	12.1291	12.4812	11.7782	11.5737	11.808	12.2947	11.9236	12.3073	12.1623	11.8463	12.179	11.4106	11.8923	11.7422	12.1472	12.3949	11.9023	11.9069	12.0176
KLHDC8B	12.1982	12.6371	13.2286	13.0646	12.484	12.0301	12.4378	13.0558	11.7631	12.7737	13.3209	12.3573	11.9901	12.8094	12.6961	12.739	12.8693	12.1361	12.7214	12.1867	11.4329	12.0422	12.2751	12.9564	12.9389	12.6039	13.0192	13.4535	13.246	13.3202	13.2125	13.4115	13.4028	13.3253	13.3685	13.5771	13.3139	12.6763	13.0481	13.1322	13.1527	13.2861	13.4641	13.4381	13.3075	13.2326	13.1563	12.9826	13.3486
PPP1R16A	12.817	13.5233	13.5084	13.5189	12.9583	13.3517	12.8786	13.3958	12.5195	12.7055	12.7111	13.0854	12.5569	13.0762	13.3262	13.0104	13.3	12.5017	12.8541	12.7991	13.0703	12.5825	12.9656	13.8162	13.7892	13.5101	13.6645	13.6526	13.8311	13.7883	13.9936	13.8311	13.5724	13.9811	13.7878	13.5671	13.4721	13.3095	13.5497	13.7675	13.8319	13.5358	14.0807	13.5612	13.5579	13.5206	13.3797	13.7334	13.7481
NIBAN1	13.056	13.6514	11.5363	13.0041	13.199	12.3766	12.2935	12.5015	12.946	13.5819	14.0116	12.8224	13.4145	12.8997	11.375	12.5007	12.4244	12.8958	12.9532	13.1486	12.8186	12.1213	12.8319	12.0141	11.1773	12.9025	10.8976	12.12	11.1066	11.6741	11.3263	12.0004	11.8071	12.1082	11.7741	11.622	11.514	10.9667	10.7788	11.6997	11.3507	11.9923	10.7852	12.1426	11.6859	11.7799	11.3684	11.3657	10.8352
PPP1R3B	13.2929	14.0126	13.7071	13.0987	13.2472	13.1942	13.2706	13.5538	12.8441	13.2655	12.5293	13.3868	12.8247	13.0667	13.95	14.2817	13.9075	12.7879	13.2088	13.3753	13.1978	13.2256	13.1834	14.1776	13.7603	14.0437	13.7587	13.5837	13.6735	13.9345	13.7503	13.969	14.0099	14.1034	13.9983	14.1521	13.9658	14.0625	14.2471	14.1704	13.9846	14.0554	13.6959	13.9001	14.069	14.2714	14.0079	14.208	13.9103
ABCG8	12.5039	13.2537	13.1743	13.0078	11.6013	12.0882	12.4593	13.0193	10.2467	11.7109	10.7538	12.2007	11.3953	12.6672	13.1347	13.1113	13.0526	11.066	12.5755	11.6198	12.5863	11.4252	12.5755	12.8892	13.4955	13.1138	13.434	13.2353	13.3945	13.589	13.2717	13.6807	13.233	13.2801	13.2722	13.3121	13.3115	13.2261	13.327	13.2286	13.2301	13.2495	13.2342	13.3253	13.3855	13.298	13.3951	13.2677	13.4031
SLC22A4	11.375	10.1915	9.68593	9.56623	11.5086	10.8943	11.7851	11.0585	11.2857	11.0004	11.1276	10.964	11.48	11.0673	10.982	10.5954	9.87282	11.2462	11.0196	11.3174	11.2943	11.0885	11.0515	10.1494	9.41048	10.0362	9.33338	9.34224	9.92196	9.7027	9.56147	10.135	9.85138	9.72784	10.2322	10.6455	9.78543	10.0309	10.3484	10.0869	9.93889	10.1268	9.67783	9.75452	9.91355	9.43912	9.82828	9.60259	10.0976
TNFSF14	13.2112	13.8573	12.4226	13.8306	13.8573	13.9977	13.6863	12.9767	14.1763	14.0121	14.0554	13.4355	14.0935	13.8774	13.3202	13.6913	12.4996	14.0777	14.2303	14.0047	13.909	13.6474	13.453	11.7496	12.7077	12.9049	12.5992	12.5694	12.8518	13.0555	12.4892	13.3371	12.5218	12.7449	12.7845	12.5928	12.1462	12.9585	12.129	12.5176	11.9513	12.5108	12.6902	12.0657	12.3377	12.5888	12.6063	12.6809	12.1852
KMT2B	10.8408	10.8015	10.5554	11.2694	11.2027	10.8059	10.9289	10.7899	11.1166	11.4844	10.9528	10.9975	11.0826	11.2218	10.8777	10.962	10.7655	11.3237	11.5559	11.1732	11.381	11.4553	11.1468	11.2776	10.0822	10.2466	9.89044	11.1419	10.0978	10.3543	9.80449	10.7704	10.2493	10.0803	10.5595	9.48671	10.4175	10.6866	10.1495	10.6158	10.0975	10.2987	10.2987	10.7475	10.3927	10.3397	10.3993	10.3782	10.1609
IGFBP2	13.7064	13.3629	13.0466	12.1903	13.7092	12.8219	12.851	13.2472	13.616	13.7038	13.2088	13.3816	13.2789	13.1403	13.2466	13.7327	12.1423	13.3916	12.9246	12.8848	13.374	12.8475	12.7639	13.6365	12.8173	12.6952	11.914	12.1868	11.9682	10.7788	10.828	11.6043	12.6145	11.3924	11.9448	11.208	12.2264	11.5066	11.111	11.4425	10.0869	10.4743	11.9556	10.723	10.3581	12.1911	11.3081	12.8137	12.4636
PPP1R10	12.2252	12.7872	12.6349	13.2712	12.8441	12.5346	12.5382	11.9778	13.1914	12.937	12.7702	12.5658	13.2811	13.1543	12.4874	12.6551	12.5979	13.022	13.1971	12.5696	12.8015	11.9704	12.6459	13.1857	11.7346	11.5969	11.7848	13.0099	12.0247	12.1169	11.8531	12.3746	12.2313	11.9396	11.9828	12.5843	12.0159	12.0707	12.0279	12.2108	11.9034	12.1863	12.3362	11.7297	12.1672	12.1294	12.3667	11.9881	12.0906
CHRNB1	10.576	9.85472	11.5659	11.3649	9.95746	10.6098	10.9586	10.6596	9.93251	10.5631	9.09625	10.7031	9.83047	10.9984	11.1085	11.1277	11.368	10.2941	10.801	9.69008	10.5736	11.1199	10.6567	10.1479	11.6658	11.0365	11.9899	11.7578	11.8351	12.0327	11.5156	11.5857	12.0519	11.8156	12.2155	11.616	11.5634	11.9427	12.3419	12.3156	11.899	12.4327	12.1103	12.1977	10.3543	11.6783	12.2128	11.177	11.9006
NNMT	14.7741	14.018	14.3094	14.5711	14.8548	14.8145	14.6925	14.822	14.864	14.932	14.0978	14.6729	14.8979	14.7661	14.6443	14.6708	14.536	14.9055	14.7911	14.7995	14.7935	14.8656	14.7847	14.6575	14.0275	14.398	14.0315	14.1368	13.6044	13.9113	13.7258	13.4067	14.5804	14.3233	13.9724	13.5091	13.9574	13.5289	11.2772	13.1963	13.5648	14.0488	13.5108	13.8893	13.6799	12.935	13.4378	13.9887	13.5318
PDIK1L	11.8245	12.2368	12.2592	11.8746	11.5946	12.0446	11.8327	12.0652	11.3197	11.1621	10.268	11.7277	11.1695	11.4496	12.0844	11.7704	12.1948	11.789	11.4266	11.4412	11.995	11.8884	11.6111	10.807	12.8383	12.4523	12.6242	12.1083	12.6869	12.5432	12.7155	12.5652	12.2577	12.2712	12.1187	12.2221	12.413	12.368	12.4195	11.9907	12.6112	12.1846	12.1259	12.1261	12.3844	12.3175	12.3633	12.411	12.2583
AFP	13.0241	13.2319	13.0694	12.5254	11.9778	12.4068	12.5489	12.5514	12.1074	11.6965	10.2649	12.7121	10.5965	12.5244	12.6365	12.8343	13.0899	11.2847	11.7848	11.0911	13.0254	11.8109	12.2208	12.6041	13.8084	12.803	13.7124	12.9392	13.6069	13.7474	14.3402	13.2722	13.9554	13.4648	13.1993	12.7336	13.4418	13.3822	13.2148	13.0999	13.093	13.7395	13.647	13.1759	13.333	13.4921	13.2466	13.5816	12.9605
SAC3D1	10.1538	11.0721	11.3978	10.9538	9.98271	10.488	10.6669	10.6308	9.76427	10.0151	10.0656	10.7549	9.50194	10.3832	10.2258	10.2875	10.5208	10.2666	10.567	10.0331	10.2872	10.7145	10.205	10.4615	11.4526	11.4258	11.3169	11.9826	11.8458	11.8245	12.2233	11.3591	11.4772	11.676	11.3839	10.8536	11.3421	10.5238	11.0032	11.0747	11.6393	10.8089	11.5765	11.4109	10.9993	11.1732	11.1406	11.1615	11.6413
IL18RAP	13.0542	11.3459	11.3169	12.0269	13.2722	11.8789	12.5998	13.0084	11.7641	12.9089	13.1434	12.7908	12.9542	12.9574	11.2139	12.1189	11.258	11.9856	12.0645	12.3672	11.4789	11.6094	12.957	12.4072	11.2447	11.4561	10.2974	10.3397	10.7655	11.4124	11.2714	10.9962	10.8825	10.7051	11.5982	11.1543	10.8534	11.0831	11.3295	11.1224	10.6342	11.8005	11.6197	11.873	11.4675	11.3041	11.1409	10.4537	11.1588
CENPQ	10.6048	11.0556	11.5729	10.3645	9.74447	10.545	10.6196	10.8457	9.41746	9.58778	9.41595	9.98721	9.33968	10.1887	9.4904	10.2513	10.5594	9.80824	8.817	8.57819	10.5051	10.5576	10.1541	9.58329	11.6504	11.5637	11.7772	10.5946	11.5292	11.1202	10.7426	11.0301	11.2687	10.6953	11.4633	10.622	11.0309	11.3049	11.2729	10.9295	11.6805	11.3265	11.3792	11.4603	11.0097	11.4322	10.7378	10.8943	10.7717
RETREG1	14.7555	13.932	14.5265	13.554	14.7241	14.417	14.597	14.91	14.3283	14.454	13.7437	14.753	14.452	14.0725	14.4871	14.2531	14.7796	13.9614	14.4024	14.1588	14.6672	14.62	14.4901	13.9599	14.3387	13.4122	14.1013	13.3711	14.2229	13.5728	13.8079	13.8509	13.7483	13.6388	13.1156	13.7449	13.5475	13.6039	13.8535	13.6166	14.3165	12.777	13.7567	13.0383	13.8186	13.0046	13.2936	13.6073	13.6707
LIF	10.406	9.75935	9.62875	9.2023	11.1585	10.3699	10.2723	10.7419	11.3118	12.6286	11.7275	12.514	12.6902	10.294	9.316	10.3361	9.21544	11.2126	10.155	11.107	11.7782	9.77545	10.945	9.97019	8.87076	10.0121	9.11524	9.28141	9.50876	9.14413	9.33681	9.30471	9.2363	8.98866	9.52037	9.30389	9.15925	9.36953	8.99155	9.35853	8.8734	8.95614	9.8216	9.05716	8.78608	9.60385	9.06682	8.89347	9.22706
PRSS3	9.92965	8.12981	9.27451	8.94011	8.90188	8.0058	9.21507	9.998	8.01551	8.27203	8.28068	8.53973	8.10365	8.46347	8.59778	8.83537	9.87688	8.13768	8.64317	8.58485	9.47323	9.003	8.98278	8.5462	10.4122	10.2268	10.6069	11.5246	11.0931	10.9277	11.1551	9.94334	11.1879	10.2977	11.1523	10.6426	10.4769	8.30309	10.6707	10.6799	10.9072	9.54134	10.488	10.4786	8.81962	10.8879	9.86555	10.7702	10.0451
SLC7A6OS	9.76468	10.6901	10.9522	10.0677	9.49479	9.46446	10.2058	10.7666	10.1752	9.76173	8.39599	10.6934	9.47551	10.6949	10.2039	10.4504	10.7976	9.89656	10.4757	9.21576	10.0792	10.7516	10.2291	8.62234	11.1244	11.0134	11.4357	11.5901	11.2976	11.2819	11.2367	10.8738	11.552	11.5138	11.4063	11.4161	11.3511	9.56725	10.8673	11.3571	11.582	11.0281	11.1801	11.5692	10.6835	11.2566	11.4075	10.7338	11.4171
NOL4	10.6922	10.6951	11.0858	10.7423	9.86804	9.79177	10.0564	11.2083	10.4156	8.86942	12.2251	9.77656	10.3121	9.68473	10.6757	10.6652	11.1949	9.16673	9.3596	9.93011	10.36	9.20473	10.7121	10.3019	11.9719	9.59012	12.0528	11.29	12.1153	11.7509	11.4948	12.4148	11.1606	10.8832	11.1564	11.8245	11.9268	11.7473	11.7677	11.68	11.3493	11.6663	11.3612	11.2527	12.3922	11.7565	12.0018	11.1358	11.6091
VEGFC	11.8285	12.4354	11.4038	11.3165	11.8173	11.6382	11.508	11.6203	12.4023	12.5382	12.4325	11.7581	12.4097	11.945	11.0689	11.6383	11.3082	12.2769	12.2507	12.1478	12.1591	11.474	12.0191	12.1894	10.8518	11.7235	10.5425	10.9673	10.7801	10.9193	11.3098	10.6224	11.2186	11.4878	11.6879	10.5691	11.3842	11.0733	11.0443	11.1368	10.8415	11.5313	11.3475	11.4073	11.1943	11.4521	11.2363	10.9463	11.3323
CRYAA	9.87456	12.4333	11.7573	12.1699	8.71743	11.0488	10.6553	11.9001	9.36101	9.31642	9.55244	10.619	9.78905	11.0179	10.2795	11.0023	11.714	8.65583	10.5338	10.0833	10.8709	9.42727	9.63508	11.8713	11.7976	12.2251	12.7644	12.368	12.3474	12.8698	12.7816	11.8806	11.732	12.6403	12.2411	10.7351	12.0786	12.1881	12.4056	11.5897	12.6051	11.7629	12.5784	12.2086	12.5474	12.8293	11.7657	12.1068	12.6672
ME1	11.1699	11.1996	11.6332	11.0309	11.3736	11.6328	11.7709	12.0907	11.319	9.8632	9.70235	11.1975	11.4651	11.4873	11.8852	10.9336	11.563	11.7419	11.5166	11.1614	11.4861	11.7173	11.8582	10.4399	12.4645	13.1364	12.3481	11.7693	12.2816	12.8308	12.719	12.2187	12.1977	12.5677	11.5355	13.476	12.1824	12.0516	12.6589	13.4111	12.2769	11.9798	11.8414	12.5078	12.7484	12.9773	12.3109	12.498	12.0006
PTPRE	11.7213	11.6648	11.7422	11.6856	12.0367	11.9787	11.6812	11.9112	11.6003	12.3247	12.2607	11.5363	12.3921	11.643	10.8505	11.7619	11.2816	12.1322	12.2514	12.3446	12.3808	11.5843	12.5454	10.9677	11.0659	11.6816	11.0601	10.7735	11.0216	10.7784	11.3123	11.1196	11.3461	11.4009	11.0633	10.7666	11.307	11.1842	10.964	10.8638	11.1078	11.7088	11.1027	11.5779	10.6288	11.2711	10.9929	11.0969	10.9061
RTL10	9.7735	10.0018	11.0235	10.12	10.4103	9.49244	9.87013	9.83658	10.7535	10.6925	10.0018	10.934	10.3542	11.2552	11.3125	10.7346	10.7402	10.5217	11.4277	10.9649	10.8735	10.8426	10.5053	10.3807	11.4657	10.9207	11.2993	12.1091	11.0061	11.1709	11.6269	11.1839	11.5083	11.8493	11.5017	12.0111	11.5491	10.8173	11.4097	11.803	11.5229	10.8957	11.9758	11.6371	10.9058	11.4536	11.572	11.2025	11.2106
ABCC6P1	10.4335	10.5034	11.2897	10.1306	9.05836	10.4233	10.4623	11.4564	8.80375	8.76346	8.65318	9.47774	8.94589	10.0972	10.9608	10.4852	10.9412	9.12715	10.0762	9.09996	10.2315	10.062	10.5444	9.34006	11.954	10.5636	11.702	10.7436	11.7228	11.5567	11.5523	12.0688	11.2844	11.3913	10.9958	10.4901	11.5138	11.3649	11.7986	11.0753	11.2092	11.52	11.2816	11.0437	12.0823	11.3918	11.2821	11.6447	11.2205
LCK	9.35643	11.381	10.8319	10.5317	9.84291	10.1178	10.1231	10.4207	9.81047	10.3527	10.5534	10.3529	10.2836	10.4814	9.8555	9.6663	10.4795	10.4294	10.0673	9.78005	9.5739	9.75181	9.74526	9.69035	11.3298	11.668	10.4403	10.7995	11.1996	11.3177	11.497	10.8334	11.433	10.7833	11.0075	10.6429	10.5838	10.4335	10.5968	10.7819	10.9219	10.6075	11.0252	10.9541	10.9683	11.3332	10.7202	11.0633	10.8818
TCAF2	10.3567	9.87504	9.12707	9.98588	10.7952	10.4951	10.6069	9.73557	10.4091	10.2288	10.9345	9.88465	10.7128	10.0695	10.0264	9.91755	9.27677	10.5422	10.674	10.4178	9.94878	10.1787	10.2252	10.917	8.69871	9.06004	8.82821	9.45191	8.65303	8.1964	7.93712	8.96519	8.98384	8.62724	8.96189	9.67734	8.83012	10.0268	9.74384	9.54993	8.31286	10.1481	9.05542	8.89472	10.3707	8.77328	9.44617	9.35417	9.37851
ADGRG3	9.51227	8.70629	8.32839	8.75997	9.93899	8.92245	9.65788	10.309	8.84399	9.36355	9.40477	9.30789	9.24991	9.87312	8.76582	8.86702	8.57393	8.92595	9.58987	9.03608	9.98599	9.55825	9.93428	9.12599	7.96163	8.29636	8.8776	8.06623	8.15533	8.41685	8.30779	8.90617	8.32636	8.15741	8.55457	8.26399	8.81135	8.5868	8.47708	8.55142	8.48626	8.58665	8.52036	8.22837	8.75108	8.49408	8.51176	8.13626	8.61531
DEPDC4	10.1374	9.52262	10.2416	9.58395	10.051	10.1146	9.70003	10.3641	10.0815	9.92196	10.7884	10.1231	9.67232	9.94191	10.2515	10.5566	10.6001	9.77231	9.7489	10.1627	10.1137	9.83224	10.2481	10.5708	10.7026	10.1751	10.5919	10.3002	10.58	10.2929	10.8955	10.111	10.4153	10.372	10.7986	10.6923	10.9433	10.8983	11.0576	11.0602	10.3256	10.992	11.0047	10.873	10.8793	10.3816	10.9297	10.8567	10.4446
ZWINT	10.2577	10.1292	10.3261	10.0237	9.73242	9.95339	10.0265	10.1267	9.88429	9.84374	10.5338	9.93929	9.17717	10.0815	9.52317	10.0176	10.0915	9.89703	9.31093	9.12534	9.62933	9.48671	9.73634	10.1383	10.4091	11.5231	10.5085	10.7444	10.219	10.5763	10.4107	10.6317	11.0142	10.7761	10.8964	10.8216	11.209	10.5678	10.3234	10.9507	10.4142	11.0694	10.5588	11.4986	10.4597	11.9053	10.4717	11.1484	10.8666
ATR	12.8491	12.7276	11.858	12.527	13.1945	13.4581	12.975	12.1778	13.2983	13.0619	12.2925	12.5203	13.3894	12.9016	12.4812	12.2197	12.1007	13.288	13.0396	13.3411	12.8654	13.0454	12.8578	11.5219	12.1992	12.4117	11.9053	11.5881	12.2661	12.3501	11.9862	12.391	11.7266	12.1484	11.7734	11.8151	11.8599	12.2952	12.0265	11.8252	12.2023	11.8245	11.8294	11.7669	12.1103	12.0172	11.8578	11.9858	11.6787
ADAMTS4	9.77685	9.32836	8.78005	8.17354	9.997	8.89367	11.067	10.685	10.4849	10.323	8.12987	10.8378	11.7071	9.72468	8.18628	8.72616	8.32485	9.64041	9.86667	8.31	10.0183	9.68345	9.94102	8.13259	8.35044	8.22544	8.59549	8.21337	7.96708	8.93562	7.74527	7.80901	8.44575	7.87343	7.91932	8.14202	8.23294	7.99886	8.01398	8.27127	8.77116	8.19495	8.46738	7.909	7.92128	8.55706	8.44855	7.85796	7.91742
H2BC7	8.70651	9.05836	9.48053	9.20035	9.17178	9.42381	9.63026	9.76559	9.30665	8.92155	8.47038	9.05955	8.77152	8.02131	7.88824	8.62013	9.75474	8.9347	8.74053	8.36848	8.29071	9.50959	8.6346	9.14775	10.3804	10.0735	10.8195	9.82385	10.0405	10.1541	11.2718	9.95594	10.3573	11.1273	10.1937	9.36204	9.95135	9.89368	10.5592	10.7125	10.8185	9.80397	11.3876	10.4407	8.63634	10.9113	10.0144	10.6758	11.148
MATK	9.59091	11.7328	10.7984	11.5651	10.0079	10.447	10.8399	10.8709	10.0691	10.8474	11.0945	10.655	10.3278	10.7678	9.88283	10.439	10.623	11.1646	10.9398	9.87301	10.7294	10.389	10.6246	9.66689	11.7148	12.142	11.6009	11.5397	12.2293	12.1987	11.4831	12.1355	11.4377	11.6547	11.653	11.0063	11.1903	11.2651	11.331	11.4258	11.7962	11.4199	12.0237	11.3804	11.0214	11.8235	11.2754	11.2797	11.5622
ZSWIM4	12.8186	13.6922	12.7399	13.5637	12.8529	13.2939	12.7607	12.8914	12.3944	13.3209	14.4084	12.6751	12.9773	12.4488	12.6382	12.7722	12.6449	12.9248	12.9317	12.9414	13.5179	12.7524	13.1616	12.8595	12.2368	13.2861	11.8762	13.0521	11.9982	12.3594	11.5431	12.5081	12.0996	11.7831	12.4483	12.2592	12.1294	12.4727	12.231	12.1995	11.9823	12.3458	12.5782	12.4309	11.9824	12.3735	11.9034	11.9307	12.1732
CCDC167	9.2402	8.69828	10.0562	9.71358	9.0296	8.75179	9.9969	10.3587	9.02594	9.23252	8.56501	9.91205	8.72098	9.93428	8.98484	9.55319	10.1019	9.13656	9.16481	8.86108	10.0038	10.0588	9.28119	9.87378	11.4469	10.8912	11.7259	11.38	11.6409	11.7617	12.2354	10.816	11.351	11.5998	11.0975	9.53714	10.6882	9.47045	9.81419	10.7735	11.5014	10.0609	12.2215	10.7869	9.87824	10.7296	10.765	10.7391	11.2945
FOXD2	7.96999	8.26718	9.25443	8.40902	7.95311	8.1537	8.17279	8.66532	7.86637	8.19556	8.00747	8.32126	7.98566	8.32224	8.0479	8.20073	8.22743	7.9378	8.20657	7.88097	8.81543	8.6169	8.00143	7.95431	9.50723	9.2813	9.58534	8.89788	10.0048	9.50876	9.28311	9.54615	9.60356	8.97912	9.19329	8.46895	9.33674	8.30501	8.52074	8.75974	9.58366	8.78421	9.39291	9.16742	8.2522	9.19166	9.28402	9.44691	8.36004
RASD1	11.1281	10.6023	10.2888	10.3351	12.8423	12.5288	13.0065	11.7422	12.8282	12.0924	9.0019	11.6943	11.847	11.9774	10.438	10.4504	9.42612	12.8236	12.3543	12.9272	12.5709	13.5419	12.2349	8.47391	9.95505	11.3905	9.31344	8.93139	9.30981	10.4207	9.89852	8.76224	10.134	10.3621	9.55776	8.69172	9.08583	8.41302	8.39455	8.55047	10.0889	9.55974	9.45332	9.8579	8.64626	9.63565	8.7869	9.27793	8.79752
HSF2	10.881	10.6566	11.0566	10.6576	10.4508	10.8486	10.8041	11.2905	10.4768	10.5503	10.1575	10.831	10.1405	10.6836	11.1313	11.3283	11.5995	10.6706	10.0934	9.81733	11.1886	10.9935	10.6493	10.1669	11.0446	11.4062	11.15	11.3471	11.314	11.3123	11.0365	10.9136	11.3908	11.3742	11.6835	11.2168	11.4422	11.2749	11.9545	11.5847	11.4521	11.6899	11.2809	11.808	11.4548	11.2602	11.528	11.2965	11.3742
CRB3	12.1631	11.7457	12.4331	11.9595	11.8291	11.587	11.9579	12.2046	11.8063	11.9291	11.5943	12.3063	11.5836	12.063	12.3692	12.0855	12.2368	11.7244	11.969	11.8416	10.7132	11.7424	11.9156	12.7573	13.0044	12.811	12.7303	12.7651	12.965	13.1406	13.3614	12.5715	12.6228	12.8475	12.7829	12.5801	12.5782	12.0217	12.5187	12.5732	12.6382	12.2724	13.3427	12.453	12.7072	12.6216	12.5811	12.6032	12.8898
DNASE2	12.8032	12.3281	12.9239	12.325	12.4582	12.6622	12.1194	13.186	12.308	11.9172	12.5314	12.1577	12.0346	12.1684	12.9174	12.8575	12.8929	12.0944	12.5696	12.0037	12.8455	11.8886	12.4264	12.3278	13.3685	13.242	12.8354	12.7387	13.4111	13.1143	12.8932	13.675	13.1495	13.1319	12.8924	13.0606	13.2611	13.3403	13.2843	12.9077	12.9478	13.2186	12.9534	12.6327	13.174	13.1951	12.9085	13.3095	13.0335
MRPL20-AS1	11.262	10.7568	12.0773	11.4829	11.229	11.6524	11.0079	11.2307	11.0262	10.666	8.82437	11.8569	10.8097	12.0193	11.7103	11.5791	12.1428	11.6097	11.5922	10.894	12.1116	11.4393	11.0058	10.5481	12.1927	12.1174	12.2928	11.9213	12.2239	12.2264	11.6351	12.1294	12.6669	12.2344	12.6902	12.3011	12.3333	12.4956	13.0572	12.7677	12.2236	12.4551	12.619	12.048	11.8077	12.2824	12.5833	12.1607	12.3678
MARCHF3	11.0091	10.3245	9.97884	10.8022	11.3945	10.6554	10.7137	10.2001	11.3624	11.1879	12.7895	10.7909	11.4952	10.5849	10.3737	10.4328	10.2707	11.3442	11.1478	11.1649	10.759	10.3808	10.7384	10.3822	9.73568	10.965	9.68011	11.1695	9.79341	9.4904	9.72328	9.83848	9.93966	9.99515	9.88576	9.94055	9.90258	10.1495	9.83047	10.0231	9.94928	10.0956	9.3821	9.87252	10.1988	9.8352	9.78295	9.80903	9.83224
ORAI3	10.3765	11.8711	11.6466	11.2836	9.65313	10.616	10.5659	11.3045	8.8697	8.91843	9.14722	10.3906	8.74451	10.2146	11.5863	10.2829	11.5165	9.53218	10.1722	8.98562	10.6002	10.8586	9.63794	11.5173	12.7105	11.3188	12.4337	12.1398	12.4416	11.9302	12.3007	12.3969	12.1727	11.8765	11.5106	11.167	11.8768	11.4038	11.992	11.5151	11.948	11.3771	11.8746	11.5188	11.7728	12.0613	11.8276	11.9349	11.9565
SLC20A1	14.1556	14.0079	14.4901	14.2915	14.654	14.572	15.0211	13.9487	14.1048	14.5732	14.3469	14.094	14.3971	14.5439	13.9599	14.1018	14.154	14.2597	14.4881	14.8071	14.8656	14.7252	14.8656	14.2628	13.1762	14.2705	13.5789	13.7854	13.7768	13.9709	13.2378	13.1006	13.868	13.7228	14.0293	14.1944	13.5882	13.9384	13.8219	13.9629	13.614	14.0874	13.5435	14.1991	13.9309	14.0068	13.8232	13.7116	13.7395
JAKMIP2	11.4056	11.4149	12.556	11.0369	10.4166	11.082	10.0502	12.0708	11.2049	10.2003	12.3208	10.6499	10.7322	11.0304	11.4067	12.3158	12.6041	10.4682	10.8041	11.4647	11.3281	10.4222	11.6817	12.7647	13.1039	11.1136	12.0949	12.3437	12.859	11.3136	12.8698	11.861	12.7048	11.7704	12.4493	12.7895	12.8601	12.9089	12.9471	12.8167	12.7759	12.416	12.657	11.6512	13.1524	12.1886	12.1829	12.828	12.6647
CLEC4E	10.2241	8.84167	9.07345	10.0005	10.3665	8.85046	9.32896	9.71941	8.91233	9.41068	9.93034	10.1079	9.97739	9.53403	8.89382	10.1118	8.72126	8.55417	9.38742	9.12261	9.29368	9.22677	10.1902	8.96304	8.21749	8.31244	8.35814	8.68229	8.92493	8.5297	8.07203	8.08319	8.72311	8.3305	8.44142	9.38617	8.38785	8.44612	8.52574	8.72985	8.06168	8.55423	9.18579	8.99752	8.79885	8.4276	8.55701	8.17621	9.01886
FRMD7	8.56356	9.08737	9.16191	8.92307	8.57114	8.95696	8.29766	7.79945	9.06881	8.66255	8.64341	8.72661	8.80944	8.76069	8.53339	8.60297	9.42954	8.28179	8.18518	8.92493	8.83024	7.90019	8.76277	8.55719	10.4277	8.80759	10.8299	9.23332	10.713	9.97168	10.1888	9.20636	9.44691	9.79642	9.16945	9.57126	10.0455	9.31573	8.79502	9.39791	10.7763	10.0233	9.56351	10.6066	9.73478	9.35563	10.0745	9.62933	9.92794
RND3	13.8975	13.3813	14.0058	13.4324	13.8415	13.5126	13.8449	13.5392	13.6347	13.8415	12.5792	13.6625	13.8241	13.6509	13.4878	13.428	13.5554	13.7042	13.6882	13.3906	13.895	13.8381	13.8602	13.3522	13.0925	13.6157	13.1403	12.6778	13.3464	13.4167	12.4868	12.5503	13.3293	13.2807	12.8492	12.7553	13.0044	12.8094	12.952	12.6057	13.3007	12.9627	12.6661	13.1478	12.7829	13.4145	12.5168	13.1048	12.7501
ITPR1	13.1587	13.199	12.5023	12.8651	13.4031	12.8549	13.5127	12.9775	13.2198	13.4173	13.7932	12.8131	13.3324	13.0952	12.1787	12.9845	12.753	13.6557	13.1502	13.5329	13.044	13.4334	13.1371	12.871	11.9881	12.8536	12.1393	12.2876	11.9862	12.1937	12.1859	11.7451	12.5516	12.6299	12.5604	12.5153	12.5298	12.7187	12.1881	12.5614	12.1647	12.4879	12.3949	12.7143	12.7449	12.362	12.0902	12.5121	12.0301
SEC14L3	8.69106	8.62112	9.49884	9.40499	8.29788	8.85514	9.55426	9.73091	8.19155	8.55851	8.30979	8.58271	8.40593	8.64454	8.35151	8.73828	9.34137	8.38226	9.29138	8.46744	9.2518	9.39331	8.54843	8.71697	10.4618	8.47133	10.4285	9.60555	10.3671	10.5147	9.88877	10.476	9.46101	9.89976	10.321	9.66319	10.6358	9.5703	9.69264	10.2226	9.44754	9.44704	10.1576	10.7805	8.86421	10.0672	9.86693	9.73305	9.44159
OSMR	12.9945	11.9327	11.4191	12.3535	13.3931	12.8324	13.3972	12.2922	13.7487	13.6935	12.3985	12.916	14.0116	13.5037	12.4296	12.7695	11.9101	13.5371	13.3176	13.2967	12.9022	13.4692	13.4371	11.0917	11.0503	12.7351	11.1723	10.9416	10.9475	11.1745	9.86714	10.4309	11.8503	11.4222	11.5246	12.2702	11.5465	10.9471	10.9303	11.8114	11.3303	12.0332	10.7414	12.1735	11.9369	12.1332	11.7904	11.9287	10.9167
GRAP	10.8612	12.6273	11.8229	12.7563	10.2708	12.0427	11.3633	11.9395	10.425	10.5053	10.2742	11.3329	9.80002	11.338	10.8307	11.5654	12.1056	10.4891	11.6944	10.3389	11.1697	10.9217	10.7417	11.216	12.3966	12.2247	12.5226	12.4036	12.3939	12.7796	12.2491	12.4202	12.3241	12.4331	12.4617	12.3305	12.143	11.7619	12.3369	12.1753	12.7469	12.0319	12.7915	12.3738	11.653	12.3636	12.2164	12.0408	12.3268
EPHA1	10.6711	11.7899	12.1234	11.9143	10.7706	11.0775	11.3223	11.313	10.6665	10.8258	10.0222	11.2367	10.1786	10.9131	11.0079	10.9749	11.0288	10.1247	11.215	10.3526	10.8198	10.2831	10.7637	10.4728	11.5776	11.6242	11.9012	12.916	12.3722	12.9732	12.096	12.4923	11.7745	11.5754	12.5663	11.8503	11.9719	11.7777	12.3123	12.2786	12.0839	12.4929	12.8884	12.4229	11.0306	12.5215	12.0487	11.5793	12.4745
CD247	10.5703	12.3552	11.8546	12.5699	11.2505	10.8893	11.4923	12.2519	11.5386	11.59	11.3997	11.8381	11.3345	11.697	11.0989	11.7405	11.7432	11.0892	11.835	11.238	11.0135	10.9659	10.8534	10.901	12.6158	12.6866	12.121	12.2925	12.9903	12.7152	12.7497	12.5943	12.4785	12.2001	12.2149	12.0584	12.4546	11.5388	11.9806	12.0767	11.7769	12.0285	12.7612	12.3198	12.313	12.6812	12.26	12.2443	12.6325
CX3CR1	9.90235	10.9082	11.5012	11.4146	10.3762	10.7628	10.6838	10.7532	10.1885	11.0667	9.99526	10.4651	10.0465	10.4099	9.99994	11.3109	11.2001	10.8373	11.5322	10.3454	11.4044	10.6795	11.0248	11.7525	11.5321	12.0545	11.0556	11.0922	11.4873	11.0235	11.1147	10.876	11.9774	11.7241	12.0083	11.3638	12.0665	11.601	11.6427	11.9053	11.0369	12.6041	11.3671	12.4557	11.7053	11.9925	11.9741	12.0907	11.477
ZNF74	9.6129	10.5536	10.5148	10.5228	9.36301	10.4474	10.0551	10.3378	9.54728	10.0341	10.4585	10.2014	9.25745	10.2987	10.7922	10.0171	10.4972	10.2774	9.83133	9.04395	10.4493	9.68315	9.61346	11.2787	10.7459	11.1235	10.8706	10.6832	11.4186	11.1559	10.7356	11.0554	10.9025	11.0667	11.0932	10.6373	10.8201	11.4425	11.0988	10.8224	11.0017	10.7568	11.2409	10.7814	10.6567	10.7482	11.0251	10.8298	10.5838
ACTG2	12.8045	13.1929	11.5536	13.3014	11.8739	13.1415	11.544	11.237	12.0956	12.5554	14.2773	11.8176	11.7148	11.5585	10.9232	11.1571	13.4202	11.8677	11.2687	12.9572	12.4127	12.0996	12.1319	13.0002	11.8366	13.4555	9.58129	11.4019	9.09928	10.5981	10.6187	13.2929	10.1084	9.81791	10.8334	11.3004	10.0378	10.9177	10.1254	10.9603	8.99898	10.7887	10.2389	9.76701	10.891	9.09238	9.69659	9.02331	10.5554
GJA1	13.1803	13.0612	11.6962	11.454	12.9962	12.3135	12.8298	12.4956	12.8674	12.8934	13.0963	12.7255	13.192	12.4073	11.8937	12.3562	12.0122	12.9171	12.7853	13.1288	13.1466	12.3208	12.5215	12.3934	11.9438	12.9068	11.3564	13.7254	11.7663	11.2735	11.659	11.7387	11.8389	11.6233	11.8642	10.7525	11.7348	10.938	11.0462	11.1559	11.7422	11.4852	11.7448	11.2729	11.2211	12.1977	11.7118	11.4432	11.2824
B4GALT5	13.5928	12.6701	13.1325	12.9094	14.19	13.7567	13.7667	13.7683	14.3266	14.1546	12.5477	13.7279	14.3332	13.9294	13.503	13.5185	13.2238	14.1169	13.9061	14.3259	14.0227	13.7826	14.1213	12.9367	12.7055	13.0818	12.7081	12.4508	12.4673	12.528	12.556	12.1407	12.8827	12.9118	12.8666	12.957	13.0161	13.038	13.0736	12.7055	12.7636	12.9036	12.6299	12.7816	13.0539	13.0829	13.0134	13.1265	12.8924
RAB43	11.9656	11.7213	11.0975	11.9375	12.2846	11.7547	11.8974	11.6038	12.05	12.5212	13.5325	11.9432	12.3386	12.1704	12.039	12.1139	11.4149	12.3554	12.6764	12.823	11.856	12.5951	12.3724	13.2096	11.319	10.7889	11.0715	11.4659	11.0875	11.7155	10.568	11.4933	10.7392	11.2018	11.318	11.6494	10.7981	11.5106	11.4247	11.5544	11.0041	11.4463	10.9522	11.1949	11.5999	10.4698	11.0035	10.8124	11.3362
DAO	12.5747	12.7311	13.3906	12.8547	12.6689	12.7953	12.7713	13.2454	12.4625	12.5121	11.0255	12.7434	12.6746	12.9055	12.9795	13.0806	13.0167	12.1889	12.8774	12.5477	12.6121	12.5712	12.9747	12.5369	13.3928	12.5277	13.5527	13.2417	13.0927	13.3125	13.4498	13.3174	13.3017	13.3504	13.306	13.5798	13.4728	13.2668	13.2501	13.7624	13.0603	13.2677	13.4709	13.4841	13.4626	13.6242	13.4375	13.5385	13.6084
PLCD1	9.72198	10.7155	10.5409	10.0928	9.23809	9.99611	10.1846	10.9714	9.35327	9.41009	9.81072	10.2513	9.35665	9.80036	10.144	9.34119	10.2803	9.29851	9.77092	9.47737	9.95993	10.0755	9.65015	9.11663	11.3539	10.5721	11.1853	11.1686	10.7788	11.0579	11.2516	10.8773	10.9256	11.3314	10.7329	10.0354	10.8824	9.89615	10.488	10.3978	10.8533	10.0636	10.9787	10.7127	10.7743	11.0548	10.6934	10.9926	10.8472
PXMP4	9.60524	9.81528	10.2239	9.68806	9.76546	9.76382	9.83272	10.2139	9.61783	9.09054	8.78119	10.2283	9.15565	9.91557	10.3096	10.0615	10.5206	9.40893	10.422	9.71405	10.0428	9.63886	10.0673	9.80167	10.6793	10.2682	10.7431	10.7839	10.3566	10.4582	10.7491	10.2258	10.6227	10.4439	10.3895	10.386	10.6858	10.2227	10.347	10.8668	10.955	10.112	10.5021	10.3857	10.1658	10.557	10.6592	10.7124	10.612
C8orf48	9.84059	9.80346	9.93326	9.86099	9.18556	9.5702	9.56612	9.49806	8.92615	8.75168	9.29164	8.91564	8.73743	8.96052	9.21758	9.29204	9.77565	8.72133	8.38681	8.84927	9.52772	9.42851	8.82744	9.39039	10.5106	10.2186	10.5672	9.97764	10.5399	10.2565	10.4819	10.5501	10.1571	10.2461	10.156	9.65155	10.1779	9.51719	9.99733	9.6471	9.98676	9.59447	10.7823	9.7604	10.0389	9.9311	10.1965	10.0047	10.0484
TMOD1	13.4619	13.3794	13.1042	13.4086	13.8094	13.9136	13.4277	13.0835	14.1061	13.3433	13.3181	13.2817	13.9097	13.7116	13.3174	13.0319	13.0052	13.4744	13.4787	13.7659	13.7243	14.0886	13.6145	12.6804	12.9445	12.6281	13.3202	12.9419	12.7022	12.5669	12.7737	12.6343	13.3592	12.5962	12.8718	12.7452	12.9982	12.9803	12.7755	12.6405	12.6428	12.753	12.4302	12.8487	13.0068	12.7111	12.8539	13.093	12.7664
FRK	11.8912	12.8054	12.4724	12.7538	11.9717	12.339	11.7025	12.1414	11.2536	11.506	12.4705	11.8398	11.3329	11.5993	12.4144	12.5236	12.444	11.768	11.9093	12.243	11.852	11.3978	12.1715	11.8583	12.9764	12.4264	12.8186	12.4338	12.8895	12.9311	12.8822	13.305	12.4818	12.3211	12.3939	12.7733	12.6115	12.916	12.6185	12.6462	12.6848	12.8927	12.5599	12.5176	12.9957	12.5192	12.5737	12.6587	12.4472
ELMOD3	9.74353	10.4551	10.5066	10.528	9.85433	9.81034	10.1143	10.5001	9.98502	9.71778	9.43733	10.3515	9.61963	10.3056	10.052	9.81557	10.028	9.95244	10.3822	9.41997	10.2564	10.3568	9.71239	10.4306	10.9838	10.6481	10.7894	10.7868	10.7257	10.8278	11.0155	11.0307	10.8793	11.2077	10.5975	9.83466	10.7727	9.93713	10.5203	10.5376	10.9318	10.5579	11.0315	10.7349	10.3016	10.8355	10.5875	10.7528	10.9008
MIEF2	8.51416	9.15119	9.63733	8.8309	8.63145	8.75406	9.2335	9.43419	8.60412	8.96241	8.99917	9.03213	8.63688	8.96946	9.01206	9.08527	9.14849	8.75148	9.34976	8.88865	9.07066	9.41997	8.71098	8.92856	10.1212	9.79341	9.8789	9.97487	9.95057	10.1479	9.83887	9.53019	9.81047	9.87214	9.71249	9.38167	9.70491	8.87062	9.36659	9.27491	10.0042	9.18675	9.47014	9.76988	9.19028	9.7616	9.6276	9.65287	9.55675
ABCC6P2	8.65409	8.71109	9.40617	8.52468	8.52586	8.54372	9.45832	9.91386	8.57363	8.4459	8.52217	8.6928	8.33443	8.64755	9.13958	8.6914	9.34539	8.48863	8.66803	8.42655	9.34608	9.4795	8.8678	8.83982	10.9344	9.28324	10.3906	9.72994	10.4676	10.5307	11.3463	10.0673	10.0708	10.4369	9.3784	9.36727	9.92727	8.8181	9.3821	9.42473	10.1904	9.21198	10.6462	9.61736	9.5062	10.0341	9.63807	9.8054	9.6494
GRAMD4	13.9846	13.376	13.0474	14.0529	14.3024	14.5002	14.4993	13.5361	14.075	14.1274	10.8854	13.6695	14.123	14.3731	12.6225	13.6209	13.3654	14.2954	13.8769	14.1086	14.3253	14.4457	14.2553	13.0181	11.4155	11.6189	12.491	13.1265	12.4993	12.7181	11.2372	12.721	12.3546	12.4165	13.0616	12.8597	12.9206	12.7196	12.9516	12.732	12.7639	12.3601	12.5312	12.5604	12.8063	12.0964	12.6126	12.5769	12.5652
GFPT2	10.8621	10.277	9.4604	10.9058	12.1537	10.3454	10.812	10.6665	12.5049	12.7707	12.9892	12.478	13.4099	11.7122	10.311	10.8032	10.0362	11.9631	11.5731	12.3167	10.6981	10.2029	10.9972	10.675	9.58686	10.2833	9.48945	10.2222	9.36538	8.57265	9.32101	9.39754	9.595	9.40879	10.1554	10.399	9.79587	11.2649	9.92714	10.4895	9.52046	10.1251	9.26771	9.61113	9.37647	10.2324	9.71405	9.22256	10.3399
CRYM	12.1667	10.7657	12.2144	11.2883	12.5592	11.4603	12.0561	12.2159	11.6489	11.0295	9.72711	12.006	11.1888	11.6049	11.5111	11.8727	11.8444	11.0232	11.6583	11.7213	11.3621	12.0857	11.9987	11.0108	12.2117	12.0279	12.4967	12.1979	12.4692	12.4272	12.4948	12.3625	12.7436	12.6787	12.5283	12.4411	12.425	12.1342	12.3861	12.4541	12.1547	11.9626	12.3789	12.4567	12.5181	12.8045	12.3932	12.6431	12.8293
OGG1	9.65681	10.6242	10.6547	10.5904	10.2547	9.9761	9.75122	10.5127	10.3863	10.9028	11.6801	10.6308	10.2446	10.6378	10.2245	10.9336	11.3136	10.1763	10.6505	10.4617	10.4498	10.3689	10.708	11.5954	11.0802	10.7717	10.5846	11.7885	11.088	11.2823	11.5801	11.1327	11.1894	11.2339	11.1695	11.685	11.1944	11.8416	11.4722	11.5622	11.1607	11.4589	11.8279	10.9595	11.3301	10.6844	11.4396	11.0477	11.4133
RASL10A	12.4124	11.9967	10.4985	11.3718	11.8548	11.9636	11.8523	10.6226	11.7376	12.0285	11.7224	11.4902	12.4178	12.0828	11.9769	11.3076	10.6882	11.5701	11.9152	11.3367	12.4724	11.3768	11.4252	9.16917	11.1613	9.93221	10.1097	10.2129	11.1539	10.5986	10.8807	11.3103	9.71494	10.0989	10.7381	9.45811	10.4098	9.83047	10.0843	10.0972	10.5022	9.24075	12.1433	10.097	8.76663	10.0392	10.6502	9.65362	10.9374
MPLKIP	13.0838	13.4277	13.4473	12.8595	12.8389	13.1752	12.9706	13.6779	12.7546	12.0713	11.5659	13.0374	12.826	12.6571	13.5263	12.9212	13.63	12.8002	12.3234	12.1174	13.1406	12.6751	12.723	13.1775	13.8206	13.6542	13.7548	12.9991	14.0004	13.7151	13.7645	14.1105	13.794	14.1145	13.2814	13.4437	13.5651	13.8153	14.2012	13.8319	13.8356	13.7654	14.0984	13.3884	13.856	13.622	13.6889	13.6427	13.6285
PEG10	9.63644	10.9143	11.4178	10.5214	8.76415	11.1429	9.91802	10.4884	9.56246	9.39099	9.15961	10.8785	9.62312	10.4092	10.5483	8.82212	11.4187	9.64553	10.1586	10.4804	11.5715	10.8805	10.005	10.9474	12.4773	11.6719	11.8313	11.596	11.945	12.8303	12.5577	12.3522	11.2857	12.4818	10.2857	12.4207	12.1568	12.5666	12.2994	12.6515	11.568	13.3092	11.0415	12.9	11.508	12.6057	12.4951	11.5706	11.0984
THRSP	13.888	14.7124	14.5991	14.3646	13.5412	14.3695	13.9065	14.6099	12.753	13.4254	13.9425	14.2661	13.4695	14.1944	14.4927	14.6089	14.5112	13.2289	14.3478	13.9871	14.3425	13.5295	13.9619	14.6109	14.8675	14.6285	14.72	14.5532	14.8656	14.7926	14.8131	14.7009	14.6925	14.7112	14.6099	14.5743	14.6484	14.7112	14.753	14.8613	14.7341	14.6451	14.8725	14.7173	14.7227	14.7949	14.6132	14.654	14.6913
BRCA1	11.0119	11.1571	12.0902	11.4054	10.1475	11.0224	11.1313	12.4135	9.70718	10.1366	10.062	11.0725	10.6745	10.1194	12.3255	11.494	12.2349	9.88452	11.3886	10.0368	11.5259	11.6568	11.2845	11.7682	12.448	11.4857	12.2278	12.4863	12.6787	13.0797	12.7184	11.9914	10.883	11.4362	12.7311	11.8033	13.2784	13.0507	12.6743	12.898	12.9414	12.6314	12.6709	12.2489	12.6499	11.9313	12.3229	11.8398	11.9616
PLEKHG6	9.53464	10.1328	9.90678	10.5597	9.91245	9.82169	9.60405	9.95516	9.44447	10.4582	11.0862	9.78308	10.1707	9.28852	10.2389	10.3222	10.1784	10.1675	10.374	10.2	9.70138	9.2678	9.75977	10.476	10.1878	10.5439	10.7032	11.3397	10.702	11.0505	10.611	10.3783	10.0629	10.1982	11.1066	11.9097	10.7735	10.5243	11.0315	11.5486	11.4744	10.7803	10.9273	11.4132	10.5344	11.0497	11.0752	10.719	10.8693
SLC7A1	11.5372	10.901	11.4928	10.1686	12.3458	12.5763	11.4216	10.2243	12.2402	12.5262	9.53086	12.2949	12.5298	11.0704	9.1209	10.0481	10.1397	12.8065	11.0706	12.2933	12.6044	11.6187	11.7009	8.78237	9.36804	12.2121	9.32501	10.8462	9.2578	9.48487	9.44763	9.53813	10.0948	9.76978	9.6128	9.15758	9.87241	8.64791	8.8877	9.05339	10.2929	9.15908	9.37713	9.88029	8.62798	10.3438	9.56221	9.90148	9.07876
SMIM3	11.7459	10.9432	10.6376	10.4993	11.7851	11.1136	11.0839	11.4881	11.5537	12.0821	11.0682	11.319	11.7912	11.2358	10.7684	10.7051	10.0341	11.1518	11.6245	10.8153	11.1353	11.0288	11.2968	12.1652	10.3251	10.5086	10.3784	10.7384	10.434	10.377	11.0595	10.2413	11.0003	10.7984	10.4745	10.2848	10.4169	9.79555	9.95658	10.1337	11.0908	9.98821	10.5172	10.8379	10.2047	10.4571	9.89084	10.5272	10.0681
SLC3A2	12.9458	12.5647	12.5712	12.5954	13.3599	12.8843	13.5156	12.9302	13.2345	13.4168	12.7794	13.0302	13.1879	13.1679	12.73	12.9795	12.4333	13.407	13.4488	13.2907	13.0131	13.2578	12.9953	13.7331	11.8958	12.063	11.8554	13.1301	12.1561	12.4647	11.728	12.4013	12.2474	12.4349	12.5913	12.4509	12.6709	12.6398	12.6698	12.5543	12.4261	12.8335	12.5009	12.6015	12.5636	12.3143	12.5468	12.1409	12.6808
UNC119	9.65038	9.80628	9.96967	9.37602	9.22025	9.26468	10.3302	10.4366	9.11165	9.17992	8.60123	9.80298	9.17836	9.88261	9.45844	9.35437	9.66173	9.10464	9.86013	8.92776	9.99267	10.1194	9.13625	8.84364	10.9005	10.8802	10.7727	10.6505	11.2561	10.8933	11.3334	11.0216	10.8486	10.7113	10.5725	10.3267	10.5076	9.13143	9.70023	10.526	11.3913	9.75248	10.925	10.5328	9.98864	10.7012	10.2733	10.749	9.89343
NFE2	12.9921	10.7611	10.1861	11.7266	13.8749	12.4367	12.5173	13.6404	11.9464	13.5352	12.9342	12.418	13.1657	12.2068	11.7973	12.2282	10.7528	12.8657	13.233	12.9971	13.2641	12.036	12.6316	12.8004	10.9755	10.665	10.7587	12.6291	10.9753	11.2614	11.2758	10.9826	11.3303	10.7938	10.841	10.1069	10.6815	11.0619	11.0788	10.7868	10.5029	11.2025	11.3927	10.9398	10.9161	10.3955	10.5127	10.1292	10.7904
ZNF30	11.1348	11.1584	11.1834	11.4457	11.165	11.2977	10.5169	11.0494	11.2313	10.673	13.068	11.2334	11.0925	11.1284	11.5597	11.3253	12.0143	11.0155	10.656	11.2796	11.434	10.665	11.1961	11.409	11.9867	11.4631	11.8754	11.568	12.1357	11.9286	12.3398	12.0675	11.6669	11.9535	11.8412	11.87	12.0416	12.2649	12.3529	11.8628	11.7972	11.9153	12.3776	11.4513	12.3581	11.8928	11.9014	11.776	11.992
MREG	9.52622	10.9558	10.125	10.1926	8.76907	8.79379	9.83833	10.2029	8.64989	8.81639	9.08858	9.90857	8.7113	9.24615	9.16481	10.0036	10.3233	8.52435	9.09593	8.5837	8.8989	9.23891	9.08939	9.02497	10.3767	9.90689	10.7855	10.3337	10.7347	10.611	10.0812	11.0258	10.3044	10.4321	10.6362	9.99773	10.5543	9.21068	10.5418	10.2505	10.5615	10.0261	10.4644	10.1277	9.76106	10.0919	10.5529	10.3182	10.5641
REEP4	8.76346	10.6692	10.8763	10.6474	9.33402	10.2021	9.74552	9.84029	9.35148	9.6663	9.60774	10.0769	9.32539	10.3003	9.90027	9.15086	10.0482	9.19792	10.1391	9.06227	10.2945	10.0062	9.29661	9.10368	10.8493	10.7747	10.9847	11.5032	10.6504	10.9808	10.9482	11.4243	10.7285	10.894	10.8062	9.07035	10.7835	10.4805	10.7262	10.2529	10.8372	10.6256	10.488	11.067	10.2456	11.1559	11.0372	10.8462	10.7143
STK17A	11.3562	10.3161	10.3821	10.1486	11.4303	10.9438	11.3287	10.762	11.9383	11.3605	10.4196	11.3259	11.8512	11.4014	10.7359	10.5884	10.3815	11.6213	10.531	10.5129	11.4106	11.6277	11.5852	9.81011	9.92272	10.5885	10.0569	9.62717	10.012	9.99167	9.28094	9.71175	10.2599	10.5452	10.1618	10.0129	9.83901	9.85171	10.5743	9.93381	10.9184	10.1762	9.98531	10.1627	10.4039	10.2343	10.2534	10.2135	9.90689
SLC17A4	13.0104	13.6264	13.3785	13.7061	12.6233	12.9826	12.8863	13.4382	12.5095	12.4573	13.1208	12.4253	12.0209	12.6063	12.833	13.5167	13.4131	12.2887	13.0547	12.7924	12.6938	12.331	12.958	13.1339	13.1306	13.3688	13.5812	13.5668	13.3417	13.6894	13.305	13.6564	13.4779	13.2253	13.8667	13.5121	13.6935	13.9011	13.6663	13.4504	13.1711	13.6273	13.6114	13.7002	13.6683	13.8401	13.8149	13.5897	13.5141
TEAD4	11.6115	10.9361	10.6088	10.4778	12.3268	11.7031	12.124	11.4165	13.0572	13.0999	11.4571	12.1191	12.9179	12.1134	10.7879	11.2954	10.4361	12.7664	12.326	12.5546	12.1	12.2731	12.1056	11.9059	10.3651	11.8952	10.5494	11.7521	10.4617	10.7491	10.3242	10.6478	10.902	10.445	10.922	10.7335	10.8073	10.3399	10.36	10.7872	10.5588	10.9091	11.4672	10.8493	10.1474	10.9516	10.4243	10.4637	10.866
RABGAP1L	11.7241	12.6065	12.1759	11.7484	11.1864	11.8368	11.4822	11.9511	10.9823	10.9161	10.3286	11.5973	10.8122	11.166	11.2256	11.4986	12.2018	10.8988	10.8568	10.5045	11.6856	10.9748	11.62	11.2117	12.3811	12.0138	12.3094	11.8299	12.6525	12.3316	12.4627	12.1885	12.1319	11.8794	11.9882	11.7393	12.2273	12.2766	12.2821	12.1202	11.9048	12.1591	12.5628	11.8786	12.2757	12.0784	12.1841	11.9475	12.2182
ZNF460	12.7029	13.1538	12.0755	12.6582	12.7442	13.0788	13.0501	12.2002	12.8133	12.9036	11.7677	12.5464	12.797	12.7298	11.9597	12.292	12.4668	13.1984	12.7861	13.3788	13.1682	12.6714	12.5317	12.6869	11.914	12.4709	11.6755	11.9462	12.2245	12.4699	11.2558	12.5272	11.3401	11.7908	11.4187	11.0778	11.69	12.6382	12.1508	11.5654	12.0937	11.9082	11.8276	11.3643	12.0569	11.37	11.7611	11.5973	10.7945
ZNF177	9.2817	9.6489	10.104	9.47588	8.93034	9.58894	9.05286	9.21159	9.34006	8.92385	9.38772	9.94378	8.90941	9.73596	8.94975	9.37482	9.92366	9.19507	8.58257	8.71594	9.86988	9.46594	8.99191	9.57183	10.1068	10.0193	10.1193	9.29668	10.3204	9.74156	9.93665	10.0316	10.015	9.6469	10.2432	10.2368	10.3057	9.57982	9.96457	10.1055	9.75929	10.0106	9.86555	9.98475	9.88178	9.74861	10.2906	10.0479	9.49741
ZNF446	10.9958	9.84418	9.63909	10.0438	11.4125	10.9038	11.2285	10.604	11.198	11.1723	10.8892	10.864	11.2897	11.4463	10.4505	10.1581	9.65239	11.186	10.7152	10.2651	10.6584	11.3532	11.2697	9.7472	9.69535	9.95646	9.88631	10.1891	9.65485	9.9368	9.48315	10.1391	9.99167	9.79441	9.97751	10.6226	9.82987	9.96708	9.63361	9.93439	9.79954	9.66405	9.58395	10.005	9.9572	9.84459	9.68225	9.61652	9.94835
ZNF165	12.0907	11.3249	11.5138	11.4149	12.3506	12.0662	12.4522	11.5431	12.5242	12.0913	12.0099	11.492	11.8046	11.2447	10.821	11.5551	10.8134	12.771	11.7055	12.7286	11.2645	12.2139	11.9853	10.9784	10.5119	11.8765	10.6044	10.7557	10.8763	10.8552	10.6227	10.3747	11.0662	10.4306	11.0564	10.7582	10.7095	11.1991	10.8462	11.1356	10.5917	10.9313	10.8873	10.8048	10.3828	11.0658	10.9972	11.0713	11.0759
GPD1	10.8901	11.2035	11.8717	11.2474	10.6422	11.7085	11.5434	11.7884	10.7549	10.5748	9.76148	11.6203	10.8843	11.1307	11.6494	11.5072	11.9449	10.6197	11.057	11.0125	11.4155	10.7343	11.2302	12.3636	12.0301	11.7884	12.2504	12.4713	11.9619	12.3255	12.3716	11.8498	12.0337	12.07	12.0013	12.0294	12.1665	11.9878	12.2001	12.3574	12.2105	11.8279	11.9548	12.0314	12.5113	12.2691	11.9191	12.2863	12.1667
ZNF112	10.041	10.1858	10.7077	9.94055	10.2777	10.3093	9.78245	9.98044	10.9289	9.27418	10.7347	10.2722	9.90467	10.315	10.5789	9.95095	11.0432	10.4685	9.75679	10.6969	10.8064	10.2939	10.2964	9.63106	11.5847	11.2815	11.2371	10.3507	11.52	11.2268	11.0667	11.079	10.879	10.992	10.9664	10.7547	11.0994	11.0437	11.3085	10.5636	10.8771	10.7766	10.788	10.7888	11.4712	10.9288	11.0369	10.5624	10.9593
NCS1	10.989	10.6257	10.238	10.7557	10.8893	10.7308	10.8239	10.375	10.8291	12.0089	12.6592	10.7516	10.9661	10.962	10.4419	10.6244	10.5603	10.7195	11.0689	11.038	11.223	10.7725	10.6944	12.4514	10.2517	10.2086	9.72314	10.8763	9.88107	9.70201	9.77479	10.4174	9.93191	9.89264	10.2726	10.0645	10.4091	10.2455	9.81241	10.6481	10.1455	10.1024	10.4735	10.0381	9.18046	10.2798	9.77605	9.88576	10.454
ZC3H13	10.8976	10.6204	10.304	11.7309	10.6878	11.8734	11.0475	9.70425	11.0788	10.2599	10.7442	11.231	11.2945	11.7601	10.2804	10.6016	10.8386	11.1579	11.5277	11.4678	11.1869	9.92574	10.9136	10.1038	9.0784	9.24878	9.70998	9.82109	9.50465	9.8973	9.51957	9.91049	9.13097	9.6993	10.1287	11.3559	9.91557	10.615	9.45917	10.2702	9.98449	9.8676	9.82282	9.89485	9.76943	9.51676	9.54454	9.5953	9.93023
EHMT2	9.2548	10.6722	10.4904	10.0848	9.17741	9.44993	9.82886	9.99655	9.44159	9.36885	9.55675	9.71613	9.00125	9.79031	9.6315	9.4301	10.1667	9.62832	9.82987	9.01373	10.0823	9.65362	9.19304	9.92492	10.1714	10.4891	10.2997	10.9838	10.3304	10.0381	9.92056	10.4128	10.5231	10.4945	10.2634	8.95525	10.6048	10.8895	11.1008	10.1636	10.3792	10.3641	10.4824	10.8002	10.6838	10.5878	10.5547	10.557	10.6069
AP1S1	11.7947	11.4324	12.1984	11.3441	11.4469	11.7307	11.8392	12.4398	11.1686	11.2452	8.39793	11.8257	11.433	11.8193	11.8703	12.3468	12.2908	10.8432	11.7039	10.759	11.4368	11.6939	12.0086	10.7527	12.6294	12.2564	12.7679	12.7535	12.3758	12.7986	12.8303	12.2791	12.5848	12.8492	12.4164	12.9106	12.4205	11.7317	12.1855	12.6387	12.9467	12.5015	12.8303	12.3763	12.3229	12.2105	12.4903	12.4239	12.5819
PCDH18	11.9268	12.9518	12.2459	11.8843	10.7771	11.52	10.6872	11.7247	12.0479	11.6102	12.6193	11.6698	10.8092	11.1688	11.0245	11.0745	12.7434	10.8974	10.3857	11.9801	11.8417	11.711	10.2256	11.3875	13.1502	13.7239	12.4391	12.0971	13.1978	13.3657	12.925	13.2804	12.9767	12.97	12.8234	12.5133	12.7308	12.5489	12.4886	12.0414	12.9118	12.3472	13.108	12.3854	12.4845	13.1773	12.6812	12.4969	12.4021
AMOT	9.67657	10.1679	10.6969	9.34691	9.13305	9.3547	9.99043	10.3077	9.64204	8.89825	9.08573	10.0121	9.35167	9.89592	10.4958	9.45014	10.9737	8.93796	8.75163	9.41038	10.4629	9.76077	9.39723	9.24006	10.9967	10.714	11.4031	10.206	11.0753	10.8731	11.2779	11.0166	10.8956	11.2388	10.4357	10.0272	10.7264	10.0029	11.2808	10.2324	10.4995	9.8499	11.1216	10.3996	11.4271	11.1029	10.6522	11.229	9.97404
GPR183	12.9416	13.2137	12.5427	12.157	13.0096	12.3877	12.8715	12.9965	12.5617	13.0586	13.2229	12.5893	12.9633	12.1948	11.8781	12.5314	12.2088	12.6229	12.3886	12.9113	12.5704	11.6261	12.8515	12.7501	11.5857	12.0687	11.2476	11.61	11.7808	11.6953	12.3755	11.0334	11.496	12.1523	11.6866	11.8344	11.7881	12.1456	12.1245	11.8778	11.9221	12.3766	11.9662	12.0887	11.933	11.4126	11.7161	11.6194	12.4426
MPHOSPH9	11.769	12.2794	12.584	12.1194	11.6277	12.1054	11.7581	12.0031	11.3825	11.6019	8.44912	12.0054	11.3169	11.808	12.0508	12.2788	12.6341	11.5044	12.0861	11.9006	12.096	11.6443	11.7405	11.332	12.8654	12.4063	12.7431	12.5008	12.7752	13.0322	12.7205	12.8806	12.4076	12.7457	12.7399	12.3424	12.8609	13.2128	12.9118	12.7829	12.9467	13.0616	12.8942	12.8557	12.5044	12.5531	12.8379	12.52	12.6233
METRNL	10.4063	10.4105	10.5743	8.99745	10.8204	10.0349	10.8893	10.7409	10.6266	11.6591	9.60637	10.6402	11.2883	10.9395	9.33512	10.0185	9.82437	10.4445	10.6655	10.7294	10.9991	10.4723	11.1831	10.088	9.66239	10.0795	9.43271	10.7922	9.71457	9.64553	9.73224	9.1599	9.52336	9.68035	9.59243	8.78794	9.65778	8.80104	8.95319	9.44227	9.77387	9.26032	9.63349	9.57772	8.64138	9.91802	9.37829	9.67699	9.23734
TMEM158	11.8451	12.073	11.8416	12.181	12.4886	12.7016	12.2497	12.3978	12.3338	12.7286	12.0443	11.9625	12.2783	12.0793	11.8148	11.5685	11.9497	13.1347	13.3075	12.2023	12.9979	12.498	13.1319	9.80974	11.1657	12.0747	11.233	11.5271	11.2057	10.5019	10.8275	11.2816	11.6396	10.694	11.1515	10.2891	11.5949	9.79374	10.8002	10.9869	11.3897	10.8766	11.02	11.0743	10.4105	11.8805	11.1246	10.8686	10.1261
COQ10A	9.74017	9.30389	10.9449	9.7735	9.47271	9.51455	10.4148	10.7944	8.88865	8.97512	8.34824	10.2967	9.02682	9.62441	9.57083	9.4264	10.5166	9.41095	9.80964	9.30438	10.8245	10.1304	9.58162	9.20769	11.4633	10.3571	10.9879	10.5439	11.4502	11.4211	11.9126	11.7109	10.5898	11.3119	10.7962	8.84724	11.1321	11.2251	11.2833	10.64	10.9737	10.8459	11.5363	10.8438	10.5057	10.5104	10.9572	10.615	11.2218
TMEM80	10.49	11.5605	11.3556	10.6686	10.3302	10.276	10.432	10.9383	10.4099	10.6504	9.94024	11.0618	10.1271	10.7353	10.9086	10.9775	11.2672	10.0309	10.8087	10.262	10.4928	10.3761	10.6981	9.40632	11.8972	11.3992	11.486	11.6499	11.576	11.6504	11.5896	11.3309	11.4996	11.5006	11.3998	12.2718	11.8103	10.9637	11.0423	11.7795	11.4834	10.6746	11.9704	11.3942	11.1358	11.6247	11.0999	11.5932	11.5886
PLAUR	10.9198	10.1043	11.117	11.1703	12.0925	11.2422	11.1888	11.2509	11.4404	12.3431	12.8352	11.5874	12.1539	11.816	11.0265	11.3967	10.1645	12.3541	12.463	12.07	11.4235	10.4848	11.9959	10.9633	9.57828	10.5661	10.1294	10.0732	10.1398	10.0011	10.2192	9.25127	10.3893	10.6433	10.2265	11.0119	10.0014	10.8349	10.2292	10.3361	11.0097	11.1023	10.6237	11.1961	9.69339	10.6854	10.0198	10.0669	10.6399
CASTOR1	8.74097	9.25872	9.32699	8.83064	8.64362	8.59408	9.34811	9.56361	8.79858	9.10688	9.62395	9.37055	9.11358	9.27478	9.26872	8.87711	9.20302	8.78904	9.11323	8.96298	9.20895	9.37064	8.60791	8.78279	10.0743	9.25343	10.3286	10.1557	9.93211	10.2539	9.73105	9.56808	10.0496	9.9466	10.3852	8.9063	9.89884	9.98297	9.87586	9.19878	10.2727	9.46861	10.3828	9.69264	9.21893	9.60052	9.5393	9.70084	9.86777
AVPR1A	14.0832	12.543	12.6596	13.2907	13.896	13.4669	13.1593	12.4097	14.0529	13.247	9.6543	13.2916	14.0701	13.708	13.2205	13.1124	12.5688	13.9071	13.206	13.6192	13.6365	14.0838	13.8738	11.0337	12.0508	11.4149	12.1213	9.5683	11.9878	12.5296	11.6055	11.117	11.8931	12.474	10.1368	11.4733	10.7741	11.9098	10.9543	11.1257	12.9395	11.5906	10.1621	11.1002	11.3151	10.2598	11.4795	12.0773	11.0284
FAM124B	9.91232	11.6728	10.9663	10.7946	10.2631	9.77685	10.0762	11.2658	9.99994	9.69754	10.6712	9.92965	9.23078	10.4436	9.72711	10.3893	10.4004	9.46831	10.0615	10.7001	9.89114	10.1891	9.79777	11.2714	11.5403	11.0184	12.4124	12.6674	12.8124	11.0525	12.2925	11.5914	10.9529	11.1415	11.6902	11.6716	11.3931	10.9083	12.2245	12.425	10.0171	11.7581	13.2382	11.3129	12.648	10.3559	11.9507	10.9284	12.9042
SEC14L4	12.719	13.4476	13.3128	13.375	12.1516	12.4418	13.3273	13.2955	12.5284	12.85	13.1971	12.6311	12.8645	13.4012	13.362	13.355	13.1364	12.5165	13.3243	12.9033	12.037	12.8713	13.1587	13.2151	13.3987	12.7962	13.5819	13.6703	13.087	13.6429	12.9934	13.439	13.381	13.3365	14.0679	13.9231	14.0463	13.7563	13.6553	14.0719	13.1948	13.7483	13.3411	14.1189	13.9666	13.9103	14.0041	13.6167	13.7794
CBX2	8.89421	9.8895	9.55614	9.89497	9.09732	9.3951	9.23306	9.66939	9.61652	9.79939	9.95339	9.93312	9.06163	9.83413	9.03236	9.09849	9.52692	9.68959	10.155	9.31145	9.55571	9.75377	8.8144	8.72985	10.3407	11.2871	10.6644	10.3673	10.1634	10.564	10.1822	10.4863	10.5236	10.1068	10.7375	9.55664	10.3714	9.73833	9.58409	9.77927	10.6038	10.0524	10.4972	10.4376	9.53066	10.8062	9.96598	10.3997	10.0873
FANCL	10.9723	11.9746	12.3338	11.7328	10.8089	11.3583	11.1073	11.7079	11.281	10.6632	8.45578	11.6595	10.9954	11.494	11.5875	11.6332	12.2099	11.0826	10.9157	10.3392	11.921	11.0295	11.1559	11.208	12.1191	11.8021	12.3746	11.7533	11.9513	11.9045	11.7657	11.9939	12.2697	12.4933	12.3647	11.995	12.297	12.3508	12.721	12.2113	12.0833	12.1218	11.9923	12.2346	12.5207	12.2157	12.5236	12.3497	12.2659
TBC1D13	11.6296	13.1522	12.4799	12.9942	11.381	12.4931	11.8827	11.4612	11.5347	11.9307	11.3395	12.0522	11.4188	11.928	12.2777	12.4087	12.6958	11.6261	12.0225	10.838	11.9051	11.6146	11.9716	12.2972	12.1502	12.5904	12.4838	12.7796	12.8322	12.8119	11.8784	12.9644	12.5446	12.4659	12.6722	13.0966	12.6784	12.8073	12.8386	12.9811	12.898	12.8453	12.7713	12.8065	12.8549	12.5655	12.7428	12.7519	12.4931
CENPK	9.39754	9.62359	9.36331	8.94969	9.22127	9.30407	9.50319	9.38709	9.654	8.66476	9.34157	9.01309	8.85088	9.07024	9.19465	9.08134	9.22169	9.19248	8.86535	9.2845	9.3208	9.22677	9.0172	9.69646	10.3568	10.613	10.1881	9.2237	9.5744	9.55965	10.2798	9.85057	10.3619	9.81167	9.85874	9.70879	10.4775	9.98531	9.54047	9.4264	9.99963	9.53439	9.81606	10.1853	9.48339	10.7976	9.87158	10.2257	9.80609
ZBTB21	12.2631	10.2142	11.2015	10.5531	12.2554	11.8546	12.5874	11.757	12.3655	12.5954	9.60887	12.1229	12.3117	12.259	10.7405	11.6194	10.7888	12.6716	12.2523	12.7371	13.0322	12.5699	12.2134	9.64323	11.234	10.9677	10.7247	9.94774	10.9694	11.0877	10.6976	10.4193	10.3029	10.8937	10.2363	9.4649	10.318	9.85958	10.3676	10.0125	10.73	10.2792	10.3418	10.7234	9.76315	9.99526	10.1861	10.0798	9.76968
AGFG2	10.6351	10.1112	11.253	10.6833	10.0384	10.6369	10.6694	11.0891	9.40893	9.94798	9.13213	10.9927	9.38642	10.9013	11.0756	11.3916	11.2984	9.49419	10.8599	10.4477	10.7814	10.4763	10.3883	10.7071	11.142	10.8407	11.2858	11.4095	10.7294	11.092	10.9572	10.9938	11.3349	11.3783	11.634	11.743	11.5998	11.2255	11.8344	11.6609	11.3103	11.3791	11.4259	11.8398	11.6068	11.3624	11.6517	11.7734	11.8211
NBL1	10.964	11.6214	10.3067	10.6553	11.3441	10.7967	10.9975	10.6704	11.0663	12.0008	13.1293	10.7892	11.4279	11.0851	10.1758	10.501	10.3749	11.1732	11.117	10.8222	11.1424	10.6376	10.7749	10.9564	10.1134	10.5194	9.8929	11.8357	9.97739	9.68387	9.88405	10.4989	10.0882	10.4234	10.4526	9.21821	9.82904	10.4423	9.66798	10.2794	10.3676	9.95327	10.6006	10.1137	9.54946	9.92417	9.65674	9.69792	10.1577
DDX21	13.6227	12.3504	12.761	12.2068	13.7773	13.3592	13.5202	13.583	14.0959	13.9236	11.9497	13.4046	13.7803	13.5072	13.2578	13.3344	12.9616	13.6954	13.6776	13.8388	13.5917	13.8537	13.5781	12.8977	12.603	12.5611	12.6732	12.2772	12.218	12.445	12.9261	12.0994	12.5699	12.734	12.4809	12.2881	12.5962	12.9182	12.6787	12.5611	12.4097	12.4977	12.219	12.5092	12.8147	12.7212	12.5715	12.693	12.5351
PIGF	12.2963	11.6662	12.5579	12.0767	12.3014	11.8819	12.1737	12.4997	12.3746	11.9415	10.35	12.5087	12.129	12.521	12.5446	12.335	12.4948	12.3162	12.1868	12.3016	11.9532	12.3343	12.3091	11.7537	12.9911	12.6212	12.8492	12.5067	12.8231	12.7247	13.2511	12.3607	12.8078	13.0084	12.7636	12.4899	12.7695	12.6083	12.6985	12.6286	12.7729	12.6049	13.1984	12.5628	12.7659	12.7921	12.7329	13.0523	12.9445
CBFA2T2	9.5745	10.606	10.7086	10.4201	9.08072	9.43755	9.97353	9.78016	9.17465	9.58423	9.31108	9.97804	9.12767	10.0093	9.5354	9.86039	10.1798	9.33321	9.52251	8.89596	9.29164	9.68633	9.25523	9.20865	10.1944	10.0993	10.5687	10.8771	10.4306	10.7572	9.66284	10.4793	10.6538	10.3478	10.722	11.1997	10.5467	9.47087	10.3367	10.7998	10.3499	10.2076	10.6012	10.7784	9.98365	10.3865	10.5662	10.3384	10.1184
HSPA1B	13.5822	13.4695	13.3109	12.8236	13.8901	13.6771	14.1274	14.0414	14.1704	14.8963	14.9585	13.8383	14.2073	13.992	13.6991	13.3688	13.1012	14.7686	14.5351	14.6044	14.367	14.1912	14.0892	13.1886	12.3918	13.4961	13.0792	13.5429	12.9754	12.9129	12.4426	12.9795	13.4046	13.242	13.0674	13.2365	13.3903	13.5066	13.0664	13.0664	13.0071	13.0215	13.1453	12.9916	12.9919	13.1409	13.1668	13.2852	13.2116
STIMATE	10.0331	9.29548	10.7601	10.4404	10.1139	9.58694	10.586	10.5185	10.5034	10.7073	9.93952	10.8634	10.9198	11.0288	10.4972	10.8005	11.0154	9.75474	10.6499	9.66453	10.348	10.5147	10.8002	11.932	11.2181	10.7135	11.2621	11.6422	11.3556	11.6478	11.2336	11.3256	11.2247	11.28	11.5446	11.6255	11.1002	10.4358	10.785	11.4685	11.5299	11.0421	11.9278	11.6407	11.0848	11.1184	11.1224	11.3134	11.6706
BTG2	13.0922	13.3977	12.2331	12.4157	13.2626	12.5534	13.3938	13.1166	12.3951	13.0362	13.0291	12.8708	13.2229	12.7492	12.0853	12.7757	12.2903	12.5614	12.3504	12.6341	12.7825	12.4398	13.0635	13.0329	11.0258	12.1	11.4009	12.759	10.9232	10.94	10.7322	11.0323	12.3114	11.7475	12.2099	12.3695	12.0971	11.1324	11.6887	11.9503	11.3736	12.0414	11.5049	12.4384	12.0354	12.4211	11.9947	12.284	11.8149
STK17B	13.504	13.7007	13.1424	13.3438	13.6192	13.1441	13.3177	13.4167	12.975	13.6735	13.6404	13.145	13.5984	13.1367	12.4702	13.4593	12.876	12.8911	13.0062	13.3267	13.089	12.6063	13.4532	13.6894	12.6322	13.2263	12.3291	12.5414	12.5443	12.4146	12.8412	11.8093	12.6398	12.876	12.7986	12.3398	12.4801	12.8792	12.4913	12.5079	12.4209	13.2961	12.1742	13.0545	12.5508	12.5503	12.5084	12.4929	12.284
ABTB3	9.95993	10.8999	10.7837	10.4159	10.1237	10.447	9.68697	11.1426	9.14518	9.98283	11.0337	11.1756	9.52307	10.6995	11.1606	10.1562	12.4091	9.35389	10.4678	9.69535	10.2504	9.76357	10.1749	10.6884	12.0974	10.3077	12.1896	11.6856	12.3336	11.9315	12.6737	12.313	11.0477	11.544	11.2452	10.6542	12.2044	11.4477	11.8137	11.779	12.3148	10.691	12.2377	11.6527	11.6853	11.0673	12.129	11.6417	11.5242
MIDEAS	12.9264	12.2268	12.4519	11.9899	12.9528	12.8863	12.9894	13.1228	13.0017	13.0606	9.94645	12.7063	13.0631	12.7612	12.3446	12.82	12.0925	12.8362	12.6719	13.0092	12.9478	12.6861	12.7851	10.9508	11.9355	11.6165	11.6788	11.8035	11.6181	11.6749	11.7457	11.5469	11.3389	11.2849	11.4444	10.9944	11.8605	11.54	11.5511	11.7028	11.6337	11.3395	11.5487	11.5526	11.5957	11.5509	11.6197	11.7755	11.3338
MIDN	11.7933	11.5283	10.619	10.5499	11.48	11.8132	12.278	11.5168	11.3272	11.517	10.756	11.2667	11.5296	11.1458	11.364	10.8301	10.3665	11.5841	10.8285	10.911	12.0029	11.9056	11.3727	9.49338	10.6984	10.9377	10.6281	10.5534	10.4055	10.5432	10.0493	11.1194	10.3768	10.2067	10.0484	8.72041	10.2241	9.05286	9.60369	9.38642	10.4656	9.58172	10.416	10.0003	9.25907	10.2403	10.255	9.55485	9.2231
PRKCZ	11.3395	12.6972	12.3398	12.1574	10.7557	11.7397	11.4691	12.2467	10.5891	11.3611	11.2336	11.5335	10.037	11.7595	11.7819	11.3858	12.1052	10.4669	11.3691	10.1137	11.8092	10.6953	10.6048	10.7342	12.7163	12.3949	12.7097	12.7016	13.0466	12.778	12.1906	13.2997	12.5729	12.2597	12.6765	11.8636	12.4231	12.3583	12.6837	12.3359	12.6787	12.7255	12.7094	12.3511	11.9654	12.2807	12.6993	12.2666	12.3907
CXCR2	10.8461	9.76227	9.19911	9.87971	11.6801	10.0343	10.1195	11.4074	9.32854	11.0753	9.86394	10.8048	10.7051	10.5924	9.85258	10.4091	9.47036	10.0294	10.9458	10.3449	10.4246	9.8946	11.0131	11.3116	9.56903	8.9697	9.1426	9.25872	9.30124	9.96654	9.07929	9.5855	9.74752	9.2159	9.29945	9.21659	9.0836	9.84946	9.32441	9.03383	9.28645	9.77212	8.87042	9.23184	9.36925	9.08072	9.23172	9.21009	9.07687
MYORG	10.626	11.044	11.2436	11.2658	10.1825	10.7374	10.8952	11.2548	9.75953	10.3147	8.86137	10.5287	10.1379	10.8623	11.2293	11.6772	11.4228	9.27082	11.0491	9.8175	10.1847	10.1853	11.2657	9.98421	11.4939	10.9256	11.5929	11.5177	11.6075	11.6853	11.15	12.1158	11.2761	11.5637	11.5624	11.6922	11.3611	10.6984	11.5052	12.0222	11.7854	11.7634	11.5498	11.8252	11.4558	11.6146	11.6191	11.7408	11.7816
ZNF821	9.98558	11.1802	10.8245	10.7029	9.47648	9.98248	10.1549	10.6013	9.48305	9.70951	10.164	10.4065	9.48179	10.4059	10.4606	10.3234	10.3338	9.70337	9.66773	9.48099	10.2515	9.91413	9.60974	9.23676	10.9758	11.2667	10.8674	10.74	11.2388	11.3913	10.9806	10.9359	10.7579	10.851	10.9831	10.7597	10.7879	10.0563	11.1353	10.6822	10.9107	10.8361	11.4109	10.7324	10.1375	10.7676	10.9089	10.7502	10.74
TMEM187	11.0351	10.8686	11.692	10.6615	10.4083	10.3876	11.102	11.5841	11.195	11.2026	10.2694	11.5768	11.0707	11.1641	11.6562	11.1213	11.6131	10.5145	11.0777	10.3069	10.7543	10.8352	11.1991	11.417	12.1355	11.5162	12.3076	12.4627	12.4049	12.0498	12.2193	12.1116	12.4621	11.7446	11.8297	12.5928	11.909	11.3528	11.334	11.8637	12.6915	11.267	12.1109	11.8473	11.9707	12.2738	12.0649	11.9485	12.4026
IARS1	11.1363	11.3265	10.4733	10.8401	11.8235	11.6017	11.5723	10.5967	11.8523	11.4434	10.0873	11.2977	11.9591	11.149	10.5885	10.6518	10.6124	12.0133	11.3643	11.8279	11.3614	11.382	11.4783	10.7358	10.214	11.2388	10.4166	10.2321	10.3074	10.8232	10.1633	10.7023	10.0182	10.3111	10.3117	10.5223	10.1893	10.872	10.6184	10.678	10.7155	10.7417	10.2614	10.5419	10.3698	10.3996	10.4159	10.4479	10.3008
SRSF12	9.70084	8.87765	8.98339	8.93867	9.17584	10.0148	9.75977	9.26134	9.49816	9.29584	8.9569	9.89986	9.59738	9.33634	8.74624	8.94362	8.8592	9.2054	8.65251	8.72015	9.60511	10.0362	9.42558	8.90825	8.36824	9.12261	8.4345	8.40071	8.18031	8.69376	8.5316	8.26479	9.03021	8.95674	8.72337	9.07317	8.56183	8.61705	8.6633	8.68004	8.03647	8.64226	9.04586	8.68306	8.6491	8.68877	8.56555	8.27658	8.4211
AGO2	11.7584	12.978	11.5723	13.0193	12.1393	12.8402	11.7868	11.0885	11.8633	12.7242	12.0964	11.954	12.0294	12.101	11.7829	11.6461	11.49	11.8523	12.4235	12.3536	12.2036	11.9711	11.5919	10.0727	11.0094	11.826	10.8727	11.7475	11.0606	11.7118	11.0312	11.8596	10.8247	10.7175	11.1007	10.4151	11.0899	10.8304	10.9217	11.1487	11.2981	10.6045	11.3855	11.1303	10.2192	11.1113	11.1341	10.8178	10.3611
ADGRE5	11.9798	11.8759	11.56	11.3093	12.4323	11.4914	12.3011	11.7463	11.756	12.3932	11.7128	10.876	12.3906	11.8468	11.4222	11.4345	11.3652	12.0199	12.1409	11.7361	12.4926	11.5387	12.2987	11.859	11.4038	11.7834	11.1353	11.3858	11.5567	11.4252	11.4868	10.7192	11.2511	11.1543	11.1763	11.1696	11.332	10.9612	10.9578	11.2672	11.1042	11.0171	11.5376	11.4983	10.6934	11.4175	11.0284	10.8988	11.0061
CNTNAP2	12.2031	12.0414	13.2036	12.5145	11.8366	13.5141	12.0652	12.7639	11.4157	12.3005	10.4352	11.4767	11.5712	12.417	12.3205	12.9445	13.0065	10.6916	12.4381	11.9407	12.7357	11.4058	12.1495	13.1016	12.9473	13.4368	13.0279	13.3083	13.6917	13.8047	12.5131	13.2852	12.5262	13.405	13.4718	13.6342	13.5174	13.5132	13.343	13.5505	12.8753	13.3948	12.7484	13.583	13.2247	13.1886	13.4712	13.1287	12.8
RAPGEFL1	8.7283	9.25247	9.91344	9.32724	8.30559	8.73245	9.39456	9.79777	8.24108	8.33644	8.4378	8.58964	8.36071	8.49748	8.9005	8.49727	8.91202	8.54976	8.92114	8.46082	9.56704	9.19956	8.4425	8.66975	9.62158	8.66975	9.97512	11.7371	10.0787	10.4731	9.76116	10.9083	9.15027	9.35462	10.4161	8.45261	10.5662	10.9161	10.216	9.47323	9.6542	10.7918	10.2322	9.93428	9.56072	9.94949	10.8005	9.74235	9.82965
OIP5	10.4421	10.2096	10.5396	9.90698	10.3754	10.4836	9.76568	10.0453	9.9928	10.0357	11.7728	10.0463	9.94002	10.0539	10.3272	9.85654	10.1484	10.4993	10.2656	10.6546	10.0183	9.71894	9.93747	10.8861	11.1376	11.4432	10.8291	10.5384	10.4349	10.4972	11.5831	10.5707	10.9034	10.5584	10.6613	10.6144	10.9933	11.503	10.9386	10.8083	11.0591	11.4225	11.0849	11.1269	11.0576	11.7219	10.7596	11.1094	11.147
ITLN2	11.1221	9.96145	10.0815	11.4173	10.9146	12.3119	13.3293	10.7516	10.9549	10.8101	12.933	11.1467	11.4422	10.9456	9.95304	10.7306	10.3474	11.1914	10.9412	10.7214	11.2805	11.3045	11.2294	12.0054	9.95619	10.0958	9.5114	10.0708	9.92029	9.74202	10.5973	9.46024	10.286	9.85154	9.95256	10.7023	9.90738	10.8256	10.3488	9.99646	9.86804	10.5896	9.57888	9.73313	10.1033	9.09103	10.6239	9.67028	10.3505
BCL2L11	11.8423	11.7831	11.7249	12.479	11.3869	11.1002	12.4426	12.7576	11.4967	11.6791	11.3376	12.4307	12.3581	11.6458	12.0007	11.8446	12.167	11.3076	12.0802	11.7816	11.4694	11.3171	11.9969	11.8138	10.4634	10.6701	10.7795	11.5064	11.0388	10.9896	10.3946	11.2179	10.7095	10.9651	11.6159	10.8426	11.8729	11.2703	10.6696	11.2903	10.8306	11.024	10.8038	11.2263	11.0158	11.2624	11.1788	11.1963	11.3216
CSF3	9.85408	9.35242	8.12767	8.55937	9.76978	9.41029	10.8207	10.193	10.1414	10.5155	11.8796	11.6726	11.5089	9.3466	9.23734	9.61466	8.65594	9.66798	9.65015	9.36797	9.81842	9.20649	9.54047	10.9945	8.607	8.77172	8.94715	8.86412	9.07439	8.2288	8.2805	8.24807	8.58132	8.61819	8.85566	8.81593	8.2197	9.38219	9.05493	9.32763	7.90014	8.96572	7.92139	8.8287	9.02589	8.25276	8.2633	8.28544	9.18098
CCNG2	10.5311	10.7361	10.9209	10.2299	10.0652	10.024	10.171	10.8709	9.96444	9.56317	8.97609	10.6573	9.43578	10.1994	10.248	10.4277	10.7454	9.33939	10.1496	9.65737	10.5926	10.8873	10.2519	9.49547	11.6636	10.9993	11.1624	10.4451	11.0497	11.0274	11.4639	10.7211	11.1116	11.161	10.7877	10.4827	11.2053	10.3569	10.9569	10.9533	11.113	11.191	10.3425	11.3689	11.1502	10.977	11.1543	11.2917	10.6038
TNFAIP8L3	12.0169	11.9015	10.7165	10.414	11.7728	11.3847	12.0034	11.5858	11.5197	11.728	11.1341	11.3733	11.945	11.1415	11.0315	9.78992	10.3578	11.7965	10.3421	11.3859	11.9885	11.5927	11.2887	9.27113	10.3728	11.5506	10.1808	11.2242	10.1527	10.3935	10.6022	10.9342	10.8495	10.3291	10.0435	9.70803	10.304	9.32192	9.40477	9.27677	10.0089	9.5514	10.184	9.8193	9.74311	10.6752	9.88356	10.1199	9.51313
ZNF780B	9.41515	10.0695	9.92317	9.67335	9.3746	9.72763	9.26613	9.30116	9.33537	9.08224	9.39567	9.84059	9.17419	9.92172	9.51548	9.77066	10.2943	9.38047	9.05512	9.0788	9.95244	9.65582	9.23278	9.54498	9.98642	10.3243	10.3278	9.35701	10.4419	10.5401	9.54728	10.2369	10.1814	10.1586	10.0562	10.1121	10.2107	10.0434	10.6493	10.091	10.2449	10.115	10.0369	10.119	10.1075	10.1118	10.4701	10.0966	9.808
SYBU	14.6443	14.2924	14.547	14.536	14.4057	14.2697	14.6388	14.4664	13.8889	14.08	13.4393	14.77	14.1757	14.6563	14.4291	14.1379	14.5121	14.3507	14.3678	13.9146	14.7097	14.0953	14.5764	14.4032	13.3196	13.6415	13.9761	13.8783	13.348	13.5533	13.3131	13.3731	13.5695	13.2241	13.7679	13.5349	14.3125	13.9554	12.6343	13.4167	13.7914	13.6867	12.6809	13.9658	13.2904	13.2099	13.2443	13.8415	12.8932
NAA15	12.3752	11.4263	11.6788	11.1629	12.5914	12.1453	12.3808	11.8931	12.6722	12.3243	11.6772	12.3659	12.4057	11.8664	11.7677	11.4204	11.9018	12.677	12.192	12.6432	12.7179	12.164	12.0265	10.6023	11.5106	11.7451	11.4667	10.9266	11.5348	11.417	11.4663	11.2723	11.0412	11.0944	11.1705	10.7985	11.2927	12.1935	11.7739	11.1971	11.4393	11.442	11.2367	11.2216	11.1057	11.0697	11.396	10.9978	11.2675
SMARCD2	11.4883	11.2336	11.6174	10.8513	11.26	10.7068	11.4592	11.5804	10.9886	10.9013	10.1109	11.7518	11.4505	11.5268	12.1908	11.486	11.8527	11.2267	11.3183	10.4328	11.3975	11.3688	11.3038	10.7227	12.0152	11.7075	12.2196	12.244	12.0122	11.7935	11.7031	12.3924	11.743	11.7728	11.8208	12.2354	12.1486	11.6345	11.7044	11.8613	11.9359	11.6973	12.1247	11.6547	12.0255	11.9252	12.1686	11.9873	12.1196
SOX17	11.7013	12.5589	10.0437	10.5593	11.7749	11.2647	12.5111	12.354	12.3721	12.2981	13.3383	11.9034	12.4359	11.5536	10.9152	11.2413	10.5172	11.557	10.8595	11.4923	10.5358	10.562	11.3978	10.5835	9.81107	10.5582	9.89009	10.5678	9.52998	9.29642	9.88107	9.99365	10.6997	10.3946	11.185	11.1541	10.483	10.8614	10.4981	10.6659	10.1333	10.8815	10.403	10.3401	10.8111	10.3587	9.80425	9.84178	10.6146
SNORD11B	11.7361	11.872	10.3497	10.4724	11.7533	12.079	12.2268	11.6961	11.682	10.9549	11.0701	11.2954	11.5919	11.0168	10.9709	9.80322	10.5783	11.907	11.1063	11.5139	11.6706	11.1713	11.1993	10.6137	10.9072	10.8732	10.463	9.41241	10.8633	10.6471	11.4499	11.0739	9.81199	10.1321	9.44209	9.26632	9.86238	10.5452	9.96665	9.03551	10.3871	9.41462	10.8579	9.16498	9.99463	9.75262	9.55327	9.79523	9.43902
MYL6B	11.4352	11.5825	11.448	11.0219	10.6889	10.8825	11.37	11.5651	10.4869	10.6471	9.01055	11.3536	10.8483	11.2209	10.8383	11.1221	11.4007	10.1812	10.5255	9.96284	11.1208	11.1113	11.0412	10.8673	11.8405	11.8232	12.2068	12.8015	12.2187	12.0858	12.8603	12.0669	12.3187	12.0621	11.7595	12.579	11.8318	10.9799	11.6725	12.0412	11.992	11.3724	12.6354	11.9111	11.3794	11.9151	11.8254	11.692	12.1932
KLF10	13.2339	13.3872	13.6136	13.1954	13.0589	12.7124	13.111	12.9126	13.0151	13.7679	13.1886	12.8792	13.0745	12.7926	13.6224	13.7441	12.6594	13.1608	12.9336	13.5917	12.969	13.4119	13.279	13.7064	11.8196	12.4838	12.2516	12.5244	11.5849	12.583	11.6963	11.5099	11.9734	11.8288	12.6091	12.857	12.1948	12.4871	11.5572	12.6709	12.996	12.6773	11.5921	12.9203	12.725	12.2698	12.0414	11.9622	11.2977
FNDC5	12.1089	12.4649	13.1275	13.1398	11.835	12.954	12.9518	13.2789	11.6944	12.1171	10.1371	12.407	11.6973	12.1153	12.5368	12.5106	12.5325	11.9475	12.8198	12.2911	12.1843	12.8533	12.765	12.211	13.2831	12.3478	13.298	13.5442	13.22	13.6964	13.569	14.1024	13.3423	13.3322	13.0803	12.925	13.3293	13.3477	13.4043	13.6091	12.6398	13.7002	13.7031	13.6373	13.5305	13.6637	13.5371	13.1067	13.2137
WNT3	11.2868	11.5657	11.1447	11.6582	12.0048	11.5605	12.0678	10.778	11.933	11.6574	12.3148	11.6703	11.5972	12.0525	10.8869	11.2782	10.756	12.18	12.2078	12.5486	10.9893	11.6205	11.192	11.3718	10.7965	11.0658	10.4422	11.5153	10.6117	10.7402	10.9082	10.9673	10.7647	10.5844	11.1621	11.2549	10.7486	10.663	10.6138	10.9347	10.4526	10.24	10.8	10.8448	10.851	10.7554	10.6021	10.9694	10.5851
ARPP21	9.69919	8.25471	9.24311	8.3768	9.94878	9.14968	8.66722	10.1597	8.65518	8.34772	8.70456	8.62348	8.47412	9.60343	8.50755	8.97074	9.12888	8.28123	8.89903	8.52253	9.17404	10.2929	9.35634	8.71803	9.46158	9.50127	10.5031	9.5745	10.2096	9.82072	10.1731	10.563	10.3387	9.98567	9.59927	9.88775	10.7065	9.69942	9.92714	9.31748	9.62772	9.10224	10.1446	9.87688	9.50226	10.4898	10.0068	10.2993	9.52971
SBNO2	10.8638	9.94378	9.98957	9.84669	11.5213	11.1657	11.6245	11.1668	11.4859	11.1975	9.01948	11.2263	11.5603	11.3176	10.3027	10.0795	9.8428	11.3468	10.8161	10.7788	11.8971	11.3791	11.2233	9.08303	9.87758	10.206	10.0621	10.3017	9.55851	9.98271	9.57849	9.7572	10.0016	10.0212	9.72479	9.3528	9.91882	9.36669	9.20375	9.5464	9.84933	9.2861	9.73527	9.92965	8.72734	9.90077	9.85646	9.89826	9.29474
CCDC9	10.1233	9.65177	9.59578	8.86402	10.1916	9.89603	10.8443	10.5406	10.081	9.724	10.1911	10.0941	9.85709	9.90378	10.3474	9.12871	9.34735	10.3327	9.73645	9.53551	10.211	10.2472	9.66995	8.99773	9.26947	9.3595	9.43073	9.54498	9.50597	9.47907	9.41009	9.77862	9.32708	9.23123	9.29794	8.63304	9.2578	9.72994	9.40199	9.02638	9.4197	8.9374	8.97753	9.21313	9.28852	9.13521	8.53494	9.28244	9.34071
SLC22A25	11.48	13.0546	12.3655	12.7771	11.2858	12.2523	11.9034	12.0384	10.3798	11.2256	11.6835	11.7332	10.8297	11.6253	12.0124	12.2834	12.3687	11.4255	12.4434	10.7329	11.0591	10.9915	11.5987	11.353	12.5516	11.909	12.7978	12.5901	12.7166	12.7352	12.3924	13.2375	12.2744	12.0964	12.7034	13.1822	12.6059	12.7212	12.49	12.6746	12.2068	12.2947	12.7719	12.5434	12.8182	12.4485	12.7257	12.3655	12.6799
LGALS4	9.83949	10.3182	9.92065	10.2895	9.76978	10.4067	10.3151	10.9709	10.611	8.93121	9.4264	11.0627	10.4571	9.85561	9.22713	9.16284	10.5995	9.14294	11.3825	9.59782	10.3661	9.8632	11.0589	9.7839	12.7487	12.5691	12.7193	12.2682	12.7336	11.789	12.3281	10.7757	12.5127	11.2296	10.7303	12.8106	11.3485	10.7124	12.206	12.1077	11.5355	10.7747	10.999	12.1837	10.7932	13.014	12.7484	12.5705	12.0409
CHRNA10	10.43	9.59872	9.82147	10.0637	10.6402	10.0579	11.0202	10.1884	10.872	10.5464	10.3322	10.7044	11.1384	10.9586	10.2372	10.1348	9.60177	10.2702	11.0145	10.8724	10.5328	10.2613	10.7514	10.5317	9.43115	9.26603	9.85374	10.0548	10.219	9.59123	9.93201	10.0776	9.53411	9.63084	9.81673	9.54326	9.6543	10.0714	9.7604	9.16768	9.61528	9.83813	10.5864	9.58088	10.0046	9.69339	9.46993	9.53681	10.0678
METTL1	13.2405	12.7915	12.9777	12.7707	13.5601	13.316	13.4561	13.0542	13.4025	13.439	12.8211	13.4292	13.5129	13.2943	12.7947	12.6972	12.699	13.5246	13.4968	13.6497	13.6423	13.6478	13.2648	11.6959	11.925	13.1099	12.4761	12.2259	12.6012	12.2636	12.6395	12.4903	12.4117	12.8229	12.4469	12.3564	12.4702	12.9886	12.6124	12.4373	12.7751	12.4338	12.6525	12.3141	12.5403	12.4886	12.3827	12.1388	12.8723
MAF	12.7612	12.9033	13.3987	12.8777	11.8756	11.8592	12.5531	13.3669	11.8768	12.5443	10.2374	12.4671	11.954	12.7669	12.9135	13.3017	13.0117	11.3521	12.3582	11.6074	11.7912	12.4429	12.2182	12.6408	12.8255	12.4057	13.2134	13.7949	13.2319	12.9884	13.1195	13.0624	13.6258	13.2929	13.7224	13.7617	13.4083	12.677	13.3023	13.5209	13.2548	13.1278	13.6258	13.7583	13.3807	13.4698	13.4102	13.3731	13.5538
ZNF385B	12.5828	12.9265	13.7131	12.6843	11.3343	11.8552	11.8548	13.3359	11.5064	11.5982	12.2445	12.4493	11.4224	11.8387	12.9798	13.4613	13.4122	11.0814	11.9241	12.5001	12.0953	10.8986	12.1153	13.63	13.3611	12.5303	13.1673	13.07	13.0842	12.9406	13.3368	13.2859	13.5633	12.6423	13.7035	13.1291	13.9775	13.7633	13.5368	13.3938	12.8882	13.3822	13.1271	13.6171	13.7821	13.6157	13.886	13.7203	13.2519
CD274	11.2732	9.80732	10.4666	10.3534	12.7899	11.8327	12.6536	11.8156	13.5527	12.5459	10.2877	12.5813	13.4655	12.9647	11.0624	11.435	11.3688	12.8903	12.6423	12.9945	12.6057	12.6502	12.9232	10.7173	9.94128	9.80609	10.2397	10.3603	9.88911	10.4895	10.197	9.63373	10.6734	10.5543	10.5938	11.201	10.8423	10.2165	10.5746	10.51	10.2337	11.0503	10.508	11.1113	10.7887	10.3225	10.3732	10.5949	10.5828
NIP7	13.6001	12.8639	13.0688	12.6837	13.9946	13.6052	13.7817	13.4406	14.0074	13.8407	12.4485	13.6132	13.862	13.4581	13.4238	13.2605	13.2157	13.9443	13.4581	13.8215	13.8997	13.8331	13.7803	12.753	13.1786	12.9471	12.6763	12.4345	12.8991	12.7331	13.2454	12.9305	12.8698	13.1121	12.7723	11.9421	12.7058	13.1587	13.0916	12.5938	12.9463	12.8549	12.898	12.4342	12.979	13.154	12.8597	13.0238	12.7949
NCR3LG1	10.5306	10.2186	9.84516	11.3358	11.7625	9.83344	10.7255	10.169	11.1457	11.9383	13.077	11.2243	12.2552	10.8692	10.5017	11.5001	10.0005	11.1208	11.3724	11.3349	10.5626	10.686	11.2372	11.0088	9.69394	10.2284	10.0348	10.559	9.81875	9.82759	9.8629	9.82904	9.94928	9.914	10.1587	9.98237	9.76468	9.77112	9.67103	10.1228	9.86736	10.1013	10.2903	10.0593	10.0898	10.1421	9.74998	9.94055	10.8491
SEMA6D	9.81853	10.2093	10.1271	9.91355	9.70926	9.56685	9.63349	10.081	9.90781	10.1527	10.6376	9.77251	10.4979	10.1374	9.63314	10.8904	11.1307	9.29337	9.68583	9.68871	9.60159	10.0057	10.4323	9.22514	10.0097	9.67115	10.0806	10.1851	10.423	10.5786	10.2196	10.0354	10.4573	10.7008	10.9342	11.7307	11.2917	10.6125	10.3832	11.0225	10.157	11.3551	10.8404	11.215	11.1991	11.1119	11.2215	10.7132	11.107
GPER1	13.1056	14.1163	13.9433	13.7457	12.3229	13.4158	13.207	13.7247	11.6502	12.4818	13.375	13.2804	12.1259	12.8075	13.9835	13.5037	13.7645	11.7871	12.9545	12.8557	13.0905	12.004	12.4785	13.5309	14.0754	13.1886	13.9349	13.8259	14.2668	14.2099	14.1757	14.4648	13.7287	13.7953	14.0862	13.8327	14.0404	14.0287	14.2721	13.9709	14.4215	14.085	14.2217	13.8694	14.0376	13.765	13.9897	13.9724	13.9821
EFNA4	8.6833	9.23474	9.46838	8.59883	8.81766	8.63551	9.34404	9.50999	9.19641	9.14632	8.71865	9.43222	8.84744	9.5193	9.36786	8.73982	8.97727	8.99883	9.34883	9.31962	9.47199	10.1731	8.67783	8.53206	10.5662	9.91986	10.2774	10.701	10.2865	10.404	11.0283	9.89841	10.1663	10.4918	10.2543	9.05021	10.2272	9.20941	10.2186	9.98599	10.2272	9.62866	10.4351	10.2959	8.98049	10.1806	9.89811	9.89629	10.1266
IRAK1BP1	10.5344	11.024	10.3927	10.4407	9.5112	10.3607	10.0746	10.403	9.84029	9.42494	10.3143	10.2637	9.53076	9.85154	10.1552	10.005	10.8258	9.53009	9.05824	9.51957	10.0619	10.1817	9.9029	9.85163	11.0842	11.0038	11.0293	10.5025	10.9366	10.999	10.9784	10.6033	10.9676	11.044	10.576	10.2083	10.9433	10.2613	11.0395	10.3191	10.6155	10.3299	10.8735	10.6095	10.7377	10.567	10.81	10.7023	10.6309
HULC	14.327	14.3158	14.8624	14.9133	14.4975	14.8585	14.4006	14.4812	13.7031	14.2803	14.3187	14.1034	12.9424	14.5351	15.0253	14.3709	14.9405	12.5554	14.7124	14.4558	14.5823	14.7459	14.1958	14.8835	15.0131	15.0967	15.0719	14.9654	15.0693	15.0398	15.0792	15.1242	14.9893	15.1071	15.164	14.8101	15.0745	15.1126	15.0273	15.0416	14.8979	15.1856	14.969	14.9387	14.9945	15.2032	15.1016	15.0767	15.0334
LYRM9	11.4411	11.1037	11.7737	11.0739	10.2494	10.8248	10.8019	11.4954	9.56647	10.4392	9.27491	11.4191	9.92492	11.0817	10.7962	11.6214	11.6764	10.0329	10.5203	10.1429	11.2581	10.7998	10.861	10.903	12.1035	11.508	12.411	11.8455	11.9659	11.7674	12.1953	11.6525	11.9695	11.3819	12.0388	11.9619	11.8852	11.3771	12.066	12.0324	11.9012	11.7804	12.1694	12.0329	10.9474	11.8917	12.2702	11.6572	11.9619
FRMD6	12.5072	11.9836	12.2561	11.4971	13.0099	12.5921	12.9421	12.6253	12.9818	13.0531	11.6065	12.7439	12.8186	12.8515	12.2552	12.1486	12.2646	12.5691	12.4897	12.9052	12.8348	13.0769	13.1866	10.0085	11.9118	12.4338	11.3479	12.0994	11.3045	11.7369	11.6346	11.0876	11.7634	11.661	11.6494	11.4362	11.3902	10.4065	11.066	11.3378	11.9056	11.7697	11.3034	11.7692	11.3984	11.7958	11.36	11.5066	11.2612
CSTA	10.6373	10.2752	10.6069	10.9829	11.1799	11.0545	10.1712	11.4572	10.8352	10.2457	12.0307	9.99198	10.284	9.78686	10.2318	10.2717	10.4638	10.896	10.859	10.0556	10.3063	9.66239	10.7798	10.8372	11.9026	11.2288	11.4428	12.1816	12.4611	10.9466	12.3184	11.8113	11.5919	11.9793	12.1866	11.7244	11.2863	12.2042	12.3615	11.2368	11.0222	10.9282	12.1794	11.1624	11.2651	11.0223	11.0223	10.8018	11.067
SLC26A1	9.43024	9.86544	9.85561	9.73978	9.01699	9.43812	9.7067	10.179	8.30328	9.06334	8.64322	9.76064	8.64221	9.55687	9.36747	10.3852	10.4063	8.73702	9.46558	8.78904	10.0003	9.96145	9.84166	9.76559	9.72742	9.25211	10.1384	9.86499	10.2903	10.4901	10.1891	10.3854	9.95516	10.1497	10.4768	11.0464	10.3546	9.9969	10.1683	10.7193	10.3369	10.6512	10.6226	10.5896	10.3031	10.2139	10.7361	10.3728	10.4374
PMM2	12.8609	12.0528	11.9185	12.9605	13.0415	12.6515	13.2703	12.4682	12.9294	13.1608	12.3072	12.875	12.9222	12.6902	12.1849	12.1116	11.7637	13.291	12.9855	13.0521	12.9556	13.0649	12.4498	12.7048	11.4583	12.6554	11.7871	12.5801	11.9369	12.1287	11.4268	12.1502	12.0092	12.1787	12.0031	12.4623	11.8019	12.2015	11.8987	12.2925	12.4858	11.8519	11.9116	12.2718	11.9809	12.0279	11.5421	11.3286	12.1711
H2AC6	12.804	11.4992	13.1546	12.7036	12.6198	12.2638	12.3087	12.928	12.1267	11.9093	9.55564	12.5459	12.3501	12.8745	12.8157	12.688	13.0649	12.0572	12.5769	12.2347	13.2768	12.7655	12.6938	13.661	13.113	13.0117	13.1441	13.5059	12.9044	13.0474	13.3032	12.4639	13.7679	13.5047	13.4783	13.374	13.6427	13.5184	13.7594	13.3477	13.3142	13.9345	13.4387	13.767	13.5298	13.5111	13.5148	13.3131	13.6819
LRIG3	11.9594	12.4205	12.0675	11.6725	9.95581	11.0192	10.9131	11.6019	9.517	9.92492	9.69671	10.9471	9.3335	9.90642	11.1412	11.3416	11.9453	9.61506	9.62215	8.8112	10.7633	10.6556	10.3274	11.5203	12.085	11.9592	12.1396	12.2386	12.4258	12.0346	11.1856	12.1997	11.794	11.7706	12.1196	11.5168	11.8567	12.0899	12.3374	11.819	12.022	12.2799	11.8908	11.8806	12.0956	11.6097	11.9853	11.8184	11.9798
HNRNPU	12.5242	13.5615	12.2063	13.5163	12.8991	13.1904	12.7994	11.9291	12.425	12.9106	13.183	12.3603	12.8958	12.5737	12.4835	12.6379	12.6151	12.8124	12.8508	13.1313	13.1616	12.5688	12.5836	12.1505	11.9839	12.7599	11.7674	12.1147	12.1908	12.0021	12.0299	12.5366	11.6907	11.8049	12.1635	12.2058	12.1005	12.8708	12.1715	12.0398	12.1999	12.0092	12.0259	11.8406	12.0339	11.6209	12.0329	11.9242	11.3334
S1PR3	13.1996	13.2211	12.9939	12.4856	13.1743	12.9411	13.093	12.8208	13.3546	13.4033	12.8054	13.1198	13.4359	13.0129	12.3866	12.7487	12.7283	13.4154	12.9848	13.272	13.5822	13.6768	13.1134	12.7331	12.7286	12.9442	11.8093	12.1401	12.4178	12.8157	12.6126	12.4469	13.2347	12.7799	12.1121	12.367	12.2022	12.0193	12.1179	12.2467	12.5414	12.417	12.8756	12.0294	12.1484	12.7647	12.7126	12.0191	12.539
HAL	14.0089	13.4821	13.7499	13.7696	14.0499	13.7287	13.5871	14.0015	14.1379	14.1465	12.7741	13.8279	13.7727	13.9158	14.1163	13.8779	13.6509	14.032	14.0414	14.1379	13.7927	14.0459	13.8718	13.2696	13.4083	12.2116	13.184	13.0896	12.9419	13.3267	12.8258	12.875	13.1811	13.8817	13.4001	13.27	13.0797	12.8037	13.3938	12.9602	12.8958	13.1616	13.1817	13.5267	13.5475	12.9283	12.9766	13.258	13.1524
ODF3L1	10.8041	10.7398	10.3024	11.1032	10.3329	10.6913	10.5588	10.3566	10.2384	11.4672	12.0068	9.4721	11.1163	9.47729	10.7775	10.996	9.55862	10.4214	10.8203	10.2766	9.45703	9.23315	10.6279	12.4416	8.83144	9.23859	9.13647	10.1337	8.22103	8.46514	8.18246	8.65311	8.7397	8.6694	9.31083	9.8867	8.75379	10.7351	9.7493	9.74302	8.31062	9.59083	8.1524	8.98142	10.2493	9.06451	8.59965	8.53856	9.67359
RBP5	11.9642	12.6894	12.8663	12.4496	11.1262	12.3011	11.9584	12.8898	10.707	11.2898	9.11674	12.1544	10.6201	12.0378	12.5325	12.1417	12.851	11.2943	11.7381	11.1166	11.8607	11.1718	11.9236	12.5641	12.9583	12.4325	13.2744	12.9908	13.0572	13.0882	12.7986	13.1324	13.0566	13.2717	12.8889	12.5026	13.0017	12.9965	13.3128	12.8266	12.9548	12.7439	13.2327	12.6078	13.1211	12.639	13.0736	13.1233	13.2677
GCK	9.35981	11.418	8.07745	10.0455	9.34487	10.059	8.93905	10.2333	9.07446	9.67259	9.05379	10.6681	9.56587	9.6959	9.55605	9.83235	10.8243	9.07797	9.08962	9.51269	9.44199	9.07746	8.60615	9.57259	10.7655	10.0315	11.3559	12.8809	12.1981	12.9307	12.2636	11.5463	10.6902	10.4234	11.6632	13.068	12.4375	12.8736	12.7181	13.654	12.5598	13.0144	12.485	11.1657	9.91451	12.5787	11.5066	11.5897	13.4428
BACH2	10.7316	10.171	10.4011	11.3736	12.5092	11.691	12.0933	10.8172	12.4484	11.6833	9.91882	11.434	12.1867	12.0239	11.0389	10.5289	11.0298	12.4554	12.2712	12.4992	12.0224	12.5503	12.4972	9.9234	10.1527	11.0831	9.85183	9.72742	10.5011	11.3067	9.85094	9.42101	9.84291	11.1966	10.7161	9.38602	9.85081	8.84399	10.238	9.6704	10.7224	10.172	10.2114	10.331	10.3565	9.62593	9.54193	9.65461	10.1007
MSX1	11.3583	11.7634	9.93559	10.9152	11.5123	11.4578	11.8515	11.3083	11.4996	12.1437	13.0949	11.9338	11.8468	11.3265	10.803	11.1153	10.5623	11.2324	11.1168	11.4149	11.6253	10.6682	11.4469	9.591	9.95005	11.1648	10.0492	10.7089	10.171	9.82416	9.87824	10.1811	10.5419	9.99255	10.6818	11.3444	10.0183	10.438	10.2085	11.3148	9.84609	10.6843	10.2268	10.6937	10.3705	10.9879	9.93735	10.0378	10.3969
DGCR5	11.2954	10.2394	11.2375	10.5642	10.3635	9.91952	11.2833	11.4578	10.0252	11.1707	10.373	9.96523	9.50154	11.4303	12.0274	11.1109	10.3204	9.76578	11.2034	10.2353	10.1225	10.4875	11.7219	11.6198	10.5911	10.8435	11.9023	12.1439	11.7373	11.9654	11.2984	12.4373	12.1103	12.0316	11.6061	12.3472	12.1624	10.9869	12.13	12.2561	11.8744	12.1072	12.5505	12.6808	12.1727	12.5327	12.029	11.5504	11.7395
KCNE4	10.8189	9.52008	9.0923	8.62576	11.0464	9.3934	10.9193	12.072	9.78517	10.3212	9.00751	10.476	11.7927	9.83413	9.0785	9.15473	8.96874	10.4804	9.97225	8.77018	10.0795	9.45074	9.88964	9.06068	9.09451	9.67154	8.60551	9.21086	8.59953	9.34364	8.34556	8.87245	8.71395	9.14789	8.65346	8.77086	9.05114	8.45684	8.62715	8.48522	8.80846	8.44917	9.12677	8.65048	8.48918	9.09706	8.12305	8.67237	8.38319
NAA80	10.2674	10.6544	10.5219	10.4956	9.37678	10.1358	10.3299	10.5779	9.31269	9.73883	10.7303	10.3174	9.94565	9.93265	10.5807	9.87864	10.7801	9.81222	10.1043	9.26256	10.2472	9.68986	9.99439	10.193	11.0836	10.6396	10.8999	11.4521	11.2854	10.7667	10.5782	11.0773	11.1177	10.6351	10.6436	11.2035	10.7852	11.0778	10.7929	10.8322	11.2139	10.3578	10.6953	10.6803	10.4125	10.6532	10.7502	10.5225	10.4573
SMO	10.2042	11.1856	11.2824	10.3624	9.48294	10.6524	10.1314	10.8604	9.41713	9.6129	9.22738	10.8571	9.67284	10.3008	10.5924	9.98907	10.9313	9.10517	9.79254	8.84652	10.5088	9.64466	10.5428	9.66252	11.02	10.4434	11.5122	11.1499	11.2931	11.4298	10.9002	11.2206	11.1911	11.0049	10.8986	11.7973	11.1141	10.1427	11.036	10.9893	11.0869	10.3348	11.3049	10.8332	11.2689	11.3011	11.3872	11.5539	11.511
RASL11A	13.2067	12.0063	12.2657	12.4047	13.3565	12.7421	13.8694	13.3447	13.3145	13.5405	13.6763	12.9516	13.4418	13.4516	13.2478	12.8311	12.319	13.428	13.5426	13.4368	12.9347	13.6056	13.5439	12.2154	12.3591	11.282	12.339	12.5409	12.242	12.5348	12.5641	12.2349	12.514	12.3658	12.5353	12.4065	12.3864	11.5677	11.7588	12.3379	12.6057	12.0812	12.9892	12.4757	12.0473	12.3359	12.4474	11.9201	12.9184
CLCN5	12.1519	12.4511	13.0603	13.0268	12.0816	12.1732	12.0844	12.457	11.5099	12.2408	11.3688	12.2879	11.9668	12.7835	13.0682	13.0624	13.113	11.5287	12.7889	12.2898	11.6941	11.9979	12.9118	12.1391	12.6201	12.3553	12.8587	12.9562	12.6696	13.1806	12.4665	12.9928	12.9698	12.9151	13.1092	13.2466	13.3303	12.6332	13.2349	13.1248	12.857	13.2327	12.8092	13.2477	13.2983	13.2057	13.3	13.3682	12.9331
KIF13A	11.1509	10.2807	10.2987	10.4648	10.8082	10.6095	11.0525	10.5784	9.93816	10.8601	11.2142	10.4503	10.6098	10.3946	10.2762	11.0015	10.3011	10.0078	10.5691	10.4778	10.1856	10.3749	10.6407	11.153	9.50544	9.5193	9.65362	10.0255	9.88054	10.0616	9.15768	9.87599	9.62112	9.57126	9.66197	9.5026	9.8932	9.36812	10.0681	9.80227	9.633	10.1661	9.59357	10.0776	10.3423	9.51739	10.0245	9.42698	9.96432
SLC26A6	9.5386	10.8793	10.3132	10.9482	9.59054	10.1455	10.1352	10.4241	9.32052	9.93773	10.0005	10.044	9.14423	10.096	10.0247	9.98237	9.85225	9.63433	10.1937	8.98436	10.1868	9.80964	9.48119	10.1663	10.8116	11.2015	10.8159	11.0323	11.4004	10.9474	10.4734	11.476	10.8239	10.3429	10.8973	11.1199	10.458	10.1275	10.4498	11.0015	11.0127	10.3709	11.1514	10.6554	10.1428	10.6758	10.9086	10.6435	10.6004
RFX7	11.7371	12.3874	12.1361	11.7094	11.433	11.8859	11.6722	11.9904	11.3141	10.9549	12.0001	11.4755	11.139	11.1635	11.9589	11.1288	12.4145	11.5619	11.2285	11.7435	11.8739	11.4365	11.1403	11.5878	13.1975	12.8343	12.5608	12.1478	12.9777	12.8002	13.0125	12.8789	12.1838	12.5845	11.9381	12.0119	12.432	12.4522	12.4443	11.948	12.3975	12.1659	12.4964	11.9405	12.417	12.357	12.416	12.4229	12.0784
ARHGEF37	10.6444	11.711	11.3272	10.6479	9.51709	10.5297	10.0394	10.4833	9.73426	9.64576	10.3185	10.3042	9.26207	11.1536	10.8692	11.1987	10.7413	10.1715	9.81331	9.38175	11.5295	10.082	10.2182	10.2848	11.3313	11.9885	11.0029	11.9532	11.4785	11.9059	11.5754	11.8103	11.7352	11.8972	11.6313	11.5973	12.0887	10.4316	11.2265	11.2352	10.8059	11.5539	11.4797	11.4814	11.5274	12.1005	12.3496	11.7574	11.2508
MCAM	12.2425	13.0606	11.5784	11.816	12.8315	12.7513	12.5622	11.7714	12.5592	13.0446	13.3282	12.3146	12.9739	12.6667	11.7868	11.6667	11.9888	13.2668	12.2088	12.6351	12.7105	12.7169	12.9141	9.70003	11.3031	12.7866	10.397	11.2083	11.6417	11.039	10.3587	11.9177	11.9229	10.4723	11.722	11.4755	11.5246	9.85258	10.3092	11.1179	11.9456	10.9496	10.9798	10.9986	9.43983	11.7441	11.4918	11.3507	11.2097
ACE2	10.6463	10.4765	10.9745	10.5112	10.1414	9.78364	11.1683	11.0032	10.4312	9.40122	9.64272	10.5001	9.58019	11.0813	10.3327	10.7111	11.1834	9.21379	11.2785	10.1219	10.0306	10.8079	11.4648	8.99434	11.8556	10.8318	11.3127	11.1464	12.2004	11.0346	11.0537	11.552	11.8363	10.8796	11.4911	11.1853	11.1715	10.7956	10.4955	11.066	11.586	11.1357	11.2097	11.2361	11.8593	11.9814	11.5553	11.9087	10.7193
PTTG1	10.2524	10.4071	11.0868	10.2733	10.0666	10.0956	10.8328	10.859	9.73268	10.895	9.21252	10.488	9.84471	10.2737	9.66898	9.63909	10.1134	10.0136	10.3382	9.67734	9.96338	10.2065	9.99198	8.80759	10.9434	11.5976	10.8306	11.778	10.9443	11.1405	11.6544	11.1872	11.4837	11.2561	11.1726	9.90794	11.2236	9.76315	9.77283	11.2708	11.4232	11.2257	11.8245	11.8714	10.4786	11.7753	11.3362	11.0304	11.5937
BMP2	12.7628	12.1652	11.9026	11.8507	12.0613	12.3768	12.7489	12.7343	11.9222	12.2389	11.6299	12.9342	12.8606	12.0655	11.8252	12.4317	12.1685	11.8623	11.4142	12.0904	11.8917	12.0816	12.5878	10.2883	11.3097	11.3755	11.1886	11.5797	11.6425	11.337	10.5896	11.636	11.5922	11.1743	11.2263	11.0276	11.2481	10.2408	11.0456	11.1551	11.634	11.2016	10.974	11.4515	11.834	11.8613	11.5287	11.3081	10.954
NDC80	10.3435	10.174	10.6791	9.78089	9.7898	10.3536	9.66319	10.223	10.2124	9.12938	10.8041	10.064	9.70158	9.55232	10.0438	9.60691	10.4209	9.60177	8.99203	9.90794	10.3858	10.0273	10.2666	10.6986	11.3451	10.9477	11.129	10.4259	10.6092	9.86836	11.8379	10.4236	10.9742	10.8896	10.4789	10.756	10.8474	10.4824	10.6095	10.4536	11.2647	11.0673	10.3513	10.9353	11.0796	11.1152	10.5103	11.0715	10.3334
TIGD2	13.3495	13.7508	13.7992	13.3526	12.8234	12.6454	13.0291	13.0842	12.4913	12.6297	13.2874	12.6423	11.8758	12.765	12.8789	13.4298	13.325	12.7839	13.3184	12.875	11.5995	12.4657	12.6057	13.6167	13.5921	13.2481	13.5558	13.7739	13.734	13.7914	13.1225	13.8634	13.3972	13.627	13.9179	13.3629	13.7591	13.8905	13.7767	13.6384	13.5358	13.9989	13.329	13.7736	13.7411	13.4845	13.8578	13.6125	13.4058
GGT1	9.54023	9.2801	10.0825	9.27599	9.12648	8.91422	10.1047	10.891	8.88892	8.84682	8.99198	9.39362	9.05039	9.87171	10.7928	8.83491	9.66405	9.42997	9.63754	9.07302	10.4693	10.5296	9.48018	9.85761	10.3561	10.235	10.5919	10.7373	10.0115	10.7867	10.119	10.5521	10.8364	11.0752	10.4911	8.93826	11.0545	10.7059	10.8922	10.1466	10.3906	10.7082	10.2256	10.4053	11.2405	11.0161	10.6587	10.9012	10.7598
HCP5	11.8304	12.7716	13.3875	13.0714	12.4365	12.7055	13.2327	12.9256	12.1753	12.5822	12.6584	12.6365	12.8203	12.3567	12.5666	12.5563	13.1657	12.3779	12.5425	12.6448	13.099	11.506	12.437	12.5307	13.333	13.5094	12.4874	13.3457	13.2626	13.4248	13.7279	12.9419	13.2837	13.258	13.1409	12.9345	13.2134	13.1716	13.1871	13.0432	12.8616	13.9146	13.2319	13.6592	13.084	13.1522	13.3526	13.2399	13.1474
CDHR2	11.8176	11.7595	10.9547	12.4229	11.9862	10.311	12.1936	11.5193	9.56964	9.78656	8.79508	10.2118	9.97213	10.998	11.211	11.0488	11.3387	11.5723	10.8138	10.5444	10.8747	12.1794	11.7055	11.1543	10.1435	11.7573	11.9827	13.5024	11.659	12.233	11.5244	12.3951	12.7184	12.7325	12.9439	11.7625	13.2804	12.4842	11.6674	12.1609	12.1486	12.5863	12.6275	13.1476	12.139	12.4039	12.9179	12.5184	12.6751
TMEM233	10.4462	10.5428	9.22395	10.1902	11.0125	10.4888	11.6325	10.4505	10.1607	11.1545	12.1881	9.89518	11.1246	10.1177	9.97843	11.274	9.61665	10.7231	10.0924	10.5365	9.43992	9.91939	10.4841	11.5437	9.29217	9.46768	8.88236	9.64241	9.13366	9.21233	8.97838	8.70961	8.73828	9.15925	9.23455	10.2729	9.3684	10.3186	9.9711	9.63063	8.63049	9.91536	7.68218	8.97446	9.87013	8.93367	9.58182	9.59621	9.745
ZFP90	11.6847	12.2567	12.1366	11.7882	10.8876	11.9153	11.1675	11.5138	10.9265	10.8272	11.1543	11.7073	10.6438	11.341	11.6231	11.4974	12.1908	11.1634	10.5951	10.3838	11.7287	11.2164	11.3093	10.8752	12.5425	12.5195	12.4421	11.6351	12.5325	12.0937	11.9793	12.2206	12.2963	12.1802	11.9177	11.7808	12.021	12.1484	12.4546	11.6651	12.1873	12.0034	12.2694	11.7498	11.8775	12.0212	12.2296	12.2526	11.9382
ENHO	12.9613	12.345	13.7773	13.6059	11.7585	13.1767	12.8365	13.5206	12.5825	12.6941	12.7063	13.4906	12.7268	13.319	12.8183	13.302	13.6679	12.8113	12.134	12.0704	13.7317	13.2268	13.4324	14.0194	13.3299	12.2124	14.1724	13.8434	13.4616	13.6095	14.4457	13.545	14.1264	13.8449	13.5367	14.2357	14.173	14.0156	13.9425	13.9309	13.3576	13.6875	14.2179	13.5731	14.3063	13.4993	14.2444	13.9345	13.9463
C3orf18	9.21114	10.0794	9.94424	9.22865	8.7384	8.81962	9.46838	10.0578	8.7521	9.50174	9.29284	9.92272	8.96788	9.60817	9.19279	9.58936	9.98864	8.95238	9.76617	8.8662	9.59347	9.48774	9.18487	9.91499	10.4313	9.94949	10.6339	10.9325	10.516	10.6438	10.3858	10.3523	10.6723	10.5382	10.3667	10.7794	10.2178	9.24394	9.75929	10.5698	10.5755	9.27459	10.861	10.5642	9.52262	10.1702	10.1264	10.1481	10.3615
YBX3	14.3646	14.6443	13.8223	14.3246	14.5938	14.2271	14.9521	14.0342	15.0313	14.8535	15.0377	14.436	15.1327	14.4871	14.2357	13.8449	13.8555	14.6971	14.2915	15.0416	14.7173	14.6886	14.4803	13.8607	13.3004	14.3923	13.4076	14.9025	13.7042	13.3935	13.8011	13.7878	14.2073	13.6659	13.9973	14.0063	13.9389	14.0924	13.7729	13.7812	13.4463	13.6073	13.5777	13.8602	13.783	14.0475	13.9108	13.6357	13.7765
BAZ1A	13.2907	12.1074	12.524	12.5361	13.4997	13.477	13.5047	12.5745	13.3193	13.3278	11.2025	13.5987	13.6015	13.107	12.3883	12.4823	11.9273	13.4089	13.0952	12.5218	13.4887	12.8847	13.2722	11.722	12.0146	12.4397	12.0759	12.1095	12.2625	12.3044	11.7647	11.7424	11.8003	11.9393	12.4044	11.6358	11.6791	12.0304	12.0274	11.9917	12.3063	12.2466	12.2462	12.2824	11.2351	11.5812	11.866	11.5976	11.8965
DNMT3L	11.1706	11.9005	12.0855	11.0972	11.0001	12.0031	11.8756	12.4931	10.0873	9.80668	8.62482	11.9962	11.2318	11.7451	11.9177	11.2174	12.3672	10.0048	11.7118	11.1441	10.8945	11.3877	11.5993	11.8525	12.6147	11.5114	12.6447	12.5173	13.228	12.902	13.2298	12.5301	11.9168	12.3508	12.3803	12.2767	12.5376	12.478	12.6765	12.4296	12.9433	12.2398	13.2837	12.4154	12.5526	12.4809	12.6138	12.4245	12.6335
LRRC31	11.3671	11.8602	11.5914	12.0994	10.1572	11.8498	11.6439	11.113	11.0199	10.0499	9.29668	11.2924	10.3153	10.5013	11.2157	11.5931	10.873	9.42315	10.051	10.3732	11.29	9.8867	10.2959	11.3726	12.1005	12.6712	12.4533	11.8759	11.441	12.6693	12.444	12.7303	12.2182	11.8043	12.2185	11.8525	12.1635	12.9006	11.9917	11.682	12.0734	11.8335	11.4697	12.5106	11.6056	12.0915	12.6384	12.0725	11.5917
PMP22	13.8237	13.9871	12.9406	13.848	13.7236	13.5494	13.0972	12.7332	13.5075	13.9345	14.197	13.2537	13.9505	13.4934	12.6981	13.2333	13.1565	13.8108	13.8314	13.9386	13.5698	13.5938	13.6001	12.5604	12.5811	13.8532	12.3474	13.1616	12.7231	12.6565	12.7913	13.2444	13.0314	12.7874	13.0973	12.9389	13.0041	12.3664	12.2389	12.85	12.606	12.925	12.7141	12.811	12.0923	13.4318	12.8332	12.5026	12.6515
ALOX5AP	13.6415	12.7421	11.9888	12.3946	13.8796	12.8433	13.0446	13.672	12.4593	13.347	13.166	13.527	13.5381	13.0961	11.9252	12.6283	12.0435	12.7938	13.3676	12.5111	13.5648	11.9015	13.4637	12.9753	11.6604	13.345	11.6218	11.756	12.1284	11.8351	12.2866	12.0484	12.3954	12.1561	12.2108	11.8423	12.2213	11.7307	11.7335	11.8928	11.7263	12.3063	12.5951	12.1492	11.7235	12.5325	12.115	11.8836	12.0133
TRAF3IP2	11.6982	11.1042	11.1911	10.6879	12.15	11.2569	11.5229	11.2813	12.4633	12.4453	9.89935	12.3699	12.8736	11.9545	10.9524	11.9026	11.3145	11.9962	11.8298	11.628	12.2777	11.81	12.3253	11.0271	10.9419	11.486	11.2062	10.8265	10.9536	10.7423	10.6691	10.7054	11.1347	10.9429	10.9896	9.97002	10.9449	10.4259	10.9348	10.8931	11.0105	10.3007	10.9677	11.0564	10.8777	10.7783	10.5388	11.0601	10.3777
MB21D2	11.4318	11.6005	11.2575	11.0635	11.2618	11.3969	10.9701	11.6304	11.2675	12.0388	13.0592	11.1536	12.1096	10.9885	10.6412	10.9651	10.7935	11.5644	10.8924	11.5127	11.4186	10.3974	11.216	9.81084	10.5206	11.5092	10.2619	10.3618	10.7957	10.4056	11.1661	10.1466	10.7135	10.5334	10.2836	10.119	10.3297	10.2206	10.3318	9.9743	10.4653	10.7274	10.4412	10.4081	10.7543	10.4632	10.0932	10.3085	10.3261
YPEL2	14.3444	13.2286	14.2145	13.979	14.2714	14.0263	14.4803	14.5341	14.3086	14.238	13.6456	14.62	14.4341	14.5743	14.283	13.9967	13.9458	14.0892	14.2655	14.3266	14.5409	14.4682	14.7502	13.6008	13.8749	13.2781	13.6705	13.439	13.4721	13.4105	13.2668	13.2662	13.6859	13.4884	13.6695	13.477	13.8685	13.6972	13.3173	13.6743	13.4119	13.8855	13.1728	13.6306	13.8779	13.2326	13.8846	13.6285	13.4273
CBX8	9.85709	10.5645	10.4416	9.66689	9.88864	8.82477	10.5584	10.6214	9.79642	10.5031	9.64492	10.0468	9.4999	10.4554	9.69731	10.1272	10.0988	9.81691	10.2811	10.0323	9.52436	10.3465	9.61124	8.74367	10.7829	10.5735	11.0448	11.2834	10.748	10.6581	10.9009	10.8788	10.866	10.4495	11.0029	11.0999	10.9746	9.75333	9.49386	11.1396	10.9235	10.3098	11.0182	11.1368	10.4407	10.8769	10.7976	10.4849	10.8485
THAP2	9.44447	9.90047	10.9804	9.0802	9.70201	9.48616	9.86165	10.4238	10.8361	8.88336	9.23676	10.2104	10.1182	10.435	10.3947	9.24097	10.4327	10.7523	9.42679	10.4479	10.4481	9.95365	9.70138	9.17917	11.577	11.2151	11.3073	10.0914	11.4255	11.1624	11.2294	10.8347	11.0842	11.3076	10.5188	10.4215	10.9608	10.7687	11.0134	10.2971	10.8911	10.2891	10.4678	10.3546	10.9204	11.1081	11.0854	11.1987	10.3855
TEF	8.63097	9.61589	9.83504	8.74706	8.16409	9.08294	9.34354	9.66405	8.11452	8.208	8.1786	9.39637	7.88976	8.50144	9.29532	8.68755	9.8651	8.07325	8.44597	8.15383	9.71188	9.13497	8.31027	8.77952	10.6362	9.727	10.5339	10.0688	10.6317	10.4262	11.0187	10.4815	9.94751	10.2491	9.92231	9.1121	10.2162	8.73743	10.0567	9.05686	10.7051	8.95454	10.2157	9.80585	9.16	10.219	9.85398	10.2485	9.3814
CALML4	12.8954	12.5427	13.246	12.9445	12.7827	12.3615	13.1062	13.3079	12.8478	12.6141	11.0047	12.8127	12.8013	13.0691	13.3568	12.9534	12.6221	12.4445	12.8809	12.6012	11.9381	12.721	13.2554	12.6886	13.5396	12.4507	13.5349	13.0826	13.0463	13.3585	13.8518	13.1381	13.3878	13.4368	13.7499	13.0712	13.7151	13.4927	13.5389	13.1984	12.9098	13.6181	13.8206	13.3743	13.2311	13.2113	13.6553	13.6637	13.7323
BAD	12.0368	11.4583	12.6323	11.7916	11.517	11.4444	11.7698	12.4049	11.6308	12.0996	12.5704	12.2491	11.735	12.0767	12.0401	12.0462	12.3845	11.476	11.9327	11.4725	12.1237	11.7118	12.077	13.4661	12.8771	12.4645	12.8972	13.14	12.8706	12.9848	13.5189	12.2958	12.9387	12.9231	12.8882	12.1961	12.5236	12.4409	12.8354	12.5571	12.984	12.6408	13.3131	12.7765	12.2172	12.8073	12.5432	12.568	12.957
DBNDD1	10.6304	10.6212	10.8089	9.68177	9.71309	9.80985	10.4629	10.8389	9.01373	9.98237	9.24195	10.0948	9.58788	9.71083	9.75953	9.3942	10.4675	9.20243	9.43516	8.98733	10.5763	10.6459	10.1497	8.62952	10.8749	11.6225	11.1732	10.7322	10.8101	11.299	10.678	11.1842	11.0248	11.0939	10.6609	10.4804	10.8912	10.2126	10.7835	10.9746	10.6257	10.6385	10.8878	10.4374	10.3543	11.4382	10.8841	11.1318	10.4979
BAG3	14.1664	13.4989	13.3942	13.3089	14.5555	13.9359	14.3891	13.7038	14.7949	14.9273	14.8769	14.3908	14.6886	14.473	14.1274	13.7974	13.3605	14.8101	14.5659	15.0273	14.1032	14.4673	14.4197	13.3447	13.0908	13.8704	13.1575	13.5686	13.1476	13.5371	12.9734	13.2765	13.5325	13.5562	13.4588	13.6381	13.583	13.8131	13.4648	13.4154	13.5259	13.5246	13.3562	13.7875	13.3017	13.6851	13.5276	13.3253	13.5027
PLEKHF1	12.9052	12.2245	12.0839	12.8015	12.2411	13.0621	12.3601	12.5477	11.4505	12.3562	12.1495	12.9121	11.8812	12.2694	13.0443	12.728	12.4434	12.3665	12.5652	11.9705	12.3532	12.371	12.0404	12.4567	11.7666	11.8327	12.0937	12.5288	11.715	11.8798	11.5692	11.6285	12.2193	11.7947	11.9346	12.1685	12.1531	11.7025	11.7352	11.731	11.8875	11.8928	11.5042	11.7802	11.5052	11.4279	11.3877	11.4913	11.6206
KYAT1	10.4123	10.5628	10.9002	9.94013	9.60649	9.80506	9.98237	10.7411	8.87407	9.78905	8.63063	10.5306	9.09306	10.1352	9.50747	9.82109	10.5573	9.46429	9.5029	9.0261	10.526	9.55387	9.61346	9.37321	11.0237	10.7535	11.1043	10.4956	10.9282	10.8014	10.9176	11.2349	11.055	10.8219	10.7532	10.0964	10.8198	9.98577	10.7053	10.4532	10.961	10.1627	11.2358	11.0004	9.8175	10.9398	10.7693	11.0568	10.8038
CCDC34	11.5092	11.1577	11.9521	10.6512	10.9256	11.3225	11.147	12.0484	11.0889	10.3598	11.9332	11.4555	10.8313	11.2055	11.8789	11.8626	11.8611	11.0796	10.311	11.1191	11.4119	10.738	11.4263	11.2586	12.2427	12.2359	12.094	11.3921	11.9973	11.2954	12.3977	11.5315	11.9576	12.1611	11.887	12.1139	12.013	12.2753	12.2974	11.9979	11.5483	12.0556	11.9817	11.7785	12.5511	12.4565	12.2257	12.3184	11.8193
CFAP69	11.3571	11.8446	11.0749	11.8531	12.2485	11.9032	12.543	11.3067	12.1911	11.8552	11.3955	11.5852	12.2555	12.2093	11.6293	11.413	11.3866	12.2502	11.826	12.1393	12.4522	12.5069	12.1916	10.7417	11.4027	11.2055	11.5373	10.7414	11.5037	10.9917	11.3395	11.7766	11.2455	11.3768	11.1962	10.8766	11.1173	11.0978	11.3247	10.794	10.7233	10.5554	11.3057	10.8934	11.7563	10.8259	11.0281	11.3733	11.3917
KALRN	10.1708	9.06152	10.2196	9.15741	10.255	10.645	10.8033	10.1506	10.348	10.3635	8.83311	10.3488	10.7713	10.8234	9.12278	9.96484	9.69707	9.68099	10.4737	10.1155	10.964	9.68535	11.0881	9.48088	9.34966	9.40207	9.57772	9.13339	9.85683	9.45559	9.20067	9.2767	9.66063	9.10919	9.04425	8.92451	9.10647	8.99382	9.35118	9.12773	10.125	9.17129	9.36915	9.41681	9.02875	9.46247	8.95598	10.1079	9.48259
RPS6KA5	12.069	11.5553	11.481	11.492	12.1133	12.0016	11.7371	11.6862	11.7085	11.4619	12.943	11.7371	12.3995	11.7925	12.5529	11.4837	11.6586	11.5682	11.6507	11.9128	12.5969	11.2649	12.4182	12.3458	11.5208	11.531	11.1257	11.0627	11.1135	11.0939	11.426	10.9766	10.7801	10.7881	10.8243	10.5389	11.5542	12.2007	11.5895	10.6418	10.8138	11.1144	10.2188	10.9256	11.8473	11.2252	11.3106	11.234	11.0486
CIT	12.0895	11.48	10.5276	9.70554	11.1568	10.7589	10.9434	10.3505	11.2511	10.0672	9.53105	11.6071	11.153	11.5304	11.6074	10.3027	10.8904	10.8934	9.74067	9.87333	11.9804	10.7049	10.6275	8.48278	10.6949	10.5096	9.62921	8.89788	10.349	9.19329	9.44219	9.97764	10.109	9.45684	8.89336	8.8412	9.76257	8.72009	8.8739	8.75708	9.63361	8.55932	9.5025	9.26344	9.06342	10.3024	9.53076	10.3705	8.80375
MNT	12.8584	13.895	13.3403	13.9779	13.0641	13.1923	13.1527	12.6614	12.8224	13.3734	13.9399	12.817	12.8961	12.7343	12.6502	13.1147	12.9389	13.1645	13.6077	13.4766	13.0375	13.2342	12.7991	12.5771	12.0253	12.833	12.0416	13.0002	12.299	12.7634	12.0475	13.3286	11.939	11.5405	12.4434	12.7527	12.4838	12.5215	12.1574	12.8009	11.9998	12.5972	12.2088	12.5265	12.2482	12.3128	12.3892	11.9995	11.8279
VPS37B	11.4203	12.3916	11.0864	11.3931	10.9879	10.8222	11.6556	10.9688	10.7508	11.8655	12.3548	10.8661	11.1958	10.8432	11.3089	11.4026	11.0877	10.7865	11.0342	11.179	10.7163	10.9231	10.8707	12.3084	10.386	10.9771	10.3152	11.1503	10.4688	10.7332	10.5022	10.562	10.4997	10.5331	10.7524	10.2726	10.5975	10.6734	10.5832	10.7137	10.7247	10.1962	10.759	10.7535	10.5267	10.4416	10.533	10.4651	10.2194
CDK1	9.93691	9.65362	10.322	9.30876	9.5062	10.0215	10.0092	10.0081	9.71428	9.05923	9.57585	9.88283	9.23587	9.5304	9.6499	9.1924	9.90831	9.79539	8.96261	10.0978	9.65689	9.92855	9.6426	9.27503	10.1995	10.695	10.0496	10.0756	9.47577	9.70554	11.0258	9.89629	10.7941	10.8116	10.1822	10.2562	10.622	10.2403	10.1325	10.3416	10.6102	10.5603	9.90602	10.8397	10.4261	11.2224	10.5393	10.768	10.4839
HYAL2	12.5227	12.4665	11.6703	11.8838	12.87	12.7371	13.022	12.1423	13.1019	13.0383	11.6713	13.1435	13.2253	12.5571	12.0902	12.0831	11.6418	12.9613	12.6575	12.8937	12.5231	12.8356	12.4756	12.2151	11.4388	12.0607	11.8453	12.2187	11.6504	11.3941	11.9364	11.0428	12.0968	12.0072	12.2576	11.6669	12.0341	11.7632	11.659	11.9316	11.7722	12.0274	11.998	12.1113	11.6469	11.9622	11.691	11.8268	11.8977
ISCA2	10.8684	10.9023	11.4432	11.378	10.449	11.3203	10.8378	11.0138	9.79005	10.0819	9.41109	10.9347	9.89535	10.8089	10.9034	11.2197	11.1888	10.2121	9.91802	9.00965	11.2358	10.583	10.6786	9.63158	11.6068	11.5009	11.4722	11.0114	11.8781	11.6497	11.2988	11.381	11.5463	11.3724	11.5253	11.3455	11.2374	10.9208	11.706	11.6586	11.6497	11.5952	12.1528	11.4155	10.926	11.1393	11.4543	11.3362	11.653
ACSS1	11.0148	11.1784	10.6493	11.0762	11.5529	11.6122	12.5084	10.6747	12.4007	11.8244	12.2896	11.7484	12.3944	11.2606	12.2522	10.6305	10.73	11.7307	11.6209	11.8915	11.3499	12.7245	11.2051	12.0577	10.2787	11.5486	10.3268	11.7379	10.4425	10.8433	10.1927	10.4877	11.1444	11.0372	11.2606	11.3169	11.1603	10.2863	10.4179	10.7546	10.4904	11.0714	11.0025	11.2186	10.5233	11.4539	10.6027	10.611	10.9827
LIMK2	10.1309	9.34215	9.76943	9.54924	11.5787	10.9359	11.2139	10.8327	10.9796	10.8686	10.3054	10.654	11.5006	10.9912	9.34344	9.39443	9.60544	11.1718	11.1155	11.2407	11.26	11.3222	10.9034	8.76639	9.33546	10.8488	9.38367	9.73233	9.77212	9.69671	9.27937	9.60544	9.67846	9.60202	9.45567	8.80594	9.59821	10.0126	8.98835	9.19711	9.71444	9.23111	9.59927	9.54023	9.24794	9.89416	9.42962	9.57665	9.48627
ANKRD29	10.8083	10.991	11.1181	10.2466	10.3893	11.2215	10.4045	10.6525	9.37471	11.0088	10.7607	10.9361	9.72868	10.7046	9.9311	10.5896	11.4543	10.1627	10.6863	10.2403	11.3095	10.4557	10.7894	9.68794	12.0279	11.8749	11.8669	11.4098	12.8073	11.3846	11.7256	11.6956	12.7174	10.7902	11.7273	12.1267	11.4469	10.8907	10.9634	12.1048	12.9507	11.4104	11.1872	11.8886	10.5374	12.4611	12.0452	11.7348	10.7262
RBM43	11.4451	11.6864	12.1317	11.7219	11.1767	11.9651	11.0872	11.6801	10.8207	10.7018	12.4256	11.7695	11.1313	11.2722	11.5451	11.6076	12.4306	11.1554	11.2436	11.6056	12.1124	11.1848	11.4543	12.2993	12.4044	12.158	12.2128	12.0984	12.1813	12.1375	11.9022	12.2231	12.3872	12.5113	12.3771	11.2228	12.6122	13.0199	12.8356	12.1016	12.1355	12.8191	11.4592	12.2139	12.5945	12.2363	12.6351	12.6754	11.9707
SLC12A1	7.99032	7.65235	9.38159	7.88963	7.80115	8.16432	8.04933	8.8209	8.33426	8.02333	7.76731	8.08	8.21574	8.4239	7.84821	8.16649	7.91202	7.77292	7.94724	8.02266	7.91868	9.65799	7.91097	7.80522	9.08781	9.99463	10.3861	8.24736	9.79455	10.2112	10.2959	9.21938	10.1267	11.5379	8.01449	8.42782	9.39953	8.60859	9.17169	10.974	9.47239	9.19018	9.0587	10.4801	9.93549	9.94863	9.44813	7.7455	9.02889
PLAT	12.2615	12.8597	11.5253	12.2804	12.2223	11.797	11.5692	11.4553	12.6776	12.8119	13.3038	12.7724	12.7557	12.029	10.8189	11.9023	12.0548	12.0828	12.1845	12.5366	11.5007	11.3346	11.8974	11.9048	10.9893	11.8751	10.7799	11.6674	11.0063	10.9766	10.3627	12.0037	11.6435	11.4121	12.2457	11.6288	11.518	10.5472	10.8746	11.3349	10.4576	11.1173	10.4432	11.6769	10.5872	11.7601	10.9912	10.7919	11.5447
IFIT3	10.7743	11.2126	12.7516	11.6458	11.1566	11.756	11.6483	11.579	11.4894	11.6277	12.0915	11.5182	11.4275	11.0635	10.9574	12.0366	12.4809	11.2893	11.487	12.2491	11.6	11.9659	12.3713	12.089	12.1101	12.2694	12.3411	11.1886	11.8428	11.6859	12.586	10.9643	12.3787	12.5906	12.2966	12.6319	12.4694	12.7738	12.9736	12.7365	12.3808	13.5604	11.9036	13.2389	12.9367	13.122	12.6837	13.1587	13.0748
VPS8	10.9384	10.707	11.3381	11.1184	10.6339	10.7463	10.7423	10.9823	10.3855	10.8815	9.82997	10.938	10.515	11.1664	10.3367	11.0004	10.8468	10.2194	10.9065	10.1435	10.3407	10.6857	10.5641	9.30533	10.8945	11.1484	11.2823	11.3219	11.1559	10.9643	11.2244	10.8763	11.3247	11.7122	11.3238	11.0875	11.3476	10.3432	11.3174	11.5437	11.5382	11.4753	11.4396	11.7731	11.1812	11.3839	11.2001	11.4241	11.455
VAMP1	10.2083	11.2711	10.5406	11.4214	10.6134	10.6239	10.601	10.623	10.032	11.4277	10.5807	10.9388	10.3483	10.8491	10.8574	10.597	10.9799	10.3603	11.2144	10.176	10.6115	10.6528	10.7217	10.5324	11.1967	11.1205	11.0119	10.9976	11.3525	10.8183	11.3649	11.8794	11.3073	11.1023	11.5431	11.8223	11.544	10.9474	11.6657	11.5494	11.5427	11.5072	11.6607	11.6944	11.1999	11.5895	11.2447	11.8701	11.136
PHYHIPL	11.9204	10.3699	11.3762	11.281	12.5871	12.1287	12.3097	12.0332	13.0652	12.1684	13.093	12.4645	13.0378	12.4328	11.6601	11.6892	11.743	12.4485	12.0214	12.7143	12.872	12.1759	12.8863	11.9344	10.3595	11.343	10.6271	10.4183	10.9004	10.3921	10.1358	11.1199	11.1785	11.6543	11.0216	11.1793	11.147	11.7167	12.1196	10.9391	10.2124	11.7219	10.407	11.2288	11.9346	10.5623	11.1122	11.3237	11.9959
SNORA33	12.5327	12.7494	11.6065	12.2695	12.7301	12.7257	12.8025	12.1623	12.7291	12.7543	11.5783	12.4679	12.6894	12.5309	12.4018	11.9869	11.9784	12.7026	12.623	13.0641	12.5304	12.584	12.3639	11.5197	11.7728	12.1089	11.8909	11.5614	11.932	11.8173	12.648	11.9375	11.448	11.5158	11.8087	11.789	11.6094	11.7655	11.6616	11.4379	11.8585	11.3765	12.2242	11.3774	11.9748	11.5724	11.493	11.5949	11.4954
CA4	9.94348	9.36538	9.12207	9.34487	10.2379	9.59747	9.75815	10.1076	8.89457	10.2338	11.6382	9.60168	9.58182	9.29584	9.43283	9.48088	8.79923	9.33267	10.2411	9.38047	9.7085	9.19886	9.78501	10.1306	8.81743	9.2817	8.45642	8.56876	9.55687	8.69782	9.00134	8.8381	9.2216	8.8205	9.16673	9.00991	8.88547	9.69374	9.03601	9.15979	8.3084	8.67789	8.931	8.91279	8.80827	8.97661	8.62903	8.80575	8.96099
SREBF1	12.0687	13.0196	12.7897	12.5514	12.3094	12.6318	12.528	12.7022	12.0579	12.1191	12.1396	12.2379	12.3275	12.2185	12.4647	12.4538	12.7571	11.9946	12.3803	12.4758	12.4309	12.0531	12.2661	13.0396	12.8803	12.704	12.674	13.0812	12.6644	13.5167	12.985	13.3743	12.371	12.8045	13.0477	13.4712	13.1005	12.5052	12.9945	13.5844	13.0709	13.084	13.4753	13.0547	12.7628	13.1342	12.2533	12.4804	13.5747
LARP6	11.5077	11.4789	11.9805	11.5283	11.2543	11.685	11.6973	11.3674	11.4463	11.4833	11.766	11.3949	11.5285	11.4589	10.6752	11.0707	11.542	11.0877	10.8952	10.9288	11.8371	11.2681	11.5186	10.1188	12.0566	12.9062	12.0247	11.4865	12.1639	12.4913	12.8027	11.3674	12.156	12.1599	11.8524	11.7804	12.2271	12.0164	12.0633	12.0146	11.4769	12.393	13.2489	12.1709	11.9053	11.7322	12.2093	12.1568	12.1807
DIP2C	10.63	10.6255	10.9926	10.8255	9.85709	10.3201	10.8777	10.9377	10.1316	10.1802	9.01426	10.9013	9.7199	11.0722	10.3651	11.1163	11.1626	9.74447	10.1011	9.17074	10.7153	10.7032	10.5507	10.7346	10.9035	11.1595	11.499	11.7155	11.1833	11.1767	10.4291	11.2434	11.5041	11.2396	11.3721	11.1163	11.5771	10.4125	11.0781	11.4612	11.4544	10.9572	10.815	11.7852	11.5532	11.2799	11.3973	11.2716	10.8699
NQO2	12.0812	12.2389	12.2146	12.1627	12.0994	12.3367	12.4488	12.8651	12.2688	11.9183	10.126	12.4621	11.8009	12.1893	12.7655	12.2465	12.2513	11.9359	12.4119	11.9505	11.3978	12.1484	11.8624	12.4402	12.8739	12.5769	12.8854	13.0062	13.0092	13.151	12.9936	12.8508	12.8323	12.6536	12.7434	13.1024	12.6419	11.7557	12.8228	12.7941	12.9788	12.721	12.8852	13.0149	12.7885	12.2889	12.9758	12.8784	13.0461
TCP11L1	11.5917	11.7363	11.0715	12.545	11.6239	11.8709	11.5559	11.0966	11.2761	11.8021	13.0326	11.3367	11.6261	11.4897	11.1455	11.7161	11.1723	11.8468	12.193	11.757	11.5007	11.6008	11.3222	12.3291	10.6054	11.2897	10.5263	10.8666	10.9209	11.0289	11.1831	11.2505	10.5576	11.0556	11.2142	11.0208	10.8111	11.741	11.2482	11.1474	11.262	11.4829	10.9458	10.9287	11.0295	10.756	10.8807	10.5941	10.955
NHLRC1	10.5717	10.1335	10.974	9.71309	9.64824	10.0478	9.90016	10.5021	9.37873	9.62359	9.05864	10.4244	9.01873	10.295	9.6382	10.3734	10.8552	9.90642	10.1224	9.16842	10.2438	10.6125	10.1835	10.5441	11.0325	10.3216	10.9357	10.9838	11.1057	10.8083	10.6083	10.4367	10.9576	10.8611	11.1715	11.2765	11.0795	10.0171	11.2625	11.2917	11.1655	10.5127	11.088	11.3459	10.9704	11.0386	11.1818	10.9954	11.388
C12orf76	9.62982	10.1989	11.1875	10.8319	9.81241	10.0751	10.9395	10.4048	9.96063	10.2324	9.00416	10.6874	10.2985	10.9938	10.256	10.4841	11.0224	9.87774	11.1163	9.97149	10.0357	11.0316	10.497	10.4839	11.3899	10.9623	11.2536	11.5892	11.7774	11.496	11.1773	11.0386	11.6027	11.2541	12.1051	11.854	11.4472	9.87301	10.9429	11.8572	11.6203	11.4401	12.4331	12.1009	10.6496	11.4241	11.7901	11.3652	11.8743
AJUBA	10.3097	9.5846	11.1044	11.479	10.4209	10.1074	9.89485	10.3683	10.7868	11.1999	12.7348	10.2581	10.8292	10.6799	10.6331	11.9749	10.8337	10.4164	10.7113	11.1997	10.1256	9.83585	10.7395	10.6158	10.8823	11.4825	11.7409	10.9392	10.8911	11.6148	11.6632	10.5656	11.2508	11.7307	11.8726	12.7099	12.4162	12.4736	11.7895	12.7194	11.4483	12.1644	10.9953	12.1409	11.9338	12.4178	12.1644	11.5677	11.8335
TSPYL2	11.6332	12.0839	10.4944	11.1657	11.3425	10.7077	11.6867	11.2361	11.8816	12.0699	10.9146	11.5833	11.9079	11.8026	11.6575	11.6582	10.59	12.15	11.5556	12.1967	10.7857	12.2591	11.2255	9.59161	9.96432	9.86736	10.6763	10.5672	9.88801	10.1378	9.93747	10.369	10.3398	10.0565	10.4907	11.7047	10.7411	9.9714	9.84724	10.9853	10.083	9.97577	10.4399	10.691	9.96362	10.5556	10.8429	10.5593	10.3521
SELL	13.4756	12.1393	12.9288	12.8798	14.0581	13.0848	13.298	13.6322	12.8377	13.7224	13.7263	13.5008	13.616	13.2192	12.6661	13.5394	12.9148	12.9471	13.7474	13.3576	13.1789	12.7957	13.969	13.5034	11.6328	11.0072	11.75	12.4655	11.1341	11.3626	11.7108	11.5029	12.6287	12.1855	12.5087	11.9298	12.3213	12.2913	12.6273	12.5254	11.1861	13.218	11.945	12.9487	12.6219	12.3913	12.3552	12.3298	12.6582
HSDL1	9.74597	10.0323	10.5789	10.5467	9.43177	9.44763	10.0075	10.0978	9.23779	9.60887	9.59589	9.91601	8.96196	10.274	9.51916	10.1485	10.2089	9.25964	9.73897	9.29329	10.235	9.72095	9.42018	9.1938	11.0534	11.1029	10.704	10.2607	11.1255	11.0395	10.6929	10.772	10.5514	11.0792	10.7366	9.9515	10.597	10.2177	9.90589	10.4466	11.1567	10.0729	10.4685	10.8082	9.78295	10.5263	10.5059	10.3137	10.0219
CCL20	12.3821	11.6258	11.0893	11.442	13.1036	12.7191	13.0185	12.4455	14.0794	14.0421	11.6947	13.6305	13.9117	12.8484	10.5598	11.4716	11.5689	13.3296	12.0885	13.009	13.3526	13.1424	12.6263	9.83116	9.94678	12.954	9.92417	10.1164	10.0504	10.9025	10.9643	9.6616	11.572	11.68	9.99733	11.5795	10.1815	10.6777	10.0305	11.0401	10.2414	11.5432	9.98685	11.4058	11.0663	12.1537	10.7262	11.6982	10.0215
SMAD6	11.1914	12.4384	11.4834	12.306	10.9846	11.9671	11.5509	11.5147	11.2496	10.7649	10.5225	12.0075	10.6121	11.3548	11.682	11.5341	12.2516	10.8569	11.8015	10.5115	12.0352	11.3148	11.4294	12.2658	11.9513	11.674	12.0681	12.4434	11.9391	11.6474	11.4857	11.985	12.337	12.1439	12.6861	11.7982	12.7847	12.4345	12.1614	11.995	12.0857	12.1264	12.1497	12.428	12.758	12.6915	12.1973	12.3162	12.5515
EDN1	11.9888	12.2832	11.6812	12.5774	11.3038	11.7591	11.5976	11.1767	10.8539	11.6041	12.2427	11.5723	11.2801	11.2839	11.6114	11.7973	11.8503	11.385	11.2929	12.0142	11.325	10.9306	11.2206	10.2099	10.7703	11.9177	10.3488	11.3866	10.8148	11.1116	11.0271	11.834	10.8337	10.2305	10.9038	10.153	11.3362	10.4478	10.5229	10.3975	10.0766	10.5946	10.6935	10.8557	11.0109	10.6362	10.7446	10.44	10.7589
CIART	9.91655	10.1705	9.52772	9.86028	9.42356	10.179	9.81482	10.4551	9.53975	9.8499	9.91258	10.9489	9.41224	9.42271	10.5513	11.1137	11.2532	9.19792	10.4948	9.13305	9.38943	9.40978	9.74212	11.1566	10.3566	10.5259	11.1859	11.9731	11.15	11.3362	11.0276	10.4097	10.6751	10.6554	11.6363	11.8243	10.8394	10.3076	10.2581	11.1412	11.9842	11.3061	11.1713	11.676	11.0145	11.2927	10.9489	10.8799	11.262
ANKRD55	11.6989	11.4113	12.0316	12.1226	11.1556	11.4977	11.3047	11.419	11.4428	11.7872	12.9979	11.3011	11.4078	11.1588	12.2327	12.2012	12.5266	11.3011	10.9353	11.5886	10.8304	11.0202	11.1141	12.527	12.0733	10.9184	12.5284	12.484	12.4293	12.1327	12.6765	12.167	12.4751	12.5119	12.6843	12.0503	12.5823	12.4535	12.5491	12.3135	12.2298	12.8198	13.0319	12.6392	12.6253	11.7641	12.5338	12.5375	12.6698
GLT8D1	12.1625	12.3112	12.613	12.3811	11.7822	12.0613	12.0574	12.3655	11.2189	11.6282	9.66787	12.1327	10.964	11.9055	12.12	12.5432	12.6044	11.5474	11.6296	11.067	12.2972	11.3135	11.9153	12.2829	12.7013	12.8957	12.8679	12.5064	13.0257	12.6972	12.6743	12.5911	12.5398	12.7437	12.606	12.0551	12.6051	12.6562	12.8136	12.2658	12.9416	12.5406	12.6766	12.654	12.7099	12.4384	12.5557	12.662	12.7348
ETV3	10.8086	11.7024	10.4477	11.5255	11.1167	11.2665	11.1107	10.3712	10.6793	10.7564	11.4542	10.5068	11.0318	10.5695	10.8163	10.9564	10.4043	10.6969	10.9685	11.4324	10.5059	10.5529	10.8521	9.62359	9.50808	10.1805	9.70463	10.2588	9.86366	10.1596	9.49338	10.6455	9.67383	9.47543	10.0057	10.3412	10.0666	10.3993	10.4233	9.97512	9.91779	10.0594	10.6816	10.1431	10.7679	9.90202	9.91061	10.0504	10.1456
RANGAP1	12.862	12.8636	12.6371	13.1472	13.4692	13.3916	13.4432	12.6978	13.7083	13.5084	11.9872	13.0671	13.366	13.3411	12.8909	12.4426	12.4538	13.6224	13.5309	13.4046	13.0014	13.6069	13.1546	12.2616	11.8775	12.7259	12.6308	12.7954	12.3343	12.3484	11.8232	12.6542	12.5935	12.3484	12.5699	12.4266	12.4135	12.066	12.305	12.3103	12.5888	12.237	12.3746	12.5666	12.0175	12.7644	12.6073	12.707	12.5372
LSM4	13.0468	12.6414	13.0983	12.9619	12.8447	12.9567	13.0308	13.2641	12.5348	13.091	11.2206	13.1059	12.5943	13.1453	13.0835	13.4489	13.1771	12.427	12.8889	11.9427	12.3562	12.6245	13.1262	13.4658	13.2761	13.6327	13.4206	13.7722	13.5921	13.564	13.0402	13.3958	13.7263	13.6102	13.7892	13.4368	13.2946	12.7594	13.3004	13.4695	13.74	13.4206	13.8089	13.5833	13.3293	13.6672	13.5352	13.4134	13.6811
ITGB7	8.34824	9.06004	9.93345	8.48499	8.55057	8.5648	9.32896	9.82098	8.39199	8.52671	8.37297	8.86006	8.42	8.8697	8.71604	8.63688	8.72919	8.42855	9.14382	8.38037	9.41339	9.05818	8.46038	8.5556	10.2294	9.56567	9.92231	9.48916	10.3569	10.5481	10.1397	9.98849	9.70391	10.5594	9.71062	8.90353	9.97158	8.8864	9.52229	9.26325	10.4888	8.9365	10.1018	9.8852	8.68685	9.6033	9.91852	9.34526	9.73527
CRACDL	12.0003	11.4878	10.1632	11.2412	11.4033	11.1763	12.1921	10.8802	12.1212	12.2402	13.0273	11.7244	11.9874	11.1562	10.8651	11.5704	10.5951	11.8693	11.6791	11.9497	10.0969	10.6201	11.3459	12.2101	10.0937	11.5925	10.3603	11.4197	9.91909	9.67804	10.0772	9.72994	10.4039	10.6607	11.1406	11.3627	10.3191	10.1942	10.4348	10.6057	10.3322	11.2439	10.184	10.7713	10.708	10.5838	10.0727	10.1338	10.4343
OSGEPL1	11.2346	10.5151	11.7393	10.9533	11.1276	11.1163	10.9695	11.5657	11.5054	10.4852	11.5723	11.5874	11.0917	11.4391	11.9288	11.9199	12.13	10.9139	10.7732	11.4001	11.1265	10.9574	11.4748	12.1033	11.9835	11.425	11.9087	11.1261	11.8058	11.5246	12.0186	11.3172	12.0329	11.9944	12.1577	11.8645	12.2124	12.2354	12.399	11.995	11.7249	12.0234	11.8892	11.992	12.5052	11.9075	12.3091	12.2707	12.4748
CNN2	12.7415	13.3148	12.7736	13.4728	12.6863	13.5368	12.5943	12.3345	12.7346	13.2714	13.8905	12.9163	12.975	12.3892	12.0076	12.3155	13.1301	12.8322	12.7457	12.6338	13.2106	12.5949	12.2871	12.9326	11.9597	12.9518	11.9555	12.4829	12.0703	12.4492	11.925	12.8274	12.2664	11.8655	12.1539	10.9172	12.3478	11.7358	12.0037	11.9335	11.9432	12.1322	12.1599	12.4826	11.0048	12.6305	12.319	11.8507	12.5098
GPM6B	12.7749	13.3808	10.9558	13.3843	12.1672	12.1174	10.4632	10.4633	11.6822	12.9793	12.2922	11.5477	11.8792	10.9056	10.6596	12.4858	11.7584	11.3349	11.1559	12.2031	12.6065	10.3813	11.7036	11.9126	11.2931	11.0697	10.0434	11.7614	10.6512	10.0416	10.2303	11.869	10.302	10.3233	10.8669	11.8496	10.2148	10.0069	10.1173	10.5655	10.0873	10.0312	10.4504	11.1526	11.12	10.128	10.4475	9.68334	10.4449
TOR3A	11.4432	11.4671	11.6895	10.7473	11.3103	10.1941	11.3451	11.6553	11.1166	11.455	9.21103	11.2038	11.1356	11.6507	11.5893	11.6547	11.5328	11.0618	11.7393	10.8755	11.07	11.2305	11.1081	10.5513	12.0525	11.2638	12.4299	11.775	12.3562	11.8195	12.407	12.2394	12.6414	12.177	11.8071	12.1264	12.0587	11.2308	12.0455	12.3807	12.2116	11.6622	12.4756	12.1027	12.4999	12.1027	11.7649	11.6994	12.4578
FAM169BP	10.1431	9.77363	9.19124	11.8165	11.5841	11.1577	11.2471	9.88645	12.4081	11.8313	12.0376	10.3493	12.4541	10.7871	10.1743	11.0833	9.81461	12.3253	11.5764	12.2829	11.7069	12.0784	10.2877	11.7982	10.0132	11.192	9.58607	9.34001	8.99523	9.56444	8.64448	9.44227	10.7967	9.81034	9.89165	10.7208	9.02028	10.3069	9.85861	10.1758	8.7431	10.543	8.80673	9.78607	10.3214	9.29368	9.33851	9.36716	9.63565
ZNF311	9.55787	9.79235	10.3898	10.1071	9.23641	9.41692	9.40584	9.69008	9.53147	9.34668	10.1581	9.60603	9.32213	9.94916	9.38119	10.1558	11.2484	9.39212	9.35101	9.2578	9.30241	9.37104	9.24944	9.92145	10.3804	10.2898	10.2308	10.0897	10.4588	9.88553	10.4233	10.5176	10.2922	10.3151	10.7292	10.895	10.5744	10.2848	10.5486	10.2083	10.0389	10.7274	10.7893	10.2102	10.3616	10.1056	10.6945	10.4239	10.3148
MBD5	10.3747	10.3275	10.3156	9.64441	9.19911	9.64399	9.69707	10.2124	9.22077	8.90798	9.11653	9.86814	9.19711	9.63937	9.39809	9.66307	10.6815	9.16953	8.78517	8.66753	10.3731	9.67734	9.49079	9.20636	10.737	10.8161	10.4958	10.0166	10.8861	10.176	10.3347	10.6378	10.685	10.3659	10.1519	10.1688	10.4661	9.63898	10.8297	9.62359	10.5821	10.5045	10.7358	10.3902	10.4172	10.6061	10.3465	10.5732	9.86061
MT1A	13.3829	11.0108	11.6236	12.1357	13.87	13.3612	13.885	13.4535	13.8071	13.4387	9.43283	13.3137	13.5904	13.6505	12.8878	12.1354	11.0908	13.819	13.6771	13.3942	13.9117	14.1145	13.7217	13.0432	10.9324	9.82886	11.5737	12.3944	12.2485	11.8521	12.8191	11.7742	11.6258	11.6598	11.3921	9.63214	11.3673	10.8113	11.4865	10.4325	12.2978	10.9243	12.8152	10.6393	11.1591	10.5367	11.3203	10.7898	11.0733
GRHL1	12.2654	11.0936	11.2305	12.0893	11.6853	11.8148	12.7169	11.7155	12.5967	11.1478	8.58222	12.1077	12.4606	11.9021	11.4183	11.1418	10.6913	12.0564	11.154	10.9329	12.006	12.025	11.3709	9.2262	10.378	10.5645	10.8415	10.9223	10.9113	10.9303	10.0674	11.3043	10.1481	10.43	10.4815	9.43983	10.087	9.85154	10.5511	9.82953	10.271	9.69008	10.5739	10.2895	8.97661	9.91755	10.6644	9.93368	10.2671
HDAC9	9.85154	10.7051	10.6642	9.93628	9.29421	10.2594	10.1296	10.5214	9.55362	9.09788	9.45346	10.0873	9.52436	9.75935	10.1081	9.70013	10.3979	8.95751	9.15335	9.35612	10.0683	9.91882	9.48053	9.19669	11.2189	10.8742	10.6606	9.74447	10.997	10.7725	11.2936	10.019	10.6363	10.7123	10.4115	10.4913	10.7938	10.0316	10.8294	10.0161	10.6924	9.96432	10.383	10.6354	10.7928	10.5967	10.8037	10.9471	10.1801
KNL1	10.7617	11.1853	11.601	10.9081	10.7579	10.9929	10.129	10.9853	10.4934	10.7097	12.7274	10.7996	10.5523	9.97622	11.0448	11.5186	12.2591	10.7941	10.2583	10.2836	10.942	9.39456	10.8774	12.8124	12.2215	11.8647	11.9098	10.8937	11.7381	11.5175	11.6206	11.4737	11.5186	11.5867	11.6728	12.002	11.9828	12.3487	12.2411	12.0714	12.1662	12.4945	11.6984	11.9296	11.9721	11.8587	11.7129	11.8046	11.5776
CXCR4	13.5279	14.0222	12.9957	13.1874	13.4036	12.4809	13.1331	13.2034	12.9	13.9174	14.3764	13.1945	13.4834	12.8193	12.1016	13.4628	12.2853	12.5979	13.583	13.3174	11.6634	11.6058	13.162	14.0068	10.8901	12.0833	11.3245	12.0833	10.9387	11.4526	12.1943	10.1868	11.8919	12.2126	12.2666	12.5023	11.6435	12.1404	11.4825	12.4756	11.7584	12.9838	11.3516	12.6187	10.7906	12.3162	11.7526	11.706	11.7097
NUDT16L1	11.1991	11.1451	11.7328	11.3253	10.9863	10.9046	11.6666	11.8309	10.695	10.6269	9.08294	11.4654	10.9069	11.4096	11.7435	11.3741	11.497	10.2661	11.4563	10.4519	10.9771	11.0518	11.2564	11.5874	12.0487	11.4232	12.0994	12.4519	12.1855	12.3742	12.5364	12.139	12.253	11.931	12.0429	12.3601	12.0161	10.8735	11.7217	11.9366	12.4151	11.3736	12.3997	12.1035	11.612	12.1964	11.7837	11.865	12.3094
ANKEF1	10.7284	10.28	11.6334	11.4479	10.4369	9.94115	10.8429	10.6387	10.463	10.5243	12.2007	10.9281	10.4279	10.7056	11.0394	11.3362	11.3576	10.2624	10.5157	10.0417	9.9939	10.5246	10.7772	10.3993	11.5069	11.5667	11.4005	11.3451	11.1939	11.5797	11.1313	11.2496	11.3416	11.6174	11.9917	11.7934	11.2969	10.4484	11.238	11.887	11.8476	12.1797	10.8332	11.9368	11.5404	11.417	11.9535	11.5107	11.3688
MAP3K14	10.4306	9.78211	11.4004	10.7989	11.1042	11.1643	11.8835	10.722	10.9511	11.7687	9.81317	11.0255	10.8421	10.9893	11.5449	10.6407	10.2651	11.0251	11.5841	11.4957	11.3406	11.8675	10.8771	9.49913	10.5505	10.1927	10.3278	10.1049	10.6793	10.2251	10.2854	10.6463	10.2981	9.97832	9.997	8.72399	10.0399	9.3528	10.3024	9.66296	11.1257	9.36953	10.2498	10.1972	8.6472	10.0766	9.87699	9.8632	9.71636
MMP25	11.274	9.0055	9.39761	8.97067	11.2558	9.37689	10.4183	11.2569	9.36964	9.71006	9.40959	10.438	10.6863	10.226	9.90879	9.26739	9.32509	9.97457	10.5659	10.0759	10.818	10.4097	10.5347	8.83402	9.29834	9.06626	9.10891	9.26353	9.13059	9.49697	9.91895	9.16507	9.22768	9.13989	8.96733	8.6133	9.2142	9.40058	8.89729	8.82595	9.20923	8.6247	9.32063	9.03741	8.86764	9.17878	8.78269	8.89898	8.79177
COL9A3	8.5661	9.02813	9.01569	8.49771	8.09695	8.18861	8.68229	9.13829	8.19427	8.25134	8.52689	9.00776	8.26999	8.27012	8.30646	8.30879	8.51046	8.11049	8.46175	8.13908	8.8989	7.90723	8.46135	8.50134	10.2076	8.50884	8.95258	8.86234	9.27928	10.089	10.1391	8.85348	9.37027	10.0323	9.95805	8.43607	9.17717	8.63092	9.74246	8.73508	10.2426	8.473	9.07208	8.77539	8.87925	9.08939	9.19102	9.22856	8.73502
WNT5B	8.59044	8.98489	9.58366	8.41034	8.48499	8.31637	8.79086	9.62933	8.52375	8.40179	8.39158	8.90119	8.29496	8.6346	8.66811	8.22986	8.99967	8.34213	8.35663	8.16249	9.13077	8.8112	8.48674	8.3113	10.2702	9.14934	9.96091	9.44287	9.7726	9.91344	9.40632	9.77644	9.93191	9.49806	9.13855	8.87556	9.60356	8.4198	8.66062	8.62289	10.1495	8.65505	9.91817	9.08875	9.07328	9.91511	9.93504	10.224	9.53147
C1QTNF1	13.3638	13.2712	12.8478	13.2949	13.3851	13.3341	13.1397	13.0706	13.437	13.6404	13.8598	13.0769	13.4509	13.1095	13.1575	12.9487	12.9143	13.3142	13.1522	13.2258	13.4134	13.5145	13.3374	13.2896	11.832	12.7239	12.3929	12.7827	11.7322	11.9352	11.4031	11.8037	13.0049	12.669	12.7702	12.8693	13.2099	12.6451	12.6621	12.4445	12.2015	12.6816	11.7607	12.9526	12.9835	13.3464	12.7913	12.5739	12.7924
SLC35G1	11.2097	9.95881	11.4168	10.6613	11.0438	11.3001	11.5614	11.3151	10.8164	10.6121	10.2872	11.1318	10.5306	11.1617	11.2649	11.3471	11.4697	11.0415	10.8659	10.96	11.6325	11.3614	11.5352	10.2965	11.8137	12.2131	11.5552	10.9698	11.5156	11.9891	10.831	11.0792	11.8605	11.4168	12.0283	11.6144	11.5177	11.4255	12.0078	11.9293	12.6936	12.5369	11.5365	12.586	11.7709	12.2592	11.9168	12.3692	11.4365
TMPRSS2	13.3769	11.2589	13.7092	13.6724	13.8704	13.2525	13.984	13.068	13.4343	13.5604	11.2917	13.6238	13.5487	13.7512	13.4952	13.3235	12.9869	13.4285	14.0342	13.8125	12.6804	14.1024	13.9051	11.5046	12.0777	12.5763	12.4277	12.474	12.0607	12.7669	11.7003	11.6163	12.2724	12.6073	12.6455	11.972	12.2126	9.89139	11.1715	12.2729	12.4578	12.811	12.0749	13.1254	10.7472	12.4026	11.8422	11.8288	11.5198
WEE2-AS1	9.44787	9.87644	10.2095	10.1176	9.05408	9.36637	9.71778	10.1536	9.20108	9.69601	9.26652	9.83466	9.4117	9.66848	9.20769	10.2417	10.0235	9.29902	9.76914	9.35308	9.73786	9.68099	9.55965	9.2067	10.7049	10.0127	10.6556	10.5857	10.4361	10.5621	10.6493	10.5061	10.5699	10.2898	10.6553	10.5369	10.7819	9.51367	9.98695	10.4589	10.0894	9.85317	10.6197	10.8014	9.66524	10.2602	10.3951	10.1566	10.6167
AURKA	9.34829	9.13513	10.2267	9.76655	8.92222	9.53887	10.13	9.97036	8.77987	9.56546	9.27187	9.14688	8.97866	9.40218	9.48402	9.74017	9.66594	9.11461	9.01716	8.75276	9.33174	9.15427	8.98278	9.26075	10.0624	10.4166	10.0286	10.0897	9.98783	9.86725	9.85572	9.95292	10.1366	9.97703	10.2723	10.1277	10.0001	9.31101	9.75825	10.2492	10.3453	9.63541	10.1234	10.7005	9.2002	10.1924	9.96091	9.92145	9.67167
PACRG	10.1611	9.5938	11.0627	9.78332	9.85146	9.79898	10.4407	10.8934	9.82904	9.60566	9.77748	10.7651	9.82717	10.1362	10.429	10.1402	11.0468	9.80397	10.601	9.04659	9.93979	10.5564	10.5339	9.41264	12.2454	9.97353	11.568	10.6621	11.9804	11.3281	11.6111	11.1335	11.2584	11.0682	11.02	11.0312	11.2293	9.4331	10.663	10.9978	11.8518	10.38	11.8611	10.7444	11.1467	11.4191	11.0174	10.858	11.2821
CENPS	12.5361	12.1134	12.9853	12.7933	12.1977	12.5851	12.339	12.6534	12.3821	12.8713	13.6655	12.7343	12.5291	12.6228	13.0014	13.4031	13.156	12.4205	12.8693	12.2766	11.7563	12.1747	12.7618	13.6828	13.1743	13.0523	13.2829	13.3813	13.1569	13.1519	13.4371	13.2202	13.5597	13.5991	13.5895	13.2967	13.2041	13.3225	13.5329	13.5879	13.153	13.5516	13.6004	13.4318	12.9979	13.2142	13.2151	13.0114	13.3864
KLB	12.0265	11.1902	12.3692	11.4762	11.7535	11.8605	11.4776	11.8711	11.6174	11.2713	9.87547	11.5734	11.3366	12.2192	12.3705	12.2489	12.1919	11.7322	11.8156	12.0652	12.0725	11.5231	12.0101	11.6892	12.6724	11.7617	12.4337	12.0498	12.2918	12.0733	12.0324	12.072	12.3957	12.3535	12.158	12.6128	12.6216	12.417	12.6051	12.7469	12.2242	12.8306	11.9251	12.4745	12.7068	12.368	12.5466	12.8728	12.6015
GZMA	11.3774	13.291	13.3011	13.1572	12.2466	11.8557	12.3844	12.5874	12.5874	12.7442	13.0143	12.8088	12.2513	12.5351	12.1544	12.6739	12.7882	12.1142	12.6294	12.5351	11.5032	11.8677	12.0764	12.3157	13.2641	13.2804	12.7941	12.8236	13.185	12.9858	13.8831	12.699	13.4219	13.0578	13.1391	13.2498	13.0302	12.2143	12.9025	13.0879	12.9317	13.1476	13.3464	13.203	13.2898	13.2438	12.9334	13.1755	13.3526
PRPF40B	9.06227	9.97353	10.2263	10.0204	8.8634	9.26171	9.99574	10.6169	8.82232	9.24053	8.08235	10.4178	9.21212	10.3454	9.27879	9.99316	10.1686	8.77979	9.69356	8.99169	9.92878	9.99549	9.30766	8.39048	10.3952	10.3289	10.3501	10.7554	10.3346	10.5534	10.5031	10.2698	10.3278	10.6418	10.7397	10.4988	10.7272	9.45004	10.1439	10.7652	10.4728	10.257	10.1667	10.9143	9.4947	10.8053	10.5812	10.5548	10.0822
CDH15	8.90164	8.61754	9.32085	8.92263	9.34526	8.5457	9.94847	10.9888	8.66408	9.01506	9.42762	8.79169	8.87329	9.38346	10.5699	8.77962	8.54127	8.77166	9.54728	8.6337	9.20532	9.35787	8.87544	8.40813	9.1931	10.3415	10.8362	11.2282	10.0614	11.5014	9.74003	12.1031	10.6573	11.1856	11.599	10.2696	11.8754	10.1079	13.4607	10.2501	12.6085	10.5642	10.5464	12.0996	9.20516	12.072	13.0812	10.6997	11.3307
WDR4	12.3362	12.5526	12.2004	12.704	13.3323	12.7615	13.2009	12.3117	13.3965	13.4396	13.3235	13.2548	13.2268	13.2957	12.6988	12.8648	12.5223	13.3981	13.5743	13.5439	12.8798	13.2375	13.0233	13.3038	12.2724	12.4235	11.9037	12.7756	12.6109	12.2516	12.2046	12.9039	12.1672	12.1685	12.4916	12.833	12.0314	12.2162	11.9033	12.7594	12.6851	12.5119	12.7817	12.2278	12.6289	12.2759	12.1881	11.9273	12.0978
KCNJ10	8.9566	9.47683	10.9993	9.89416	9.19622	9.85472	9.98113	10.6315	9.0667	8.87362	8.63464	9.49207	8.70622	9.59972	9.43358	9.41627	10.1525	8.81668	9.35787	8.79553	10.032	9.44447	8.90549	9.04495	10.6565	9.60907	10.5225	9.44636	10.3051	10.5708	10.8265	9.87852	10.639	10.0759	10.1714	9.62728	10.5506	9.50901	10.0023	10.0338	10.2269	10.1806	11.2097	10.999	10.0356	9.93597	10.5161	10.5965	10.2937
SNAPC2	10.9586	12.0595	12.0733	12.1846	11.7631	11.7745	11.4009	11.5961	11.4134	11.6783	11.4652	11.7509	11.4004	11.8254	11.9196	11.6218	12.0836	11.4416	11.9379	11.412	10.9905	11.7603	11.2496	10.2124	11.6674	12.2273	11.9318	12.4782	11.8934	12.2221	11.6124	12.4165	12.1363	12.293	12.4751	12.3768	11.6472	11.7178	12.4418	12.3546	12.4633	12.3525	12.3152	12.4642	11.881	12.4969	12.3478	12.0635	12.3213
NAPEPLD	11.4457	11.5917	12.7856	11.5341	11.6353	11.4714	11.1474	11.7799	11.8898	11.1188	12.7931	11.849	11.485	11.9707	12.1564	12.3752	12.7634	11.6387	11.4645	11.7617	11.8114	11.0017	11.7962	12.8235	12.5103	11.8633	12.5688	11.9774	12.4627	12.1704	11.7244	12.045	12.5594	12.7666	12.5622	12.6305	12.8139	13.2451	13.4266	12.7421	12.0602	12.9861	12.288	12.5474	13.1466	12.2321	12.8479	12.9585	12.674
CORO2A	10.0906	10.5835	11.1691	10.6866	11.0375	10.7018	10.5056	10.911	9.74017	10.4347	10.9667	10.1942	10.1208	10.6325	11.2394	10.6337	10.7211	10.8145	11.2142	11.0725	9.92304	10.9844	10.6869	10.9072	11.4681	10.4946	11.3894	11.7328	11.6159	11.6867	11.1296	11.7123	10.5324	11.4324	11.6065	10.616	11.0315	11.5543	11.9716	11.5111	11.0646	11.9619	12.4073	11.3201	11.3376	10.5169	11.3061	10.9451	11.4727
SAMD3	8.88816	9.89084	10.3441	10.3348	9.00102	9.45383	9.53805	9.26913	9.42365	9.79991	10.4768	9.62247	9.0002	9.43186	9.1857	9.46658	9.74907	9.17972	9.44731	9.15741	9.69374	9.323	9.02889	10.3523	10.6237	10.3765	10.0353	10.284	10.94	10.3021	10.8738	10.015	10.8797	10.4682	10.3253	10.2189	10.1394	9.61895	10.4778	10.7125	10.4067	10.4824	10.6305	10.9674	9.17887	10.5844	10.0541	10.2306	10.5676
DLGAP4	10.8275	10.9372	10.7568	11.2346	11.4206	11.3894	11.3401	10.4285	11.054	11.5581	12.3157	10.8316	11.0573	11.126	11.1094	11.1487	10.7839	11.4047	11.6881	11.9947	11.458	11.8074	11.2367	12.3217	10.0524	10.8623	10.4091	11.1237	10.1191	9.99526	10.1256	10.3801	10.3745	10.4586	10.6888	10.7531	10.5536	11.5173	10.7699	11.0365	10.4194	11.1635	10.2539	10.6569	10.4285	10.6553	10.6366	10.5758	10.2364
MSH2	11.3842	12.4881	12.257	12.0597	11.2805	11.5504	11.7229	11.819	11.6877	11.9346	8.93661	11.8423	11.0778	11.9015	11.5089	12.006	12.2031	11.36	11.5067	11.3106	11.9048	11.3588	11.4211	10.4656	12.5921	13.0418	12.5614	12.469	12.458	12.5582	12.3902	12.1724	12.4122	12.648	12.5432	11.9766	12.5511	12.2824	12.4168	12.2078	12.3766	12.3977	12.0152	12.7477	12.31	12.5878	12.4065	12.3371	12.4619
SNORD99	10.0105	10.2602	9.73404	10.5112	11.5582	10.9694	11.4878	10.3118	11.2716	10.7311	11.007	10.4675	11.4837	10.8356	10.5304	9.73978	9.74838	11.6156	11.5531	11.8636	10.7597	11.1081	10.7865	9.27645	9.4904	10.1123	9.68484	9.17412	10.3143	9.65142	10.2642	9.75753	9.37125	9.58438	9.77656	9.93816	9.68035	10.7109	9.7877	9.46963	9.80387	9.45535	9.94928	9.52415	10.4271	10.0193	9.82169	9.88811	9.34017
RAD51AP1	10.1905	9.79873	10.0653	9.59711	9.79991	9.92158	10.0873	10.0787	9.90161	9.21359	11.0477	9.8216	9.73426	9.67774	9.93335	9.60763	10.0327	9.88586	9.14352	8.9322	9.7443	9.77092	9.79074	9.76394	10.7742	11.0563	10.6888	9.79555	10.2472	10.328	10.2078	10.1506	10.4626	10.4904	10.2166	10.1554	10.5403	10.3159	9.96203	10.3122	10.4548	10.7086	9.78005	10.6424	10.7513	11.1963	10.4955	10.6249	10.4833
DET1	10.7837	10.9058	11.6884	10.5944	10.2006	10.5303	10.6822	11.2675	10.6378	10.0417	10.2891	11.151	10.165	10.8405	10.7905	10.6909	11.3156	10.778	10.2609	10.2334	10.7351	10.6289	10.2312	11.0764	11.7283	11.5089	11.5973	11.4251	11.5217	11.6313	11.5222	11.0179	11.3453	11.6879	11.4954	11.3614	11.6288	10.3419	11.2259	11.1235	11.4077	11.2157	11.61	11.1127	11.2959	11.237	11.288	11.2723	11.6271
HSPA2	11.0767	11.3349	9.85988	10.2521	10.1308	10.3589	10.4348	10.1982	10.4642	11.6137	10.7527	10.4376	10.1296	10.4022	9.55161	10.0307	9.71073	9.99849	10.1504	10.0233	10.3393	10.0338	10.1693	10.7944	9.59555	10.8719	9.36849	11.7446	8.87678	9.87241	9.47072	9.47036	9.73005	9.70718	9.51558	9.84146	9.51211	9.45295	9.40357	9.76077	9.61675	9.59703	9.58728	9.4947	9.18535	9.67629	9.27953	9.36064	9.55564
UMPS	11.5208	10.5626	10.5844	11.2224	11.8182	11.5108	11.0833	10.2792	12.1417	11.7666	12.0522	11.5649	11.3955	11.7034	10.8516	11.7448	11.1646	11.2221	11.7006	11.9109	11.5463	11.3098	11.639	10.489	10.1439	10.2238	10.3927	9.93773	9.98113	10.0434	9.92878	9.82655	10.4446	10.5711	10.7093	11.6461	10.4718	10.9948	10.6866	11.1737	10.4454	10.5917	10.2827	10.9438	10.6613	10.3935	10.7861	10.6871	10.5001
OXCT2	12.0508	12.7343	10.3421	12.1905	11.1867	12.2806	10.8686	10.8041	11.2491	12.3095	13.7765	11.1452	11.3969	10.9978	11.201	11.7695	10.4403	11.4444	11.4923	12.1332	11.2831	10.4285	10.9679	12.5634	10.1838	11.5166	10.1673	10.8029	10.9661	10.274	10.6863	10.0389	10.4217	9.75592	10.9757	10.9341	10.3143	11.4093	10.8611	11.1002	10.197	10.7814	10.4148	9.86343	10.6493	11.0408	10.2417	10.3053	10.9086
ELMOD2	11.0703	11.1529	11.5298	11.3423	10.5706	11.3691	10.9876	10.9103	10.4498	10.2133	8.63911	11.1184	10.0984	10.9073	11.0697	11.5188	11.2505	10.6463	10.4667	10.0854	11.0724	10.9831	10.8648	9.35853	11.6415	11.8441	11.596	10.9589	11.7557	11.8711	11.1011	11.7836	11.8775	11.6713	11.5958	11.4825	11.4311	11.4443	11.8523	11.8812	12.0896	11.6305	11.5578	11.7312	10.7133	11.5506	11.7606	11.5465	11.5902
VCAN	12.3452	11.4925	11.475	12.6327	13.4202	12.7978	12.5991	13.2322	12.9487	13.661	13.9538	11.802	13.3691	12.4467	11.775	13.2626	11.723	13.7782	13.5176	13.3691	13.9163	12.588	13.6273	13.0046	11.2383	13.7287	11.0246	12.175	11.1521	11.9215	10.887	11.2735	12.5898	12.2552	12.0595	11.9412	11.678	10.565	10.8901	11.4825	10.9013	12.2516	10.9463	12.1357	11.7526	12.5524	11.4194	11.5279	10.7917
SEPTIN6	10.3103	11.1641	10.9655	11.0276	9.53076	10.8705	10.4449	10.552	9.83875	10.5881	9.13829	10.7557	9.9268	10.8928	9.95607	10.3093	10.8408	9.78199	10.7666	9.98502	10.3609	10.2391	10.8378	10.1507	10.5812	10.9998	11.2782	11.3813	10.6139	10.9505	10.7365	10.9361	11.4106	11.0576	11.4428	12.1287	11.3352	10.2341	10.8345	11.5165	11.4247	11.0624	10.6535	12.0146	10.4804	11.5318	11.6551	11.2252	10.586
RSPH4A	11.747	11.4484	10.1685	10.9651	10.9405	11.7381	10.7794	10.0659	11.0955	10.8495	12.5205	10.3118	11.1603	10.3306	11.036	10.5894	10.4374	11.1133	10.2439	11.1903	11.706	10.5917	11.1202	10.3415	10.441	10.3566	9.73833	9.70051	10.3575	9.86915	10.256	10.7914	9.38159	9.6654	9.77204	9.92492	9.88251	10.9054	10.6589	9.46446	9.67016	10.3454	10.2263	9.51019	10.7948	9.85988	10.1112	9.92775	9.98864
ARG2	11.0015	10.3339	10.058	10.5402	10.6973	11.7314	10.1586	10.3036	10.8893	10.8418	12.7879	9.72431	10.7961	10.5089	11.2643	11.1429	9.87574	10.5727	10.3107	11.4938	9.633	10.335	10.8794	11.4031	9.59894	9.63495	9.38026	9.24285	9.34811	9.01832	8.30779	9.46569	9.27022	9.4033	9.42746	10.581	9.32944	10.1725	10.0885	10.2357	9.3865	10.6321	9.29462	9.63937	10.694	9.10656	9.46893	9.59725	9.66489
SEC14L2	12.1101	12.4826	12.9784	12.4291	11.9015	12.5277	11.7448	12.8544	10.9307	11.9763	10.4435	12.4448	11.3799	12.3781	12.923	12.8013	13.1359	10.6224	12.4519	12.0522	12.1259	11.5321	12.5449	13.3697	12.9762	11.7432	13.1937	13.2687	12.5524	12.8455	12.7382	12.6869	13.0626	12.8539	13.1657	13.2893	13.3101	13.1883	13.4073	13.2539	12.8736	12.9991	12.9559	13.2795	13.4509	13.0792	13.3562	13.068	13.3826
JOSD1	13.2662	12.928	13.3072	13.2525	13.4881	13.329	13.7221	12.9194	13.2807	13.4061	12.8756	13.5024	13.3699	13.433	13.1616	12.8222	12.4761	13.355	13.3826	13.405	13.4421	13.4507	13.3595	12.0486	12.9806	13.1633	12.6073	12.654	13.0876	13.0785	12.2903	12.6793	12.9062	12.458	12.7746	11.9888	12.6245	12.5126	12.5766	12.4619	12.7856	12.3846	12.8013	12.7986	11.8919	12.7905	12.4748	12.427	12.5774
H6PD	13.2765	13.475	13.3685	13.6828	13.2658	13.8245	13.3654	12.6592	13.5987	13.6004	11.7908	13.4603	13.5897	13.7798	13.0049	13.0073	13.0351	13.5747	13.8884	12.9739	13.9369	14.0945	13.6501	12.9739	12.3519	12.5959	12.5015	13.262	12.4469	12.7132	11.8357	12.8333	12.9809	12.6634	12.693	12.9835	12.9835	12.4972	12.4411	12.7576	12.2007	12.7298	12.3005	12.9976	12.4362	12.297	13.0443	12.6379	12.1701
DMTN	10.6863	11.4472	10.9329	11.5637	9.28522	10.7041	11.3301	11.6056	9.56297	10.2171	8.87161	10.8898	9.40723	10.5329	10.7477	11.625	11.388	9.53966	10.6535	9.30831	10.6012	10.5236	10.348	10.0344	10.8549	11.8963	11.4983	11.7566	11.2065	12.3001	11.7229	12.453	11.8616	11.974	12.3997	9.50747	10.7988	11.739	11.8438	11.2308	11.5414	11.0294	11.8024	12.2392	11.4101	11.8494	11.5301	11.7655	11.822
H1-1	9.45559	9.29523	10.0905	9.53114	9.30279	9.66394	10.1499	9.93095	8.87651	9.04684	9.04713	9.47928	8.81301	9.11804	9.40407	9.33625	9.63035	9.36204	9.14294	9.76568	9.32896	9.30547	9.32551	9.91355	10.0733	8.61618	10.557	10.1068	10.1688	10.2733	10.8893	10.2033	10.1966	10.6171	10.7546	9.24999	10.358	9.96145	10.9944	10.9847	10.4651	9.5382	11.1643	10.3039	10.1571	10.3609	9.82169	10.4189	10.6819
PIN4	11.4211	11.6447	11.7332	11.6041	11.5418	11.4291	11.4291	11.2854	11.0128	11.2247	9.31254	11.4727	10.8565	11.7405	11.8746	11.5677	12.6571	10.6701	11.4621	12.0561	12.1202	11.0704	11.4555	10.7589	12.7081	12.396	12.2233	11.5706	12.8195	12.2462	13.0601	11.896	12.4261	11.6647	12.3162	11.7006	12.4719	12.2405	12.7453	12.3892	12.4105	12.3443	13.0252	12.1855	11.9432	12.2777	12.2042	12.7686	11.9159
GALT	12.2451	12.1697	12.4272	12.2615	12.29	11.6363	12.4151	12.7864	12.2259	11.5609	10.4864	12.3657	12.1121	12.437	12.6622	12.1667	12.274	11.7976	12.1559	12.5262	11.6904	12.0711	12.0054	11.9959	12.7346	12.3814	12.9585	12.8771	12.9476	12.9583	13.3066	13.2506	12.6921	12.6499	12.7351	12.7288	12.8533	12.5739	12.566	12.8562	12.8648	12.418	13.0164	12.7594	12.6821	12.8165	12.6273	12.7975	13.1113
TARP	8.65907	9.53852	9.82556	8.49266	8.70482	8.83075	9.22192	9.48945	8.88706	8.40902	8.61989	9.07969	8.66145	9.00179	8.77414	8.53271	8.92708	8.59524	8.62733	8.56467	9.23003	9.25721	8.58143	8.55086	9.66808	9.62258	9.26904	8.59243	9.90817	9.8193	9.98695	9.85646	9.99812	9.72115	9.37439	8.87711	9.47159	8.78971	9.52229	8.88632	9.6654	8.88781	9.23947	9.46924	9.49631	9.58542	9.62082	9.97002	9.26104
DNHD1	9.74787	10.6286	9.69458	10.5865	10.5274	10.6547	10.1549	9.4245	10.197	10.9778	9.85999	10.3256	11.2615	10.2605	9.46904	10.3079	10.1328	10.7699	10.8112	11.3504	10.9059	10.4358	10.2752	9.34539	9.69908	9.44993	9.33512	10.1817	9.82828	9.39754	9.54488	9.79428	9.11809	9.18387	9.58121	11.3643	9.24564	9.91998	9.46148	9.90352	9.38175	9.3521	9.48475	9.40268	9.12365	9.43044	9.65142	9.24097	9.46993
ANK2	12.4225	12.4073	10.9369	11.15	11.869	11.3768	11.4654	11.475	11.4016	12.6507	12.5557	11.0929	12.1169	10.8786	10.6926	11.1501	11.1759	11.5932	10.8241	11.0287	12.8136	10.9319	11.5795	9.44745	10.8685	11.8726	10.3244	10.8672	10.7442	10.6731	10.7123	11.1218	10.5906	10.3003	10.5406	11.4021	10.8016	9.75953	9.84081	10.2139	10.8041	10.3722	10.3672	10.2613	10.3481	10.4839	10.4059	10.3429	10.1274
ZNF805	12.1334	11.5632	11.6678	11.791	12.3825	12.0714	11.4718	11.43	12.626	12.1564	12.7221	12.2577	12.4662	12.2881	12.0913	12.0899	12.0045	12.8319	11.9464	12.4026	12.5984	12.4882	12.4838	12.3294	11.0023	11.6478	11.2886	11.1447	11.4225	11.3184	10.621	11.198	11.3562	11.3352	11.3861	11.4542	11.409	12.2494	11.9207	11.6051	11.2502	11.6258	11.0792	11.5158	11.9151	11.4007	11.6071	11.4756	11.22
ZNF597	11.5136	11.3634	11.4961	11.7737	11.9201	11.4631	11.6578	11.0446	12.2757	12.3519	11.9942	11.8105	12.1634	11.93	11.3326	12.0027	11.5955	12.1911	12.0189	12.4828	11.4073	11.8798	11.833	10.2956	10.8918	11.3533	10.8283	10.9122	11.0015	11.2538	10.9553	10.9164	10.828	11.1793	11.0713	11.7167	10.8027	10.1588	11.129	11.2693	11.2988	11.3485	11.2462	11.1618	11.0966	10.9938	10.9293	10.7743	11.0386
PRRG2	9.15758	9.05734	9.7504	9.42818	8.85088	9.03894	9.93201	9.79167	8.4067	8.24807	8.27267	9.14601	8.20073	9.02152	9.00202	8.94667	9.97149	8.55594	8.66348	8.39532	9.80786	9.84433	8.63567	8.41712	9.67359	10.6032	10.1844	10.0131	10.6789	10.3645	10.3438	10.5735	10.4741	10.1398	9.68324	8.48278	10.0559	9.28716	10.4508	9.10306	10.5521	9.24075	10.4567	10.3473	9.1889	10.4576	10.4696	10.6561	9.71416
BATF3	10.9086	10.3035	10.1841	9.85887	11.7265	10.7181	11.341	10.2208	12.3684	12.5293	10.6421	11.4905	12.4522	11.2667	9.34526	10.1375	9.50609	12.0913	11.568	11.2998	11.5795	11.0161	11.0475	10.1262	9.81801	9.86414	10.0745	10.0101	9.81011	10.0468	10.709	9.54946	10.0661	9.78322	10.2593	9.31642	9.98907	9.38159	9.42381	9.35665	10.0648	9.94465	10.695	10.3198	8.62798	10.0139	9.5882	9.34898	9.95124
SNORC	10.5784	11.9296	11.4754	12.2126	8.92289	11.4056	10.9984	11.3355	8.31267	9.54957	9.09029	10.6477	8.45327	9.79235	9.95893	10.7132	11.179	8.79546	10.9736	8.66145	10.8722	9.54069	10.8947	11.5718	12.532	10.8302	11.7512	12.6831	12.9594	12.5162	11.7346	12.8322	11.599	11.6565	12.2058	11.625	11.4914	11.3346	12.1742	12.0508	11.4279	12.673	12.9994	11.8772	11.6292	11.2791	12.7215	11.1891	11.6341
STX17	11.6944	11.8536	12.4378	12.0316	11.7927	11.7498	11.8582	11.995	11.7369	11.2534	9.83585	12.0855	11.5217	12.2682	11.9839	12.0457	12.349	11.8653	12.0673	12.2058	11.941	12.1564	11.8683	11.4168	12.3529	11.9656	12.2012	12.2108	12.3636	12.6793	12.7812	12.4122	12.2226	12.4582	12.6801	11.9457	12.703	11.8943	12.5745	12.1971	12.3109	12.6672	12.1761	12.5056	12.4049	12.2443	12.5813	12.401	12.3776
AMACR	12.542	12.521	13.4131	13.2347	12.5858	12.1284	12.5044	13.3891	12.8887	12.6088	10.6429	13.1385	12.0759	13.113	12.8989	13.672	13.5538	11.5371	12.8681	12.1275	11.778	11.7714	13.4242	13.3682	13.3356	13.2211	13.6549	13.6019	13.3063	13.5011	13.1051	13.1295	13.7761	13.4603	13.4965	13.5597	13.7224	13.2478	13.6369	13.6828	13.7571	13.4646	13.2238	13.7965	13.9374	13.7416	13.7563	13.88	13.8331
ZNF441	10.6026	11.295	11.129	10.5327	10.641	10.9761	10.1657	10.2452	10.7255	9.86251	11.2131	10.6044	10.2742	10.4847	11.5494	10.9872	11.7363	10.9104	9.98577	10.6396	11.0114	11.0557	10.6471	10.5727	11.5586	11.4667	11.5376	10.6658	11.56	11.3521	10.7161	11.2378	11.1435	11.5542	11.038	11.2415	11.2684	11.7081	12.049	11.4277	11.622	11.5823	10.859	11.0844	11.8015	11.1796	11.4047	11.4614	10.9861
OSM	10.2932	8.77992	8.95576	8.47951	11.3657	8.88913	9.87795	11.5973	8.91366	10.4918	9.74624	10.7317	10.011	10.6956	9.0539	9.39028	8.49641	9.19704	9.28107	8.95003	9.97974	9.33338	9.80974	9.91082	8.28264	8.89116	8.35814	9.08653	8.26301	8.79379	8.35303	8.58138	8.89164	8.73226	8.74789	8.62394	8.50057	9.19507	8.70971	8.85603	8.85541	8.55086	8.77997	8.6864	8.6154	8.76096	8.36979	8.26718	8.45734
MAB21L3	10.6786	8.84645	10.0817	8.82394	11.5757	9.19994	11.3587	10.2543	9.1878	8.96189	9.5025	9.90689	10.1996	9.95923	10.0282	9.17805	9.54391	9.72039	10.9133	10.0634	9.61185	10.5395	10.5949	8.67118	9.65189	8.50239	8.96599	9.42596	9.38518	8.94744	8.7045	9.25379	9.23069	9.29817	8.84579	8.58902	9.24162	8.60357	8.68571	8.65482	8.98025	8.77162	9.06653	8.93194	8.85249	8.77116	9.11908	9.20218	8.89846
MRGPRF	9.60875	10.2283	9.8499	9.11107	8.67975	8.90764	9.73503	10.2898	8.81578	9.75474	9.25964	9.98567	8.99415	10.2253	9.75778	9.51467	10.087	8.75992	8.86115	8.96599	10.0178	9.5938	10.0745	8.91695	10.2053	10.4406	11.1893	10.0205	10.0324	10.3382	9.93515	10.4252	10.0888	11.0839	9.94039	10.0163	10.522	10.067	10.8304	10.379	9.98849	10.0113	10.8498	10.9717	9.3506	10.811	11.1833	10.4704	11.161
MLF1	11.2324	11.0591	10.6098	9.32441	11.063	10.5494	11.3953	11.1333	10.4698	10.7904	8.86931	10.3225	11.1688	10.3679	10.492	10.2694	10.1368	10.691	10.3816	10.0795	11.3343	10.4178	11.1674	8.5536	9.88507	10.2741	9.74235	10.3233	9.69356	9.49355	10.7713	9.69107	9.99209	9.93356	9.19974	8.47412	9.78258	8.39346	8.87329	8.45404	9.5483	8.50522	9.32896	9.04112	8.59182	9.85183	9.44528	9.67485	9.13979
ZNF33B	10.3993	10.1547	10.7633	9.55284	9.28571	9.8932	10.2093	10.7395	9.40688	8.63397	8.38534	10.6142	9.10623	9.71577	10.6679	9.74156	10.6474	9.34516	9.29368	9.18106	10.7244	10.6782	9.82014	8.84143	11.2924	10.5873	11.1492	9.8219	10.9172	10.5399	11.436	11.1347	10.9985	11.0158	10.5045	10.0362	11.1759	10.7428	10.994	10.5503	10.6607	9.97158	10.7814	10.3817	11.3667	11.0562	11.1498	11.2658	10.3921
DPYSL3	13.2849	14.1415	12.2766	13.7744	13.1438	13.5904	12.6886	12.281	12.7053	14.0665	14.6997	12.4398	13.3782	12.883	11.9358	12.7513	13.2174	13.0257	13.0159	12.972	13.6258	12.7827	12.9693	12.1712	11.836	13.8723	11.2833	12.6851	11.0984	11.87	12.0855	12.2944	12.5986	12.1623	12.5519	12.5326	12.5062	10.6596	11.2655	12.3234	11.8949	12.2712	11.6083	12.4429	11.8117	13.133	11.8268	11.7145	11.5274
PGAP4	8.57695	9.76203	9.83504	9.03356	8.57177	8.34905	9.13067	9.22768	8.43622	8.57197	9.05221	8.83515	8.08343	8.71599	8.34524	8.90491	9.07746	8.32381	8.25179	8.79313	9.14506	9.72971	8.427	8.8636	9.54864	11.226	10.0531	11.1003	9.77102	10.5125	9.29772	10.2232	10.7585	10.1664	9.90047	10.2707	10.1473	8.60528	8.89814	9.68937	10.3097	9.36241	9.95316	10.6207	8.59848	10.581	9.84059	9.81047	9.30907
TMEM63A	10.5013	9.62148	11.2834	10.9661	10.5996	10.9714	10.8912	11.3491	10.6604	10.4137	10.3552	10.7004	10.2449	10.7392	10.622	11.2509	11.6055	10.5069	11.1688	10.9398	10.8779	11.0978	10.9654	12.3657	10.6696	10.7557	11.1826	12.0034	11.4183	11.3697	11.0432	11.0823	11.5349	11.5936	11.8974	11.8552	11.6242	12.293	11.8535	12.294	11.6068	12.2613	11.1831	12.242	12.2898	12.1778	11.5086	11.5057	11.6599
BDNF-AS	9.16369	9.4039	9.98152	8.92252	8.97735	8.68452	9.60117	9.77066	8.92964	8.70566	8.78747	9.53171	8.95207	9.42605	9.2028	9.34442	9.75965	8.82641	9.03236	8.93989	9.45084	9.55064	8.8974	8.93406	10.6144	9.75276	10.467	9.75344	10.1361	10.1345	10.5073	9.83575	10.32	10.2015	9.63263	9.81497	10.0928	9.07635	9.27113	9.54124	10.0759	9.13042	9.95841	9.83477	9.67335	9.72611	10.2222	10.1102	9.92429
YPEL1	11.0787	11.8291	12.2007	12.0138	10.6115	11.3916	10.8933	11.0582	10.4127	11.1548	10.5308	11.4684	11.0345	11.4336	11.2451	11.7573	11.9215	10.645	11.3014	10.5579	11.5344	10.9106	11.0949	11.9218	12.1802	12.1322	11.9048	11.7241	12.0304	11.9118	11.8593	11.4561	11.7034	12.1054	11.9462	11.5767	11.8577	12.3615	12.0762	12.1351	11.368	11.9731	11.6706	11.9947	11.945	11.5295	11.6455	12.0657	11.671
ASTN2	10.2276	11.2543	10.6926	10.4941	9.5828	9.85258	9.80308	10.4589	9.3299	9.83658	9.30533	10.5411	9.33257	10.0043	9.97036	10.3543	10.5013	9.06603	9.78342	8.97979	9.8499	9.5745	9.59711	9.69767	11.1948	10.8604	11.0295	10.8178	11.3378	10.9967	10.8747	11.3485	11.1672	10.8483	11.216	10.7396	11.0679	9.27677	10.3757	10.9645	10.841	10.3903	11.5487	10.9423	9.83732	10.9815	11.1668	11.2569	10.8449
KLHDC7A	8.58271	8.87849	9.53897	8.71949	8.88615	8.72611	8.55847	8.81309	8.85168	9.62125	10.1268	8.55287	9.15856	8.99541	9.62608	9.37508	9.09876	9.34206	9.41903	9.54434	8.38508	8.86843	8.75269	9.07929	9.45567	9.45886	9.51987	9.22192	9.20587	9.54478	8.10664	9.96396	9.39846	9.82933	10.1891	10.9008	9.97225	10.2544	10.1161	10.8213	9.57416	9.97002	9.75913	10.3143	9.26987	10.024	10.0898	10.2009	9.74447
CMTM2	11.5386	9.14554	9.47036	9.61758	11.9562	10.0243	10.5458	11.9271	8.91541	10.2579	9.12979	11.5349	11.1081	11.1975	9.204	9.92558	9.55319	9.86725	11.3875	10.2418	11.0145	9.82568	11.6341	10.9299	8.31688	8.61074	9.62944	9.67359	9.08128	9.03298	10.6115	8.76802	9.85522	9.47477	8.96686	8.6169	9.4721	8.62165	8.90549	8.55894	7.83295	8.74459	10.032	8.69256	8.44652	9.00051	9.08648	8.82411	8.98295
TRMT9B	9.59769	9.72868	9.20636	9.15255	10.54	10.6144	9.85654	9.37321	11.3865	9.60082	9.65498	10.1559	10.6553	11.1168	9.63495	8.76211	9.15101	11.2812	10.2505	11.1456	10.6179	11.0745	10.492	8.93392	9.01084	9.60817	9.36804	8.71934	9.5637	8.99449	9.10912	9.52552	9.36614	9.55937	8.92987	8.86733	9.23947	8.98996	9.0863	8.8112	9.57007	9.26104	8.71276	8.70574	9.07788	9.03608	9.30438	9.05955	8.58718
RGS16	12.0329	12.5037	10.4055	9.85025	11.6639	11.6976	12.0858	12.4331	12.0026	12.6158	12.9965	11.9998	12.871	10.5722	11.5919	11.0304	10.7035	12.0747	10.6339	11.2572	11.1987	10.9566	11.4126	12.1433	9.10272	10.7969	9.04742	10.2804	9.02577	10.2294	10.1594	9.22698	9.35612	9.72643	10.0901	12.5986	10.0158	9.4595	9.23701	11.8466	9.66569	9.81887	9.04695	11.1926	9.30066	10.4066	9.48088	10.1888	9.46993
PIK3R2	11.9488	13.1086	12.6997	13.4301	11.6019	12.7929	11.9318	12.7669	11.9174	12.2436	13.6674	12.3319	11.9412	12.3027	12.5878	12.1023	12.9323	12.0757	12.5138	11.8647	11.6607	11.907	11.9477	12.7644	12.5414	12.8295	12.9538	13.2617	12.8421	13.1711	12.9296	13.272	12.8945	12.9452	13.214	12.6477	13.2408	12.9246	13.0641	13.0792	13.1642	13.2592	12.8648	12.8903	13.0526	13.2961	13.1248	13.2325	12.8048
TLR7	8.61434	8.97081	10.0993	8.76341	8.32256	8.7452	8.92369	8.958	8.39172	9.06855	8.16819	8.6867	8.4638	8.50446	8.26051	8.49487	8.98673	8.57058	8.61501	8.42256	9.50491	9.14839	8.49646	8.7745	9.78992	10.6543	9.54728	8.3684	10.1476	10.0931	10.1666	9.69235	10.2692	9.95594	9.80755	9.47283	10.0077	8.44048	8.91612	9.27388	10.246	9.74584	9.66394	10.1767	8.442	10.2795	9.78677	9.89527	8.72788
MCEMP1	9.39443	7.9182	8.43799	8.31286	11.1638	8.50594	10.7211	11.156	9.42143	10.2085	9.13319	9.87367	10.716	10.42	8.82448	9.10136	8.29222	10.2616	10.9986	9.71679	10.0383	10.0524	10.3509	8.40692	8.08791	8.70907	8.27557	8.38448	8.40605	8.05245	9.09084	8.5617	9.06342	9.01956	7.97956	8.30227	7.9682	8.81105	8.17264	8.47108	8.97318	8.28743	8.87518	9.00947	8.09709	8.83754	8.43055	8.00829	8.34021
ZNF605	10.1554	10.7381	11.0753	10.8117	10.5013	10.6421	10.4088	9.88189	10.5324	10.7907	10.4376	10.6867	10.3234	11.0972	10.2291	10.775	11.3349	11.1486	10.2062	9.15056	10.8271	10.3456	10.3406	10.5085	10.7546	11.2883	10.9184	11.1839	10.7392	10.7281	9.92667	10.7954	11.1441	11.3858	11.7128	11.2767	11.3036	11.2419	11.8376	11.6683	10.9295	11.457	11.2146	11.7684	11.365	11.1897	11.6	11.4446	10.9732
ZNF219	10.0729	10.1712	10.6618	9.64792	9.14094	9.70939	10.1242	10.3747	9.19102	9.48755	9.00362	10.2848	9.01964	10.2305	9.31496	10.2297	10.3801	9.22264	9.32074	8.50387	10.2828	9.98577	10.1338	10.4495	10.3303	10.8271	10.7763	11.5595	10.5337	10.622	9.85638	10.372	11.0836	10.5089	10.896	11.2732	10.5249	9.39362	10.2537	11.0775	10.9778	9.70072	10.8585	11.3389	10.0065	10.9364	10.6729	10.7224	10.6943
ITGB8	10.8679	11.262	10.1049	10.4504	11.3298	11.0114	10.6429	10.2382	10.4679	11.1379	11.2927	10.1773	10.9848	10.1414	9.88775	10.8692	10.411	10.9051	9.94581	11.4425	11.4938	10.0041	10.9232	10.9566	9.11153	11.5197	9.56306	10.309	9.17984	9.90271	8.94167	9.79142	10.3304	9.67917	10.057	10.8103	10.2943	10.3005	9.92794	9.43802	9.21584	10.3035	9.30843	10.0843	10.1361	10.1446	9.94286	9.56317	9.56147
PCNA	9.76988	9.10517	10.4995	9.28253	9.19911	9.74129	9.66296	10.1128	9.646	9.26923	9.00985	10.3738	9.06914	10.0419	9.66922	10.3947	10.3499	9.32174	9.65451	9.52885	10.2037	10.1054	9.94823	11.3664	10.3977	10.3348	10.7411	10.5059	9.97473	10.1827	10.8021	9.67671	10.5409	10.6929	10.873	9.95768	10.6989	10.6502	10.6412	11.0997	10.3357	11.0059	10.2095	10.7043	10.432	10.8159	10.8453	10.5613	10.9207
NOCT	13.0985	12.9135	12.9764	12.7234	13.1654	12.698	13.2041	13.3721	13.342	13.0626	10.3946	12.9256	13.4167	13.1657	12.4999	12.6145	11.9973	13.3501	12.829	13.4258	12.9916	12.9235	12.9545	12.6587	10.3319	11.5156	11.2315	12.2126	11.7049	11.9839	11.2068	11.2199	11.9721	11.3955	12.401	11.1349	11.9834	12.5585	11.0515	11.2914	11.748	11.8451	11.3636	11.8963	11.5743	12.4847	12.0401	11.816	10.3599
ABCC6	11.3337	11.916	11.6134	11.1358	10.5903	11.5381	11.6908	12.07	10.6812	9.49375	9.69035	11.1412	10.3479	11.0383	12.4224	10.6899	12.1827	10.2295	10.6986	10.4839	11.7917	11.434	11.3836	10.4645	12.7931	11.8873	12.4063	11.4868	12.732	12.5084	13.1616	13.0452	12.1698	12.7947	11.3866	11.4998	12.2086	12.3678	12.6271	11.8851	12.3223	12.1055	13.0468	11.714	12.6194	12.3559	12.193	12.1759	12.2538
GIMAP1	10.2291	11.5354	11.6097	11.4609	10.2455	11.2558	10.8222	11.0995	11.1405	10.2053	9.39259	11.2915	10.2997	10.9745	10.5855	10.7754	11.5052	10.4972	10.1753	10.3984	11.0808	11.181	10.4166	10.7444	11.1626	11.7735	11.6587	11.3378	11.3008	11.1638	11.9085	11.177	12.1398	11.8064	11.7404	10.7222	11.7782	11.0408	11.5449	11.2332	11.2666	11.4182	11.958	11.693	11.4053	11.5219	11.3275	11.4485	11.6293
SPHK2	10.9581	11.3205	12.0274	11.9711	9.74624	11.9596	10.8369	11.147	9.1889	9.96432	8.85913	10.7822	9.0883	10.8713	11.1042	10.7872	11.9068	9.81167	10.2435	8.67629	11.5857	10.452	10.5722	10.2821	11.685	10.9761	11.8518	11.6741	11.7623	11.6873	10.6262	12.1444	12.0685	11.3794	12.2018	11.6334	11.5632	11.9274	12.6238	11.9204	12.081	12.2651	12.0703	12.1697	10.8587	12.0729	12.2799	11.9262	11.8965
PDLIM3	12.2928	12.1934	11.0503	10.9095	12.4858	11.7311	12.3232	11.5869	12.0247	12.9756	13.1089	11.6404	12.2949	11.3677	11.1276	10.9217	11.6041	12.206	11.7496	11.7535	12.2058	11.9185	12.0978	10.9863	10.4985	12.1158	10.3234	13.2392	10.572	9.58314	10.4189	10.8648	11.2157	11.1083	10.8285	9.84029	10.6969	9.57285	9.88093	10.5306	13.2849	10.0064	10.6779	10.5492	9.86404	10.8343	10.0104	10.8289	10.6812
BTN3A1	10.935	11.8288	11.9271	11.9923	10.6396	11.4825	11.216	11.5218	11.0334	10.9802	9.37027	11.1089	10.4976	11.0188	10.8361	10.7482	11.6739	11.0219	11.3736	10.9853	11.2095	10.8547	10.8879	10.2721	11.9885	12.0043	11.6944	11.486	11.8493	11.6527	12.1978	11.7093	11.8083	11.5344	11.734	11.4357	11.8329	11.3905	11.4113	11.6739	11.6984	12.1027	11.4288	11.9376	11.3349	11.7813	11.872	11.7557	11.6165
ARL4D	13.3312	11.9012	12.3041	12.3771	13.4321	13.3222	13.4513	13.9544	13.5339	13.0983	12.1441	13.5365	13.0885	13.5017	13.6486	13.0782	12.982	13.3881	13.1481	13.3486	13.7303	13.3327	13.3098	12.2552	12.5524	11.8645	12.4216	12.0692	12.4442	12.6631	12.7639	12.5582	12.4381	12.7308	12.3158	11.8431	12.8381	12.7681	12.9285	12.1489	12.4276	12.1647	12.874	11.9656	12.4173	11.858	12.2078	12.2068	12.9974
CHSY3	12.6128	10.8832	11.4806	11.6976	13.1192	12.0826	13.2572	12.1502	13.4535	12.9596	11.3712	12.0604	13.3942	13.0674	11.617	11.8848	10.9502	13.3822	12.8468	12.9299	12.9408	12.8798	12.5059	11.0477	11.5922	12.699	11.1521	10.996	11.7987	11.6655	10.8029	10.7182	11.4007	12.0618	11.2352	11.7009	11.3349	11.0694	11.0164	11.2893	11.4628	11.817	11.274	11.4678	11.2708	11.2614	11.2949	10.9766	11.0875
TAGLN	13.1059	13.7807	12.3481	13.2171	12.2242	13.2756	11.8949	11.5666	12.5056	13.2919	14.1814	12.248	12.0662	12.2634	10.8291	11.1766	12.7121	12.0971	11.6374	12.2402	13.3851	11.7898	11.7997	9.92244	11.3691	13.4179	10.8788	11.4986	10.922	11.131	11.0774	13.0223	11.6791	10.5294	11.7554	10.4998	11.1556	10.1148	9.9234	10.6041	11.2897	10.2222	11.4745	10.9061	8.55383	11.2255	10.3382	10.5648	10.5959
FJX1	10.9116	9.94309	10.3166	9.61487	11.6544	11.1015	11.6409	11.0329	11.8273	11.9302	10.0784	11.7348	11.9537	11.1066	10.2044	10.2053	9.83116	12.1237	11.7217	11.3389	12.0457	11.4306	12.0235	9.03452	10.2961	11.2767	9.89126	10.2923	10.091	10.5531	9.72265	10.2118	10.0937	10.3054	9.74907	9.62477	9.76315	9.41681	9.05039	9.46904	9.9635	9.78715	10.4529	9.94798	9.03975	10.2684	9.69189	9.64466	9.7949
C3orf52	9.49032	9.39791	8.95891	9.61973	10.6655	9.67079	10.2443	9.75854	10.2313	10.4718	9.44092	9.82818	10.4328	9.21799	8.67414	9.57628	8.8126	10.3122	9.91037	10.1731	10.5318	9.66703	10.389	9.15238	8.52454	10.0465	8.71797	11.0543	8.77725	8.84426	8.82126	8.67617	9.22551	8.37542	9.14768	9.73624	9.00013	8.91461	9.06139	8.96224	8.64434	8.98304	8.51865	8.97404	8.87537	9.14474	8.91688	8.99698	8.74437
E2F6	13.2589	12.6812	12.7565	13.4321	13.2876	13.2963	12.7277	12.5103	13.3107	13.441	14.7328	13.1284	13.2817	12.9926	13.3335	13.3312	12.8092	13.4473	12.951	13.2665	13.3665	12.8488	13.308	13.6443	11.9048	12.8597	12.1179	12.1441	12.297	12.0574	11.7731	12.107	12.3657	12.2743	12.6276	13.2463	12.2605	13.1327	13.1623	12.8088	12.2288	13.1101	12.7397	12.6308	12.9375	12.2958	12.2867	12.297	12.7471
S100A8	12.8288	10.1667	11.3364	11.5089	13.562	12.7918	13.0202	13.7315	12.3208	13.0335	8.72244	12.7239	13.1086	12.7311	12.2709	12.1329	11.5405	12.7136	13.0661	13.1837	12.8584	12.5611	13.0896	12.0618	11.1181	10.7996	11.0255	10.7392	10.7502	10.4692	12.8956	10.3104	11.8129	11.5973	10.3787	9.5354	10.8455	10.586	10.683	10.4666	10.0021	10.6176	11.9293	10.7714	11.0258	10.9103	10.8954	10.7564	10.7819
ZFYVE27	10.7092	9.72807	9.88993	9.46108	11.1144	10.622	11.2891	10.8449	11.58	11.0762	8.67401	11.4041	11.5012	11.4515	9.93722	9.7367	9.91027	10.8679	11.2226	11.9204	12.1519	11.4311	11.0702	10.488	10.2656	10.0925	10.1787	10.449	9.76116	9.85081	10.1168	9.7516	10.0723	10.1728	10.195	8.70936	10.1989	9.42687	9.65719	9.54171	10.0957	9.4953	9.56147	10.1131	9.18943	10.1741	9.4456	10.0833	9.27052
PHC2	13.6851	11.2614	12.8266	12.5115	14.0105	13.0193	13.7315	13.3165	13.9487	14.1299	12.3858	13.8195	14.1669	14.2053	13.4128	13.407	12.5957	13.9226	14.197	14.4719	13.8573	14.6376	14.1508	13.3296	12.22	12.0388	11.8843	12.4472	11.663	12.1485	12.0556	11.9106	12.5432	12.8827	12.7802	12.9169	12.4469	12.6482	12.8373	13.0983	12.4144	12.9709	12.142	12.8402	12.2116	12.6658	12.5459	12.42	12.7121
ART4	12.7757	12.5784	13.0913	12.6371	12.2052	12.4835	12.1727	12.5508	11.5106	11.8792	10.934	12.5819	11.9193	12.2124	13.0896	12.9222	12.9403	11.2949	12.2321	12.0008	12.2799	12.4832	12.532	12.206	12.719	12.7332	13.2578	12.4266	12.716	12.7791	12.6263	12.6952	13.235	12.9235	13.1552	12.8043	13.4263	13.3595	13.0485	12.8639	13.0273	13.1605	12.5685	12.9644	13.2131	13.2568	13.2417	13.3243	12.7695
SERPINB1	13.258	12.484	12.7002	12.9049	13.7744	13.1703	13.6048	13.3605	14.1823	14.1958	13.0575	13.4936	14.1008	13.7974	13.1039	13.4087	12.6631	13.9473	13.8905	13.9386	13.1342	14.0523	13.8011	11.8707	12.4309	12.7839	12.542	12.6861	12.2063	12.3732	12.486	12.1832	12.9094	12.531	12.8903	12.9545	12.7607	11.8775	12.1932	12.7973	12.5446	12.4373	12.7152	13.0927	12.1699	12.9559	12.66	12.8963	13.2244
MAB21L4	8.24911	8.59243	8.66753	8.3744	8.65911	9.95279	8.39258	9.88724	8.3401	8.75629	8.46744	9.83981	8.43226	8.4681	8.64827	9.19406	8.47428	8.42567	9.01477	8.30235	8.64834	8.72476	9.72643	8.64312	10.3646	8.82264	10.5586	10.4805	10.2708	10.1702	11.6494	9.30665	10.2501	10.1088	11.0459	9.57342	10.7353	10.1822	11.3462	10.6691	9.76701	11.3715	10.1831	11.5934	10.6479	10.397	11.7103	9.76315	10.7928
TMEM86A	9.53403	9.51637	11.0795	10.0089	9.30964	8.93943	9.90235	10.224	9.01453	9.46269	8.9847	10.1519	9.24878	10.2846	10.2883	10.4412	10.3371	8.98733	10.2081	8.97494	9.93356	10.2501	9.49656	9.28082	10.6729	10.3398	10.5699	10.872	10.9125	10.8785	11.0091	9.92866	10.9557	10.9228	10.5115	10.2762	10.7579	9.04519	10.1345	10.7361	11.0322	9.92125	10.7501	10.7055	10.051	10.8495	10.6418	10.7273	10.3228
GLIS3	12.4639	11.5132	11.2536	12.0472	12.5423	12.0638	12.6978	11.5257	12.6193	12.5792	12.9192	11.8038	12.5231	12.2472	11.3883	11.7772	11.9957	13.1202	12.5412	13.086	12.9919	12.4094	12.3872	10.626	11.325	12.6658	11.1406	11.3671	11.59	11.4942	11.6524	11.655	11.4536	11.2622	11.7446	10.952	11.6624	11.0905	11.2307	11.2654	11.1284	11.7451	11.6486	11.5279	11.2993	11.5397	11.4041	11.1454	11.0301
LILRA5	10.251	10.4113	11.2043	10.4272	11.2625	11.1119	11.0553	11.2833	11.4031	12.2042	12.022	10.5565	11.8861	11.4894	10.5281	11.2836	10.4429	11.5969	11.759	11.4551	11.0521	10.456	11.6143	12.0122	10.4168	10.1231	10.3441	9.97213	10.1384	9.75753	10.5339	9.42796	10.5477	9.8534	10.2383	11.1068	10.0021	10.7956	10.5237	10.6775	10.2484	10.9615	11.0208	10.821	10.7008	10.2165	10.1503	9.96271	10.9407
MCM2	9.25277	9.82533	9.57503	9.14702	9.0432	8.8238	9.99243	9.4811	8.79806	9.58136	9.08092	9.21629	8.53402	9.15871	8.78661	9.25914	9.24634	8.76435	9.37073	8.84587	8.8887	8.96572	8.72439	9.41931	9.94904	10.7402	10.2478	10.769	10.1581	10.0504	9.97382	10.2946	10.3536	9.63349	10.4664	10.3914	10.4404	9.41627	9.25976	9.66898	10.1054	9.19233	9.98849	10.9522	9.08583	10.734	10.0376	9.69318	9.65614
GPR27	9.23524	9.2294	8.69	9.14554	9.46293	9.60461	9.36831	9.4011	10.0833	10.7633	11.1794	9.13979	9.72742	9.05955	9.48447	9.83159	9.1209	9.52971	10.1772	10.3397	9.34397	9.05686	9.55298	9.67792	9.04989	8.79216	8.39842	8.96891	8.86828	8.11624	8.19767	8.92475	8.53116	8.89519	9.18435	8.91135	8.87055	10.0143	9.13919	9.04244	7.73028	9.01676	7.63232	8.28264	8.8287	8.96027	8.66595	8.54197	9.62909
TRHDE	9.28302	10.0245	9.8632	10.2182	9.077	9.00318	8.30277	9.26256	9.63992	9.38961	10.3875	9.21001	9.49195	9.27113	9.31954	9.88801	8.84052	9.48241	8.89484	9.51357	9.09054	10.5476	9.12816	10.8807	10.2078	10.3998	10.9214	10.6522	10.4535	11.8329	9.8219	10.8997	9.88251	10.6978	11.0767	11.3939	10.8861	10.734	11.6556	11.8038	9.88308	11.3188	10.0627	11.6716	11.3568	10.4617	11.3076	9.44469	10.4865
RPGR	12.3187	11.4314	10.891	11.4401	12.7612	12.1191	12.3514	11.5116	11.7544	11.6296	9.34242	12.3825	12.1395	11.4327	12.2519	11.0337	11.1276	11.7408	11.9389	11.6604	12.2361	12.7283	11.8863	9.2547	10.7306	11.0023	10.748	10.4337	10.7234	10.5688	10.7772	10.7925	10.9415	10.9438	10.5301	9.5882	10.7893	10.4324	10.4206	10.138	10.8207	10.2067	10.5711	10.5499	10.4979	10.9561	10.5989	10.7266	10.4119
FGFR1	10.2345	10.7652	9.85418	10.0332	10.8164	9.93058	10.8521	10.405	10.3241	11.4995	10.0487	10.3304	10.867	10.656	9.77969	10.4439	10.2283	10.6043	11.5608	11.3076	10.5576	10.972	10.7255	10.8298	9.85747	9.93504	9.93156	9.73336	9.87699	10.1079	9.77674	9.83732	9.62071	9.76219	9.80824	9.62501	10.2691	9.26353	9.38014	9.85288	10.1036	9.36301	9.98642	9.8223	9.56234	9.62641	9.81717	9.67792	9.72229
FADS1	12.771	11.8523	14.1944	12.6041	12.4606	13.3017	12.791	12.9345	11.8046	12.4043	11.5849	13.407	12.7864	13.5084	12.7631	13.3436	13.2707	12.3393	14.4396	13.1811	13.2503	12.8898	14.131	13.1051	14.7227	13.2402	14.2363	14.7148	14.8508	14.9472	13.291	13.8769	13.3755	13.211	14.8399	15.2284	14.5594	13.2694	14.7473	14.887	12.7116	14.8058	14.1645	14.6925	14.4064	14.7473	14.9081	14.2444	14.6318
SGMS2	13.1914	11.3749	12.5184	11.6647	13.888	13.1725	13.5163	13.0922	13.6867	13.9861	12.206	12.8573	13.8765	13.2512	13.1478	12.6291	12.2146	13.8228	13.4588	13.734	13.2687	13.836	13.6486	10.6343	12.1694	12.0604	11.9882	11.5542	12.2763	12.3066	11.7593	12.3493	12.0193	12.0729	11.6713	11.7116	12.1177	11.8751	12.138	11.6342	12.025	12.0767	11.586	12.3011	12.5878	12.2221	12.2148	12.3003	11.7657
POLE2	9.26455	8.46303	9.24404	8.65113	8.90389	8.8851	9.46549	9.69047	8.43414	8.21882	8.33267	9.70622	8.63029	9.19633	9.01524	8.64536	8.52168	8.63194	8.54964	8.62741	9.89227	9.64576	8.63783	8.52675	10.8119	9.47053	10.3887	9.3181	10.4345	9.4376	10.6613	9.07483	9.46049	9.38969	9.53692	9.60168	9.70337	9.44425	9.29762	9.99994	9.57259	8.89367	9.59872	9.34608	9.14653	9.44227	9.06547	9.45779	9.19005
CDT1	8.23564	8.43406	9.15499	8.3538	8.07509	8.14029	8.46121	8.7353	8.28363	8.75487	8.64362	8.27603	8.37191	8.55651	8.27327	8.34778	8.23106	8.34714	8.30752	7.9494	8.65514	8.16577	8.40052	8.07757	9.03793	9.87547	9.07988	8.92944	9.08395	9.04417	9.10811	9.23369	9.17476	9.12581	9.39351	8.85667	9.16438	8.70604	8.50263	8.85699	9.22757	8.51533	8.76645	10.011	8.34552	9.82109	8.67948	9.07554	8.68096
SNORA1	11.9344	12.7442	11.2336	11.0125	12.325	12.2149	12.1846	11.3358	12.257	11.8009	12.5065	11.5948	12.0816	11.5651	11.8196	10.81	11.4327	11.8664	11.4948	12.201	11.9828	11.928	11.9662	11.6466	10.9949	11.8917	11.299	10.3969	11.3217	11.1828	12.3152	11.3652	10.5112	11.0651	10.4511	10.733	10.7222	11.9831	11.2428	10.2546	11.3091	11.0646	11.3456	10.583	11.4154	10.3868	10.9888	10.138	10.6142
RNF214	9.99355	10.6045	10.8713	10.3526	9.12851	10.0252	10.3898	10.6459	9.48784	8.99686	8.1656	10.3311	8.79461	10.3132	9.79074	9.77984	10.6855	9.42037	9.47036	8.73432	10.1488	10.223	9.2706	8.53791	10.5452	11.0238	11.0064	10.9869	11.0468	11.126	10.0913	11.1651	11.0438	10.8627	10.7077	11.0475	10.9839	9.91567	10.88	10.9926	10.969	10.4441	11.2744	10.9898	9.41198	10.8681	11.0398	10.8567	10.731
CNPPD1	11.6035	12.2824	12.626	12.6712	11.7538	11.7693	11.9746	12.1321	11.5449	12.0108	10.5746	12.181	11.7782	12.4838	12.3468	12.4673	12.4679	11.297	12.4742	11.574	11.481	12.1838	12.2748	11.5106	12.3075	12.0581	12.7973	12.6401	12.424	12.4731	11.8581	12.2433	12.8354	12.2947	12.8963	13.2327	12.7807	11.6177	12.4131	12.9502	12.5998	12.6092	12.5385	13.1749	12.6403	12.9942	12.9666	12.7921	13.1639
ZNF429	8.97917	9.67888	9.8499	8.65208	8.71256	8.93003	9.42027	9.8413	8.83853	8.26558	8.50357	9.28035	8.58907	8.86291	8.76562	8.75238	10.1622	9.00808	8.69096	8.62182	10.0391	9.25414	8.86464	8.98733	10.8669	9.91016	10.304	9.20636	10.6913	10.3085	10.633	10.7892	10.1462	10.183	9.54313	8.88478	10.0357	9.70118	9.85638	9.2957	10.1174	8.95571	9.87241	9.35445	10.1136	10.1068	10.4484	10.6731	9.06238
MTRFR	10.6005	11.4399	11.3482	11.1303	11.5777	11.4393	11.1406	11.4722	11.6809	10.5327	9.15679	11.353	10.7585	11.3423	11.6536	11.1737	11.4688	11.7044	11.5103	11.0803	11.4058	11.8428	11.0424	9.98475	12.3487	11.8455	12.0319	11.2753	12.3108	12.2151	12.5417	12.6018	11.9364	12.0024	11.4748	11.5351	11.8554	11.5397	12.0135	11.9721	12.1278	11.5973	12.3003	11.3571	11.8123	11.8092	11.6713	11.9987	11.9783
ZC3H8	10.4737	9.49764	10.6795	9.40135	10.5636	10.3098	10.6496	10.5108	10.6766	9.57083	8.7821	10.9583	9.92099	10.3331	10.3541	10.1655	10.7351	10.5675	10.3216	9.82122	11.0265	10.8201	10.4484	8.95038	10.7444	10.8472	10.7306	10.4169	11.1536	10.8297	10.6893	10.7578	11.106	10.9072	11.0491	10.6855	10.9595	10.7155	11.3709	10.7909	10.9853	10.6196	11.0999	10.948	10.8283	11.0651	10.9787	11.2886	11.0108
HAS1	9.2873	9.56287	8.62428	8.96556	9.67804	9.14185	8.97292	9.3951	8.93481	9.98998	10.2469	10.1896	10.2384	8.93886	8.96723	9.44901	8.59977	9.07876	9.03651	10.2085	8.91096	8.60076	9.04695	9.46382	8.52855	8.64546	8.80936	9.24184	8.69325	7.77905	8.31124	7.99965	8.01669	8.19668	8.90961	8.54031	8.78086	9.05195	9.17169	9.04964	8.04864	9.01506	7.87642	8.32675	9.03161	8.64541	8.66087	8.44612	8.78164
LRAT	11.7622	12.6163	12.6587	11.7079	11.3498	12.2251	11.4589	12.4713	11.4493	12.1003	12.0244	11.7777	10.8544	11.7937	11.5646	12.5075	13.0109	10.4786	12.285	11.5235	10.9805	11.5379	12.3508	11.9562	12.5935	10.7814	12.29	12.162	12.5715	12.5866	12.5013	12.2044	12.6985	12.4396	12.7409	12.1559	12.8497	12.6037	12.6636	12.902	12.6999	12.7975	12.4732	12.705	12.537	12.9471	12.8924	12.5312	12.7921
ZNF658B	8.37231	8.32212	9.36553	8.27774	7.8447	8.24612	8.98711	9.36191	8.14042	8.09872	7.82527	9.09315	8.30929	8.65496	8.5845	8.45086	9.27677	8.20004	8.08623	7.97242	9.37157	9.30547	8.5154	8.0896	9.75029	9.27658	10.1988	8.80836	9.94581	9.66875	9.94203	9.59863	9.97465	10.0107	9.34206	8.44402	9.70437	8.42655	8.9405	8.56226	9.58129	8.45837	9.63214	8.92307	9.28324	9.67774	9.95005	10.0784	8.58605
RNPC3	11.3387	12.4239	11.7343	11.8775	11.3526	12.2192	11.2837	11.118	11.589	11.0546	10.8394	11.3969	11.4191	11.4271	11.8315	11.1923	11.9104	11.3967	11.494	11.2917	11.9429	11.3572	11.3771	10.3225	12.456	12.4517	12.0633	11.5003	12.5234	12.1948	12.1611	12.6843	11.8587	12.1307	11.9355	12.0777	12.2731	12.6523	12.4184	11.9188	11.8925	11.8963	12.1347	11.7544	12.2586	12.0864	12.0191	12.0209	11.8925
SP5	8.21001	8.32846	9.16578	8.15576	8.00057	8.3305	8.33988	8.87888	8.17485	8.1074	8.59413	7.87167	8.11801	8.14748	8.50357	8.23783	8.90105	8.02788	8.283	8.02219	8.03268	8.79739	8.12708	8.33828	10.0721	8.64306	9.24854	8.95923	9.76933	9.36494	9.82098	9.74302	9.76514	9.40584	8.86507	8.18401	9.0221	8.62394	8.91949	8.32809	9.43992	8.465	8.92327	9.21387	8.15826	9.44609	9.18759	9.01912	8.83836
IL2RA	10.7505	10.0373	9.47149	10.9061	11.2174	10.5231	10.3508	10.9826	11.6236	10.469	12.2142	11.0072	12.6685	12.357	10.6874	10.2469	9.60486	10.4518	10.31	11.1116	9.36064	10.8256	9.51537	11.4016	9.44942	9.52899	9.20243	9.46438	9.48562	9.19766	8.7324	8.57405	10.112	9.79142	9.74672	10.3258	9.30287	9.86099	10.0394	9.67322	9.17497	10.1133	10.4385	9.45928	10.0875	8.9929	9.32308	9.32417	9.53771
PAOX	12.9913	12.9099	13.0038	12.8392	12.3529	13.0305	12.7938	13.2077	12.1619	12.3171	10.9065	12.9118	11.8749	12.9044	12.9811	12.7744	13.1114	12.0161	12.2519	11.1602	12.7918	11.7837	12.3135	12.4013	12.7247	13.2157	13.0736	13.4874	13.4164	13.3104	12.8677	13.3574	13.2268	13.0305	13.4695	13.0976	13.0655	13.1504	13.3282	13.2922	13.5169	13.0712	13.5432	12.9559	13.1879	13.012	13.2566	12.9842	13.4109
ZNHIT3	11.0029	11.0231	11.4645	10.8867	10.5957	10.9762	11.1544	11.5701	10.5284	10.214	8.48723	11.1574	9.95619	11.1937	11.1809	10.9298	11.2622	10.3398	10.9761	10.266	11.0925	11.1856	10.7411	9.1093	12.3684	11.5973	12.1816	12.0396	12.2031	11.9432	13.0332	11.8229	12.1607	12.1588	11.8554	11.9509	11.7584	10.698	11.6539	11.5895	11.9214	11.1341	12.6412	11.6054	11.0773	11.4513	11.7822	11.4466	12.1519
FUOM	12.5739	11.4515	12.6382	11.9459	11.6912	11.9029	12.2731	12.7786	11.1894	11.9766	8.79209	12.3385	11.6005	12.5157	12.3107	12.7454	12.7415	11.5009	11.9226	11.8851	12.2922	11.6285	12.1838	13.909	13.2408	12.3383	13.1714	13.5958	13.3113	13.4362	13.7782	12.9307	13.0257	13.2103	13.376	12.9484	13.1367	12.9279	13.118	13.1163	13.3945	12.9274	13.8302	12.9455	12.7442	12.8377	12.7746	12.4697	13.2893
MAMDC4	11.8168	12.8756	12.292	11.395	11.7774	12.4123	11.2908	12.1187	11.0557	12.3883	12.7334	11.9763	12.5655	13.0937	11.6422	12.2294	12.7552	10.9701	12.6206	12.7409	11.9435	12.9097	12.8839	12.6314	12.3171	12.6219	13.3517	13.6567	13.1287	12.9179	12.8136	13.3495	13.206	12.906	12.0143	14.1067	12.9239	13.3467	12.5757	13.6365	13.7803	13.0308	12.4138	13.2952	13.4865	13.2556	12.7157	12.7571	12.0078
EDAR	8.92996	9.0738	9.8766	9.02413	8.82342	8.56002	8.81301	9.39051	8.68261	8.96365	9.39744	8.76967	8.77272	8.75282	8.80759	9.10306	9.7554	8.62277	8.52945	8.19746	7.81499	7.64078	8.97169	8.97454	8.83917	8.80903	9.53076	9.48733	9.86804	9.99587	8.76521	9.52347	9.44001	9.41627	9.2231	9.60683	9.81156	8.85212	9.6102	10.3856	10.6279	9.81047	9.8219	10.4923	9.15119	10.1884	10.271	10.0444	9.87983
DUS3L	10.8666	9.55543	11.2332	10.5563	11.3271	10.7624	11.5097	10.894	11.1926	11.363	10.8907	11.3031	11.3847	10.8793	10.8319	11.0363	10.3227	11.4368	11.373	11.6108	10.9949	11.2307	11.0999	12.3642	10.4374	10.2484	9.93526	11.0307	10.5973	10.9449	10.7488	10.0727	10.0993	10.0705	10.562	9.95339	10.2761	10.75	10.4454	10.9254	10.6919	9.50747	10.3161	10.4015	9.31619	10.1782	9.76851	10.0732	10.9058
TTC8	10.7421	10.2529	11.2863	10.8565	10.251	9.57999	10.3978	11.1235	9.49268	9.89986	8.17321	10.9727	9.75679	11.1449	10.7436	11.0798	10.9517	9.12195	10.5514	9.78517	10.4106	10.6747	10.5186	9.56028	11.332	11.1814	11.3978	10.946	10.9595	11.3588	11.5925	11.2502	11.2224	11.789	11.6212	10.6312	11.4986	10.8699	11.4536	11.54	11.1209	11.5016	10.9794	11.9508	10.0345	11.5422	11.5408	11.5632	11.4092
EEPD1	10.6974	11.5854	11.0284	10.601	10.9203	11.1543	11.0691	10.7876	10.474	11.1643	10.8304	10.581	10.2895	10.8477	10.7549	10.1583	10.0235	10.6913	11.2949	11.721	11.1243	10.1792	10.4449	11.5129	10.6174	10.5453	10.1144	10.3135	10.0535	10.5877	9.58906	10.2419	10.0085	10.1692	10.0726	9.83981	9.70013	10.0787	10.2397	10.5588	9.78127	9.99611	11.4859	9.99773	9.78879	9.81304	10.0504	9.61506	10.4588
TIMP3	13.527	13.8875	13.645	13.4655	13.1869	13.1738	12.9996	13.1214	13.2901	13.8518	14.0174	13.4931	13.5408	13.3305	13.2512	13.4805	13.4825	12.8924	13.1822	13.0788	13.3872	13.3411	13.2512	12.5639	12.0419	12.8337	12.4956	13.049	12.0007	12.0799	11.8264	13.0196	12.9814	13.1417	13.0276	12.7283	13.2842	12.2466	12.3035	12.8439	12.911	12.5974	12.2636	13.1691	12.7149	13.291	12.9798	12.769	12.4488
SH3TC1	12.1361	11.6873	12.1089	12.1531	12.142	12.3001	12.3025	11.925	12.6804	13.0114	13.3617	12.4607	12.5645	12.6376	12.5449	12.3011	11.8349	12.5417	12.399	12.2691	12.1964	12.4288	12.262	13.6863	11.5806	11.3343	11.4944	12.3588	11.4469	11.5998	11.4803	11.6636	11.4374	11.8444	12.1495	11.8669	11.9812	12.3341	11.8259	11.9497	11.7749	11.945	12.1144	12.013	11.5674	12.0164	11.4945	11.3649	12.219
PKIB	10.3838	11.3197	12.294	12.2489	10.8978	10.4164	10.8867	11.4886	11.4548	11.5191	10.9436	11.1373	10.9634	11.5754	11.0693	11.7741	10.5816	9.89935	10.5996	10.7738	10.5274	10.4023	11.6841	11.2797	12.3338	12.4483	11.808	12.469	11.7435	12.1003	12.4345	11.3332	12.2489	12.2651	12.4826	13.1127	11.948	10.1469	11.1188	12.5566	12.2898	12.3294	12.9421	13.3359	11.395	12.2795	12.155	11.81	12.143
IL20	9.93979	9.12161	8.84233	9.81568	9.5846	10.2936	10.3487	9.77212	9.64358	9.29018	11.0049	10.0932	10.3371	9.41319	9.49303	9.8376	9.38099	10.0094	9.15478	10.0219	9.63632	9.52542	9.76257	8.73815	8.42827	8.69948	8.41568	8.84451	7.97835	8.33941	8.49002	8.00282	8.38748	7.79421	8.57335	10.2048	8.7129	9.00142	9.63433	9.40261	8.74675	9.53053	8.02566	8.91836	9.33765	8.60671	8.96375	8.8586	9.42143
EI24	12.4054	11.9049	12.5732	11.9872	12.3367	11.9642	12.2555	13.2383	12.5519	12.1846	10.0718	12.3954	12.422	12.5926	13.0111	13.0485	12.732	12.3211	12.3493	12.2086	12.3218	12.6363	12.6634	12.3532	12.9845	12.3371	13.1522	12.8359	12.8381	12.9684	13.0254	13.0592	12.9594	13.5341	12.9222	12.9878	12.9347	12.9011	13.0351	13.3032	13.0794	12.9458	13.2936	12.9246	12.7957	12.8866	12.906	13.1177	13.049
MGAM	9.62538	8.3841	8.68843	8.90023	10.6211	8.75537	9.52446	10.2815	9.06974	9.12436	9.66986	9.74752	9.51997	9.71469	8.76251	9.3728	8.68771	8.96107	9.82374	8.92192	9.46512	9.40254	9.8216	9.56685	7.84365	8.54385	8.22909	8.3084	8.97372	8.59877	8.61119	8.78269	8.87399	8.87694	8.58902	8.74092	8.774	8.69228	8.49008	8.78385	8.59888	8.86952	8.85002	8.85408	9.00926	8.60047	8.45416	8.42014	8.65303
HOXB2	9.06547	10.6795	10.1806	9.3618	9.57259	9.8929	9.67804	10.2488	9.70827	9.6177	9.37689	10.0599	9.22933	10.1847	9.58329	9.25146	10.5073	9.5219	9.61927	9.51269	10.3485	10.4399	9.37134	8.97571	10.2436	10.4345	10.274	10.5688	10.4775	10.1301	10.3575	10.1669	10.7368	10.7199	10.722	9.34927	10.981	9.80575	10.0709	9.90077	10.3276	9.93914	10.9751	10.5872	9.90707	10.8255	10.6679	10.7663	10.967
USP30	11.8313	12.3678	11.8538	12.2605	11.1125	11.4199	11.5928	12.2093	10.4036	10.8141	9.64389	11.4505	10.8014	11.2285	12.0092	11.7947	11.9359	10.3049	11.5663	10.3002	11.4586	10.6913	11.1184	12.1193	12.1531	11.5095	12.3678	12.573	12.2884	12.479	12.3857	12.5138	12.0004	11.9809	12.485	11.6008	12.5084	12.2194	12.0902	12.0368	11.9763	12.3393	12.3749	12.2643	12.1401	11.9137	12.2646	11.9682	12.2259
BUB1	8.06168	8.24235	9.14544	8.03137	7.93635	8.15728	8.81188	8.12384	8.0667	8.00054	7.80297	8.01139	7.83645	7.91918	7.78347	7.89566	7.97877	7.99853	8.1207	7.95224	8.70885	8.8556	7.92727	7.86729	9.45254	9.80857	8.98556	8.61531	8.95388	9.2706	9.46281	9.4031	9.54434	9.55407	8.43098	8.27542	9.1123	8.2474	8.29177	8.52196	9.65118	8.86567	9.11097	9.55765	8.02889	9.60796	8.88236	8.67086	8.29058
KDM6B	10.0559	10.0619	10.1728	9.43197	10.0565	9.90327	11.0262	10.4972	9.23087	10.2367	8.42576	10.373	10.4537	10.1577	9.16379	9.82238	9.54444	9.87184	9.6686	9.25557	11.3585	10.5342	10.5797	8.65872	9.16019	8.9463	9.12619	8.67948	9.0935	9.33602	8.7235	9.60082	9.19827	9.36727	9.23587	8.19972	9.24991	8.63944	8.62189	8.63331	9.33402	8.86255	9.09054	9.30943	8.55724	9.31455	9.27616	9.52611	8.26833
CAMK1	10.5085	10.9257	11.1221	11.2569	10.6604	10.991	11.1119	11.066	10.4488	10.7849	9.41264	11.0007	10.5957	11.5226	11.1524	11.1528	11.1176	10.3951	10.9781	10.3168	10.6254	10.8036	10.8147	11.3804	11.4764	10.864	11.6042	11.9298	11.9218	11.6731	11.9375	11.2903	11.6357	11.8774	11.4829	11.0562	11.2883	10.9121	11.2934	11.8081	12.0581	11.5841	12.1784	11.639	11.0137	11.1588	11.1335	11.0386	11.5086
KLRF1	10.2594	10.6477	11.1492	12.1523	10.8608	11.426	11.2428	11.7191	11.1089	10.0126	12.5115	11.2861	10.8394	10.284	11.4126	11.375	11.3746	10.5732	10.0624	10.1642	10.7139	10.4788	10.6682	10.8965	12.2194	12.0154	11.8063	11.2568	12.9042	12.4454	12.4482	12.0104	11.7522	11.6853	11.6962	11.7441	11.9752	11.8626	11.9165	11.3278	11.0401	11.9149	12.7072	11.2592	12.0101	11.7025	11.5923	11.7314	11.9973
RNF152	13.4446	13.0709	13.1999	13.1811	13.0281	12.4969	13.1352	13.2099	12.8475	12.9113	10.5059	12.9706	12.9818	13.4196	13.656	13.2454	12.9627	12.8643	12.8975	12.9991	12.4026	13.0131	13.3225	12.0812	12.1964	10.7154	12.2935	12.4551	11.9567	12.0329	10.9383	12.3531	12.5554	12.5997	12.1732	12.5546	12.4496	11.7455	11.6466	12.1826	11.6663	11.1735	12.0821	11.8756	12.0196	11.2647	11.9131	11.8214	11.6661
MLKL	13.0852	12.8947	12.682	12.6719	13.7914	13.1784	13.4739	13.0589	14.1534	13.7372	13.3077	13.2955	13.9374	13.4089	12.6444	12.303	12.4881	14.0393	13.5615	13.933	13.4715	13.6023	13.2519	12.5348	12.9036	13.1809	12.6405	11.9116	12.8945	12.6238	12.8306	12.6046	12.674	12.6512	12.5439	12.3932	12.5955	12.6685	12.6978	12.2295	12.5459	12.8994	12.8956	12.4052	12.5972	12.5133	12.3102	12.8736	12.5379
AGPAT4	11.4311	10.8245	10.2438	11.4206	10.9405	11.3418	10.7051	10.4098	9.94389	11.4239	11.8151	10.0604	11.1948	10.3174	10.1587	10.6995	10.6279	10.7902	10.5539	10.6624	11.3441	9.93559	10.6916	10.4821	9.92158	11.2272	9.8946	9.37312	10.5989	10.5217	10.3582	10.7137	10.1405	10.0739	10.1105	9.58958	10.2956	9.50808	9.56599	10.0377	10.0936	10.2193	10.6387	10.24	9.84418	10.2399	9.84847	9.69223	9.94055
ANXA9	10.9198	10.1001	11.4144	10.8738	10.0805	9.88494	11.0602	11.7674	10.6319	9.85934	8.14251	11.3513	10.2305	11.0357	9.91755	11.0413	11.7428	8.97671	10.0762	9.00705	11.2012	10.9625	11.2631	9.79051	11.572	11.1333	12.3957	12.2307	11.8063	11.9257	11.7919	11.6795	12.2564	12.078	11.9973	12.3729	11.6702	10.6379	11.4528	11.8049	12.1875	11.568	12.1659	11.8942	11.5044	11.6747	11.9499	11.7191	12.0868
AKAP12	13.4022	12.4809	12.0089	11.5513	13.3219	12.778	13.0601	13.093	13.6939	13.4692	12.1041	12.7436	13.4817	12.332	12.8433	12.417	12.0063	13.4043	12.8835	13.2142	12.8295	13.1522	12.8842	10.946	12.7483	11.8009	12.3416	11.4992	12.4328	12.0124	12.3353	12.3083	11.9136	12.3263	11.5145	11.4126	12.101	12.1313	12.1889	11.4412	12.425	11.5979	11.9207	11.6247	12.3047	12.0319	12.0279	12.4026	11.6632
YIF1B	10.9829	10.354	11.373	10.9967	10.93	10.6359	11.2496	11.7303	10.6043	10.5643	8.3998	11.1545	10.8782	11.3464	11.1141	11.4483	11.3797	10.5636	11.1481	10.3033	11.1464	11.1277	11.546	11.2198	11.5463	11.1347	11.9798	11.7468	10.9558	11.4983	11.8661	10.9311	11.7722	12.1196	11.7523	11.7065	11.69	11.1897	11.5379	11.9421	11.8299	11.8931	11.9957	12.1256	11.542	11.8223	11.5953	11.8955	12.1908
ING4	9.94847	10.2812	10.5763	9.97778	9.23191	10.0878	10.2854	10.8527	9.12287	8.69467	8.28068	10.1328	8.70881	9.74752	9.95543	9.44528	10.4315	8.97986	9.28513	8.60822	10.2523	10.2519	9.35873	8.58132	11.1651	10.7727	11.0142	9.90668	11.2212	11.0153	11.3329	11.2743	10.9576	10.8389	10.3328	9.72115	10.6785	9.36601	10.5748	10.4904	10.8571	9.96309	11.1153	10.4225	10.3275	10.6231	10.6487	10.9025	10.6504
KANK4	10.9438	13.3887	13.0461	13.0832	10.1532	12.7821	12.6528	12.5652	10.1023	11.2747	12.4933	12.1124	11.0387	11.7317	11.8156	11.6153	13.2641	10.5599	11.4031	11.0032	10.5909	10.0576	11.3004	12.0757	12.8731	11.2512	13.3333	13.006	13.7267	12.6907	13.169	13.3992	12.54	13.0531	12.9675	12.7538	13.107	13.1711	12.9837	12.8774	13.0383	12.975	13.2641	12.8288	13.4993	12.2448	13.1811	12.9985	12.9424
POM121	12.233	12.4014	12.2437	13.0769	12.4985	12.5519	12.3411	11.8642	12.6291	13.1929	13.7325	12.1274	12.958	12.6821	12.1836	13.003	12.3356	12.6133	13.2829	12.8723	12.1472	12.5898	12.8195	12.8133	10.6926	10.999	11.0989	12.2063	10.9741	11.426	10.4961	11.8077	11.4806	10.7244	11.7097	13.4261	11.7594	12.1408	11.7795	12.445	11.036	12.2685	11.5083	12.0822	12.0644	11.3064	12.3738	11.6134	11.3171
CDKN1A	14.7148	14.1441	13.9821	13.7667	14.6609	14.6109	14.72	14.8145	14.6874	14.7432	14.5034	14.6265	14.7878	14.6825	14.6308	14.4236	13.6192	14.6886	14.5834	14.7807	14.5013	14.6755	14.6233	12.9455	13.302	14.0387	13.6922	13.8774	13.3187	13.476	13.1557	13.3909	13.8955	13.5671	13.9604	14.2714	13.9735	13.6019	13.7212	14.0131	13.5206	14.0281	13.7224	14.2824	13.3398	14.3395	13.897	14.1582	13.5163
APOL1	8.89148	10.1052	10.0758	10.4486	10.7813	10.7971	10.8825	9.39156	10.6058	10.4995	10.181	10.7031	11.3916	10.6613	10.3712	10.1722	9.87282	10.5816	11.6764	10.9971	10.4854	10.4839	10.8945	10.6102	9.21576	9.38518	9.65604	9.72458	9.68484	9.94798	9.24108	10.3059	9.44601	9.29391	9.92775	9.70476	9.7726	10.3034	9.69792	9.52336	10.2613	9.8499	9.56776	9.72946	9.71239	9.48294	10.0941	9.68604	9.21046
TSACC	8.71508	7.83475	9.86179	8.61478	8.58548	8.20595	9.45418	9.25803	8.60982	8.13159	7.84195	9.64118	8.48286	9.33956	9.17717	8.70761	9.21677	8.70018	8.63212	8.28411	8.80989	9.75592	8.72889	7.92822	10.2383	9.52685	9.8756	8.95923	10.2906	9.70406	10.6805	9.35453	10.3367	10.5422	9.92056	8.42567	9.30556	8.28718	8.98295	9.54719	10.3377	9.43186	10.7743	9.92135	9.06458	9.78364	10.2139	10.0776	9.67888
TTPAL	13.0586	12.8203	13.2557	13.0942	13.2867	13.0806	13.0844	13.3322	12.9373	12.9773	10.7278	13.1934	12.8344	13.2368	13.7042	13.4313	13.4993	13.2241	13.2744	13.6948	13.2472	13.4893	13.2775	13.4083	13.1895	12.9845	13.5483	13.7395	13.5767	14.0541	13.2308	13.4283	13.431	13.6426	13.9463	13.7466	14.0984	13.9956	13.7042	13.8339	13.8917	14.0619	13.4575	13.9099	13.9425	13.7136	13.8016	13.6691	13.647
C9orf24	9.22748	8.57762	9.3951	8.56107	8.85913	8.11497	9.54313	10.0463	8.51633	8.46566	7.92266	9.86487	8.51998	9.54413	8.82423	9.73527	9.15917	8.35033	8.83402	8.34145	8.99745	9.48851	8.9335	8.34213	10.6404	9.07774	10.9072	9.88658	11.0268	10.0053	10.3677	10.3863	10.5287	10.5735	10.021	9.02019	10.4696	8.53687	9.23411	9.42373	10.408	9.01063	11.0779	9.66594	9.44209	9.60887	10.1274	10.1133	10.6569
[truncated: 1,368 more rows]
[truncated: 14 more columns]

## Sheet: G2data
S1.4 Fold change of genes in GSE89632 (NAFLD-related array)
Gene.Symbol	logFC	AveExpr	t	P.Value	adj.P.Val	B	Disease	Label
FOSB	-4.3248	11.0252	-15.8001	9.30496e-24	1.76711e-19	43.5136	Down	FOSB_Down
CSRNP1	-1.67221	13.205	-15.4469	2.93799e-23	2.78977e-19	42.4024	Down	CSRNP1_Down
MYC	-2.28241	12.5095	-14.9844	1.35539e-22	8.58005e-19	40.9225	Down	MYC_Down
[truncated: 2,141 more rows]

## Sheet: BothUP
S1.5 Co up-regulated genes in GSE75092 and GSE89632
[truncated: 8 more rows]

[truncated: 1 more sheets: BothDown]
